# Supplementary material for: Metabonomic and transcriptomic profiling reveals amino acid metabolism affects the quality of premium japonica rice varieties in Northeast China
Source: Food Chem (Oxf). 2024 Nov 20;9:100230. doi: 10.1016/j.fochms.2024.100230 (PMC11621605; doi:10.1016/j.fochms.2024.100230)
Supplement: Table S1 — The eating quality, apparent amylose, and protein content of four varieties since the year of cultivar registration to 2022. [file mmc1.xlsx]

## Sheet: Sheet1
Table S1. The eating quality, apparent amylose, and protein content of four varieties since the year of cultivar registration to 2022.
Variety	Accumulated temperature zone in Heilongjiang Province	Seed shape and olfaction	Years	Eating quality	Protein (%)	Apparent Amylose (%)	Samples No.
WYD4	First	long-seeded with aroma	2009 Cultivar registration	87.0-88.0	-	17.3-17.6	-
			2018	80.92	6.94	18.35	84
			2019	81.39	6.48	17.83	62
			2020	83.72	5.66	17.56	67
			2021	84.35	5.76	17.77	94
			2022	85	6.49	20.86	12
JYX1	First	short-seeded with aroma	2019 Cultivar registration	89	6.5	16.2	-
			2019	86.4	5.83	14.95	2
			2020	84.02	5.66	16.47	11
			2021	86.34	5.76	15.27	9
			2022	84.86	6.81	17.87	4
SJ18	Second	long-seeded with aroma	2014 Cultivar registration	-	-	17.7-19.1	-
			2018	75.86	7.47	18.11	10
			2019	78.22	6.69	18.12	5
			2020	79.8	6.54	17.45	2
			2021	79.83	6.48	16.92	10
			2022	82	6.8	16.64	6
LJ31	Third	long-seeded without aroma	2011 Cultivar registration	79-82		16.89-17.43	-
			2018	81.7	8.06	12.7
			2019	81.5	6.51	16.8	6
			2020	81.2	6.67	16.9	8
			2021	79.35	6.65	14.35	13
			2022	80.5	7.51	16.46	6
