# Supplementary material for: Metabonomic and transcriptomic profiling reveals amino acid metabolism affects the quality of premium japonica rice varieties in Northeast China
Source: Food Chem (Oxf). 2024 Nov 20;9:100230. doi: 10.1016/j.fochms.2024.100230 (PMC11621605; doi:10.1016/j.fochms.2024.100230)
Supplement: Table S2 — 757 differential metabolites from four varieties from Northeast China. [file mmc2.xlsx]

## Sheet: Sheet1
Table S2. 757 differential metabolites from four varieties from Northeast China.
Index	Q1 (Da)	Q3 (Da)	Molecular weight (Da)	Formula	Ionization model	Compounds	Class I	Class II	CAS	Level	WYD4-1	WYD4-2	WYD4-3	JYX1-1	JYX1-2	JYX1-3	SJ18-1	SJ18-2	SJ18-3	LJ31-1	LJ31-2	LJ31-3	QC01	QC02	QC03	cpd_ID	kegg_map
pmb0889	279.23	95.09	278.225	C18H30O2	[M+H]+	Punicic acid (9Z,11E,13Z-octadecatrienoic acid)	Lipids	Free fatty acids	544-72-9	3	6.77233e+06	6.88953e+06	6.9978e+06	5.95502e+06	5.42342e+06	5.87475e+06	5.32701e+06	6.13542e+06	5.52568e+06	5.37379e+06	5.89753e+06	5.8102e+06	5.80069e+06	5.80197e+06	5.82073e+06	C08364	-
Wcsn010524	265.22	265.22	266.225	C17H30O2	[M-H]-	(8Z,11Z)-8,11-Heptadecadienoic acid	Others	Others	-	3	230845	260515	230636	276432	297123	253624	335242	237367	259467	183720	302143	264424	237783	236558	237031	-	-
Zmcp102206	381.2	299.2	382.214	C24H30O4	[M-H]-	(Z)-3,8-Dihydro 6,6·;7,3'a-diligustilide	Others	Others	-	1	39255	44415.1	40895	42578.6	39068.3	43691.3	38005.7	44415.8	41936.9	40666.6	40304.6	41420.3	37465	37779.1	37795.6	-	-
pmb2507	213.02	96.97	214.024	C5H11O7P	[M-H]-	2-Deoxyribose-1-phosphate	Nucleotides and derivatives	Nucleotides and derivatives	17210-42-3	3	165073	352540	384774	283876	446496	289717	219546	189199	185452	135451	152598	129277	149319	148049	149538	C00672	ko00030,ko00240,ko01100
Lmgp000659	136.08	91.05	135.068	C8H9NO	[M+H]+	2-Phenylacetamide	Alkaloids	Alkaloids	103-81-1	3	152912	152978	157594	151607	138070	170156	132546	127522	133368	204143	191049	189710	150090	149750	148523	C02505	ko00360,ko01100
pme3382	160.06	98.02	161.069	C6H11NO4	[M-H]-	N-Acetyl-L-threonine	Amino acids and derivatives	Amino acids and derivatives	17093-74-2	3	24325.8	27670	28702.2	34941.5	22987.1	34886.9	15374.3	12599.7	20861.9	323736	289620	267303	83890	82978.7	83614.9	-	-
MW0144629	499.31	186.08	498.317	C23H42N6O6	[M+H]+	Ala-Leu-Ala-Pro-Lys	Amino acids and derivatives	Amino acids and derivatives	-	3	655035	560498	662387	684822	588599	647964	650091	651887	639331	637598	746519	753790	667699	661422	659438	-	-
pmb0862	440.28	184.07	439.27	C20H42NO7P	[M+H]+	LysoPC 12:0	Lipids	LPC	20559-18-6	3	429913	355347	450142	643299	470023	622215	1.14801e+06	1.53091e+06	1.47706e+06	937367	1.12703e+06	1.11165e+06	776290	771715	766259	-	-
mws0752	185.15	185.16	186.162	C11H22O2	[M-H]-	Undecylic Acid	Lipids	Free fatty acids	112-37-8	1	2.2448e+06	2.14775e+06	2.22694e+06	2.24695e+06	2.26514e+06	2.15108e+06	2.22905e+06	2.27836e+06	2.2313e+06	2.12124e+06	2.25411e+06	2.26362e+06	2.25861e+06	2.23247e+06	2.26132e+06	C17715	-
pme0026	147.11	84.08	146.106	C6H14N2O2	[M+H]+	L-Lysine	Amino acids and derivatives	Amino acids and derivatives	56-87-1	1	5.84967e+07	5.19546e+07	6.03816e+07	1.79438e+07	1.70941e+07	1.72739e+07	6.76544e+06	6.64309e+06	6.8153e+06	2.46752e+07	2.37846e+07	2.32622e+07	3.02563e+07	3.07173e+07	3.03549e+07	C00047	ko00300,ko00310,ko00470,ko00780,ko00960,ko00970,ko01100,ko01110,ko01210,ko01230,ko02010
Lmhp010190	522.36	184.07	521.348	C26H52NO7P	[M+H]+	LysoPC 18:1(2n isomer)	Lipids	LPC	-	1	4.01157e+07	3.75489e+07	4.45194e+07	4.20332e+07	3.55127e+07	3.88022e+07	4.31579e+07	4.74226e+07	4.58395e+07	4.47914e+07	5.21301e+07	5.04525e+07	4.50396e+07	4.56308e+07	4.57687e+07	-	-
pmp001281	522.36	184.07	521.348	C26H52NO7P	[M+H]+	LysoPC 18:1	Lipids	LPC	-	1	4.16365e+07	3.88574e+07	4.75371e+07	4.31235e+07	3.58267e+07	3.3151e+07	4.62448e+07	5.26203e+07	4.90317e+07	4.72162e+07	5.43936e+07	5.3751e+07	4.72223e+07	4.80371e+07	4.77664e+07	-	-
pme0021	166.09	120.08	165.079	C9H11NO2	[M+H]+	L-Phenylalanine	Amino acids and derivatives	Amino acids and derivatives	63-91-2	1	7.32094e+06	6.15738e+06	7.62233e+06	5.58577e+06	5.55824e+06	6.22285e+06	4.30932e+06	4.8386e+06	4.03183e+06	4.93727e+06	5.07098e+06	5.02992e+06	5.1589e+06	5.17026e+06	5.25203e+06	C00079	ko00360,ko00400,ko00460,ko00470,ko00940,ko00960,ko00966,ko00970,ko00999,ko01100,ko01110,ko01210,ko01230,ko02010
pmb1650	279.23	149.13	278.225	C18H30O2	[M+H]+	Octadeca-11E,13E,15Z-trienoic acid	Lipids	Free fatty acids	25575-00-2	3	1.14377e+07	1.14968e+07	1.19818e+07	1.22858e+07	1.18576e+07	1.16003e+07	1.15011e+07	1.20259e+07	1.27524e+07	1.1534e+07	1.25181e+07	1.10584e+07	1.10634e+07	1.0841e+07	1.09649e+07	-	-
pmb2228	538.39	184.07	537.379	C27H56NO7P	[M+H]+	LysoPC 19:0	Lipids	LPC	108273-88-7	3	434910	364159	523921	484718	392390	441690	440038	982092	823052	786353	872546	866428	622143	623859	634409	-	-
Lmhp011549	550.39	184.07	549.379	C28H56NO7P	[M+H]+	LysoPC 20:1	Lipids	LPC	-	1	206896	208757	241961	183366	161402	161305	206432	232698	209726	189039	228386	228548	223047	220309	218151	-	-
pmp001270	494.32	184.07	493.317	C24H48NO7P	[M+H]+	LysoPC 16:1	Lipids	LPC	76790-27-7	1	1.61783e+06	1.57481e+06	1.75599e+06	1.82783e+06	1.59468e+06	1.64438e+06	2.00066e+06	2.3239e+06	2.28254e+06	1.74903e+06	2.21719e+06	1.97987e+06	1.97038e+06	1.92689e+06	1.94081e+06	-	-
Sahp008995	223.13	195.14	224.141	C13H20O3	[M-H]-	Sonnerstigmane D Aglycon	Terpenoids	Sesquiterpenoids	-	2	82472.6	112921	113503	95392.7	131391	118103	105676	80670.9	106969	110890	114323	100402	80388.2	81768.1	79987	-	-
Walp007182	274.27	88.08	273.267	C16H35NO2	[M+H]+	2-Aminohexadecane-1,15-diol	Lipids	Sphingolipids	-	2	7.80158e+06	8.69428e+06	7.6066e+06	7.72828e+06	7.61864e+06	7.45284e+06	7.13957e+06	8.23236e+06	6.94795e+06	7.8729e+06	7.93827e+06	7.81511e+06	1.28162e+07	1.31141e+07	1.28581e+07	-	-
MW0153158	524.27	184.07	523.264	C24H37N5O8	[M+H]+	Lys-Thr-Phe-Glu	Amino acids and derivatives	Amino acids and derivatives	-	3	1.25354e+06	1191132	1.35712e+06	1.26545e+06	1.07275e+06	1.17673e+06	1.27693e+06	1.46003e+06	1.42725e+06	1.36647e+06	1.57325e+06	1.56418e+06	1.33915e+06	1.33497e+06	1.36648e+06	-	-
Zmyn000155	173.11	131.08	174.1	C7H14N2O3	[M-H]-	N-α-Acetyl-L-ornithine	Amino acids and derivatives	Amino acids and derivatives	6205-08-9	3	63595.6	70798.3	80568.6	247553	369776	263688	209170	219451	232516	501633	579776	641092	312405	309645	304475	C00437	ko00220,ko01100,ko01110,ko01210,ko01230
MW0158282	460.27	119.09	459.259	C22H33N7O4	[M+H]+	Trp-Val-Arg	Amino acids and derivatives	Amino acids and derivatives	-	3	2.00213e+07	2.18058e+07	1.98685e+07	2.1782e+07	2.12151e+07	2.21571e+07	2.06479e+07	2.06016e+07	2.48902e+07	2.28569e+07	1.83655e+07	1.90328e+07	1.32697e+07	1.35155e+07	1.36272e+07	-	-
HJN110	455.36	455.36	456.36	C30H48O3	[M-H]-	3-Hydroxylup-20(29)-en-28-oic acid (Betulinic acid)	Terpenoids	Triterpene	472-15-1	3	77561	85878.5	69562.5	81877.9	87466.4	96798.3	82092.6	86078.9	89995.8	76254.9	90721.3	94687.9	82799.5	83279.5	85049.9	C08619	-
pmp001285	149.02	65.04	148.016	C8H4O3	[M+H]+	Phthalic anhydride	Phenolic acids	Phenolic acids	85-44-9	1	801541	844646	969252	918795	878614	846745	946778	917873	942225	865305	931893	833010	828108	827866	807768	-	-
pmf0174	157.16	157.16	158.167	C10H22O	[M-H]-	1-Decanol	Others	Alcohol compounds	112-30-1	3	3.26159e+06	3.44276e+06	3.4642e+06	3.5127e+06	3.37557e+06	3.50011e+06	3.51804e+06	3.40653e+06	3.46755e+06	3.15741e+06	3.5035e+06	3.33103e+06	3.36647e+06	3.3198e+06	3.41868e+06	C01633	-
Zmcp102201	205.09	149.02	204.079	C12H12O3	[M+H]+	Senkyunolide B	Others	Lactones	93236-67-0	1	793751	812898	844158	876771	828929	808951	816363	838771	867370	782252	912171	807168	784875	783305	764358	C09921	-
Hmln000297	179.05	59.01	180.063	C6H12O6	[M-H]-	Inositol	Others	Saccharides	87-89-8	1	2.50388e+06	2.84471e+06	2.75332e+06	2.10828e+06	2.11e+06	2.24692e+06	1.70992e+06	1.6944e+06	1.67321e+06	2.33815e+06	2.89489e+06	2.49447e+06	2.1255e+06	2.12796e+06	2.18202e+06	C00137	ko00052,ko00053,ko00562,ko01100,ko01110,ko01250,ko02010,ko04070
MW0150993	538.35	258.11	537.339	C24H43N9O5	[M+H]+	His-Leu-Ile-Arg	Amino acids and derivatives	Amino acids and derivatives	-	3	39905.5	40395.7	34044.8	54061	49495	46242.2	40396.7	44053.5	42539.4	34139.4	32847	43223.3	44563	45390.6	44056.9	-	-
Hmqp000191	505.18	127.03	504.169	C18H32O16	[M+H]+	Planteose	Others	Saccharides	470-57-5	1	16117.3	12013.9	9434.59	14425.8	24048.4	20968.3	25325.1	26043.6	12959.8	25897	32784.2	30254.3	20826.9	20257.8	20811.2	C03848	-
Lmxp000939	136.06	119.04	135.054	C5H5N5	[M+H]+	Zarzissine	Alkaloids	Alkaloids	160568-14-9	1	1.90599e+06	1.8967e+06	1.84692e+06	1.28066e+06	1.11431e+06	1.08209e+06	720629	805864	749715	1.37674e+06	1.47953e+06	1.1686e+06	1.35096e+06	1.39233e+06	1.35801e+06	-	-
Hamp011640	256.26	102.09	255.256	C16H33NO	[M+H]+	palmitic amide	Others	Others	-	1	114283	147712	423711	259183	103844	129829	147412	207766	310516	123458	87846.6	143734	71484.3	72836	73853	-	-
MWStz070	182.08	91.05	181.074	C9H11NO3	[M+H]+	N-(2-Hydroxy-4-methoxyphenyl)acetamide	Alkaloids	Phenolamine	58469-06-0	1	1.37548e+06	1.05894e+06	1.17462e+06	1.20243e+06	1.20131e+06	1.36263e+06	919540	956670	1.20394e+06	1.52729e+06	1.34614e+06	984725	1.09351e+06	1.08873e+06	1.05995e+06	-	-
pmd0132	496.34	184.07	495.332	C24H50NO7P	[M+H]+	LysoPC 16:0(2n isomer)	Lipids	LPC	-	1	2.5939e+07	2.57708e+07	3.04648e+07	2.81371e+07	2.43823e+07	2.72527e+07	2.71435e+07	3.04764e+07	2.91408e+07	3.0059e+07	3.48861e+07	3.27225e+07	2.79091e+07	2.87217e+07	2.877e+07	-	-
mws2623	281.25	281.25	282.256	C18H34O2	[M-H]-	11-Octadecanoic acid(Vaccenic acid)	Lipids	Free fatty acids	506-17-2	1	3.64958e+07	4.38888e+07	3.75575e+07	3.66727e+07	4.19048e+07	4.38878e+07	3.47746e+07	3.85047e+07	3.84237e+07	3.75084e+07	4.44578e+07	3.41728e+07	3.97384e+07	3.84417e+07	3.94373e+07	C21944	-
Cmmn012461	299.2	299.2	300.209	C20H28O2	[M-H]-	Dehydroabietic acid	Terpenoids	Ditepenoids	1740-19-8	2	428799	771279	472893	535580	505970	540940	506382	589603	517310	502236	526779	601546	463274	461957	476663	C12078	-
pme1216	122.02	78.03	123.032	C6H5NO2	[M-H]-	2-Picolinic acid	Organic acids	Organic acids	98-98-6	3	363083	366726	416705	361198	310259	329895	323698	322239	338846	215529	268137	205964	300043	306091	295584	C10164	ko00380,ko01100
MWS80006	311.22	293.21	312.23	C18H32O4	[M-H]-	9-Hydroperoxy-9Z,11E-Octadecadienoic Acid	Lipids	Free fatty acids	-	1	73483.3	63195.4	101180	40040.9	35914.1	47360.6	42600.2	43527.6	48792.8	42913.6	62570.1	48393.5	47244.6	48023.7	48962.4	-	-
Lmhp010515	510.36	184.07	509.348	C25H52NO7P	[M+H]+	LysoPC 17:0(2n isomer)	Lipids	LPC	-	1	75419.3	51458.9	85610.8	87620.1	68906.7	84515.3	78335.3	93536	120342	102997	111738	111429	91711.8	91607.2	94639.5	-	-
Lmhp008833	494.32	184.07	493.317	C24H48NO7P	[M+H]+	LysoPC 16:1(2n isomer)	Lipids	LPC	-	1	1.59797e+06	1.51485e+06	1.78476e+06	1.73963e+06	1.44078e+06	1.66205e+06	1.90703e+06	2.17807e+06	2.06047e+06	1.7896e+06	1.92508e+06	2.07706e+06	1.77955e+06	1.74996e+06	1.81641e+06	-	-
Latp011219	149.1	121.06	148.088	C10H12O	[M+H]+	3,5-Dimethyl-2,3-dihydrobenzofuran	Others	Others	-	2	1.08377e+06	1.07972e+06	1.17399e+06	1.27311e+06	1.20461e+06	1.18287e+06	1.22975e+06	1.26155e+06	1.32106e+06	1.18892e+06	1.25941e+06	1.15347e+06	1.06042e+06	1.09033e+06	1.09912e+06	-	-
MW0150014	625.28	540.31	624.276	C27H40N6O11	[M+H]+	Glu-Gly-Lys-Tyr-Glu	Amino acids and derivatives	Amino acids and derivatives	-	3	53992.1	52635.2	73211.1	76584.8	78009.5	82141.6	50527.8	51476.5	58662.1	89113.2	80470	98074.5	81178.3	78965	78289.1	-	-
pmp001230	279.16	121.03	278.152	C16H22O4	[M+H]+	Senkyunolide M	Others	Lactones	146986-60-9	1	1.31569e+06	1.32021e+06	1.38106e+06	1.45569e+06	1.34457e+06	1.3315e+06	1.37607e+06	1.38214e+06	1.44587e+06	1.3313e+06	1.46167e+06	1.35436e+06	1.26844e+06	1.30914e+06	1.31556e+06	-	-
mws1337	220.12	90.05	219.111	C9H17NO5	[M+H]+	D-Pantothenic Acid	Others	Vitamin	79-83-4	1	1.30178e+06	1.43934e+06	1.42294e+06	1.82756e+06	1.29323e+06	2.04286e+06	1.2709e+06	1.51405e+06	1.0718e+06	1.33594e+06	1.76784e+06	1.59127e+06	1.48006e+06	1.43507e+06	1.48911e+06	C00864	ko00410,ko00770,ko01100,ko01110,ko01240
pmf0175	157.16	157.16	158.167	C10H22O	[M-H]-	2-Decanol	Others	Alcohol compounds	1120-06-5	3	4.18843e+06	4.19013e+06	4.54954e+06	4.32861e+06	4.36437e+06	4.08002e+06	4.20921e+06	4.26997e+06	4.3238e+06	4.09516e+06	4.2445e+06	4.02547e+06	4.32836e+06	4.27581e+06	4.16298e+06	-	-
pmp000097	142.09	124.07	141.079	C7H11NO2	[M+H]+	Guvacoline	Alkaloids	Piperidine alkaloids	495-19-2	3	113310	109042	112173	103105	135437	106118	156118	138908	159304	135270	142860	123304	77444.1	80582	78475.9	C16821	-
Wccp011838	282.28	69.07	281.272	C18H35NO	[M+H]+	Octadec-8-enamide	Alkaloids	Alkaloids	-	1	310378	484767	1.08166e+06	300887	321854	490158	274609	267221	287260	329224	231739	413552	315225	328101	319574	-	-
MW0155398	554.3	504.31	555.306	C29H41N5O6	[M-H]-	Phe-Tyr-Val-Lys	Amino acids and derivatives	Amino acids and derivatives	-	3	6.06093e+06	6.39763e+06	7.20808e+06	5.74251e+06	6.40583e+06	5.89149e+06	5.81882e+06	6.55483e+06	6.27201e+06	6.32757e+06	6.68687e+06	6.11839e+06	6.51702e+06	6.31751e+06	6.57361e+06	-	-
pmb2260	480.31	184.07	479.301	C23H46NO7P	[M+H]+	LysoPC 15:1	Lipids	LPC	-	1	142453	159420	173967	178300	138166	135909	122873	135286	130288	143317	154912	165590	153515	158891	153044	-	-
mws0366	277.22	277.22	278.225	C18H30O2	[M-H]-	γ-Linolenic Acid	Lipids	Free fatty acids	506-26-3	1	4.92026e+07	4.83661e+07	5.02493e+07	5.17605e+07	5.37377e+07	5.14337e+07	4.70823e+07	4.79641e+07	4.96586e+07	4.99475e+07	5.40818e+07	5.07186e+07	5.16999e+07	4.95706e+07	5.07838e+07	C06426	ko00591,ko01040,ko01100
MW0145669	417.22	119.08	416.213	C15H28N8O6	[M+H]+	Asn-Arg-Gln	Amino acids and derivatives	Amino acids and derivatives	-	3	834982	963608	811577	957398	966269	932703	736133	789584	867862	968069	718768	759997	456790	467265	476565	-	-
Zmsp001773	268.11	136.07	267.097	C10H13N5O4	[M+H]+	(2r,3s,4r,5s)-2-(6-aminopurin-9-yl)-5-(hydroxymethyl)oxolane-3,4-diol	Nucleotides and derivatives	Nucleotides and derivatives	-	1	7.17717e+06	6.03629e+06	5.55245e+06	1.25501e+07	1.30611e+07	1.26211e+07	1.05316e+07	8.58614e+06	1.33208e+07	9.16441e+06	1.13599e+07	1.06017e+07	9.26236e+06	9.48295e+06	9.66568e+06	-	-
MW0150840	498.26	184.07	497.25	C23H31N9O4	[M+H]+	His-Arg-Trp	Amino acids and derivatives	Amino acids and derivatives	-	3	7.09537e+06	6.91425e+06	7.28923e+06	7.36329e+06	6.66636e+06	7.26609e+06	6.78636e+06	7.61009e+06	7.41288e+06	7.94223e+06	8.59e+06	8.41072e+06	7.32902e+06	7.63317e+06	7.56861e+06	-	-
pmb0064	374.11	198.08	373.101	C15H19NO10	[M+H]+	DIMBOA glucoside	Alkaloids	Alkaloids	18607-79-9	3	538402	707374	572296	1.0629e+06	1.08021e+06	1.1909e+06	1.38077e+06	1.54015e+06	1.11821e+06	1.21711e+06	1.02522e+06	1.10759e+06	962684	922309	936403	C04831	ko00402,ko01110
Hmyn005972	589.52	283.26	590.527	C38H70O4	[M-H]-	Coixenolide	Lipids	Free fatty acids	-	1	51429.2	50949.7	72312.2	128052	64907.2	66042.4	79407.6	78122.5	68835.5	45111.1	52470.4	71518.7	55537.1	57416	55097.6	C17566	-
pme3207	141.02	59.01	142.027	C6H6O4	[M-H]-	Muconic acid	Organic acids	Organic acids	1119-72-8	3	1.55821e+07	1.79916e+07	1.64609e+07	1.59569e+07	1.6768e+07	1.5011e+07	1.72731e+07	1.58086e+07	1.69938e+07	1.63456e+07	1.65373e+07	1.65802e+07	1.30346e+07	1.26311e+07	1.24783e+07	C02480	ko01100
Walp007043	274.27	88.08	273.267	C16H35NO2	[M+H]+	2-Aminohexadecane-1,4-diol	Lipids	Sphingolipids	-	2	8.25392e+06	8.38396e+06	8.31695e+06	7.72516e+06	8933661	7.15356e+06	7.15229e+06	8.57731e+06	6.84758e+06	8.50482e+06	8.23277e+06	7.76775e+06	1.31392e+07	1.27511e+07	1.33413e+07	-	-
MW0119586	253.14	209.15	254.152	C14H22O4	[M-H]-	(2S,3R)-4-methylidene-2-octyl-5-oxooxolane-3-carboxylic acid	Organic acids	Organic acids	-	3	33987.2	36525.2	33152.8	34007.1	35391.2	32513.2	29324.8	31519.8	33494.5	31607.6	35800.4	35801	33089.9	31909.9	31680	-	-
Walp007192	406.35	300.29	405.345	C22H47NO5	[M+H]+	2-aminodocoSane-1,6,19,20,21-pentaol	Lipids	Sphingolipids	-	2	224725	198375	200434	210605	239752	179720	212029	230351	181064	242810	225873	207877	308101	321596	320292	-	-
Lmqn008288	299.26	299.26	300.266	C18H36O3	[M-H]-	3-Hydroxyoctadecanoic Acid	Lipids	Free fatty acids	45261-96-9	1	525159	743904	553909	583451	554065	603851	560884	548289	588900	579944	638788	531140	503194	493237	516897	-	-
MWS2430	241.22	241.21	242.225	C15H30O2	[M-H]-	13-methylmyristic acid	Lipids	Free fatty acids	2485-71-4	1	253087	271333	230159	266916	242786	254508	239747	255977	233641	249286	246705	243201	238227	247642	248894	-	-
Zmdp000292	189.14	70.07	188.127	C7H16N4O2	[M+H]+	Arginine methyl ester	Amino acids and derivatives	Amino acids and derivatives	-	3	123706	110803	143598	477034	498464	449302	259239	245394	231041	465944	459059	451815	305140	318582	317769	-	-
MW0159068	534.3	475.22	533.288	C23H43N5O7S	[M+H]+	Val-Leu-Leu-Ser-Cys	Amino acids and derivatives	Amino acids and derivatives	-	3	332706	331484	326058	332027	307967	350664	345011	349985	342046	377888	330741	308561	337356	328947	321293	-	-
pmb0865	518.32	184.07	517.317	C26H48NO7P	[M+H]+	LysoPC 18:3(2n isomer)	Lipids	LPC	-	1	1.11351e+07	9.87472e+06	1.28416e+07	1.64071e+07	1.4193e+07	1.65949e+07	8.8961e+06	1.02293e+07	9.56702e+06	1.61688e+07	1.90189e+07	1.78105e+07	1.36794e+07	1.37124e+07	1.42831e+07	-	-
pmd0130	468.31	184.07	467.301	C22H46NO7P	[M+H]+	LysoPC 14:0	Lipids	LPC	20559-16-4	1	4.73895e+07	4.20895e+07	4.97663e+07	6.52408e+07	5.69061e+07	6.1043e+07	8.16703e+07	8.54912e+07	8.27832e+07	7.73517e+07	8.1775e+07	8.16791e+07	7.10368e+07	6.90826e+07	7.25946e+07	-	-
mws1488	255.23	237.22	256.24	C16H32O2	[M-H]-	Palmitic acid	Lipids	Free fatty acids	57-10-3	1	70935.4	92410.1	71795.2	74349.8	93161.9	84585.7	83406.8	89636.2	78267.3	78965.1	97882.2	73423.4	66841.1	70263.8	68290	C00249	ko00061,ko00062,ko00071,ko00073,ko01040,ko01100,ko01212
pmb2319	482.32	184.07	481.317	C23H48NO7P	[M+H]+	LysoPC 15:0	Lipids	LPC	108273-89-8	1	1.42245e+06	1.17746e+06	1.39984e+06	1.47112e+06	977567	1.42005e+06	1.11491e+06	1.84334e+06	1.88878e+06	1.67929e+06	1.82094e+06	1.84638e+06	1.53447e+06	1.57917e+06	1.61655e+06	-	-
MW0063477	365.27	283.26	306.256	C20H34O2	[M+CH3COO]-	Sciadonic acid	Lipids	Free fatty acids	7019-85-4	3	5.50825e+06	5.57125e+06	6.36798e+06	3.13251e+06	5.80678e+06	6.24027e+06	6.39599e+06	6.8939e+06	6.2199e+06	5.2925e+06	6.69821e+06	6.58463e+06	6.05287e+06	6.35271e+06	6.10186e+06	-	-
Lmhp010334	517.34	263.24	516.33	C27H48O9	[M+H]+	2-Linoleoylglycerol-1-O-glucoside	Lipids	Glycerol ester	-	1	6176.49	4712.53	9115.09	8252.76	8309.66	10301.9	6375.04	10604	10977.4	7418.69	11384.3	4939.4	8409.19	8120.65	7991.96	-	-
MW0158497	536.23	279.23	537.243	C24H35N5O9	[M-H]-	Tyr-Ile-Asn-Glu	Amino acids and derivatives	Amino acids and derivatives	-	3	30169	29992.3	33951.1	33618.2	29638.5	29924.4	29704.4	31815.6	31358.1	31147.7	33360.3	32826.4	32116	30787.1	32344.5	-	-
Hmlp013407	223.21	111.08	222.198	C15H26O	[M+H]+	β-Eudesmol	Terpenoids	Sesquiterpenoids	473-15-4	3	934485	997323	992172	946592	971522	966936	925755	910855	930238	981693	952793	963225	959996	989320	937037	C09664	-
mws1050	148.06	88.04	147.053	C5H9NO4	[M+H]+	O-Acetylserine	Amino acids and derivatives	Amino acids and derivatives	5147-00-2	3	173993	178405	199537	182658	134893	156631	156269	154292	195733	11915.3	53634.3	12236.4	147421	140986	140055	C00979	ko00270,ko00908,ko00920,ko01100,ko01110,ko01200,ko01230,ko04122
Zjrp083011	279.2	149.02	278.188	C17H26O3	[M+H]+	(3S,9R,10R)-panaxytriol	Others	Others	-	2	150829	138141	152764	189623	175051	177976	138588	150276	147780	182229	188039	197393	164954	173700	166097	-	-
Wbmp010456	277.22	93.07	276.209	C18H28O2	[M+H]+	Macrophypene B	Terpenoids	Ditepenoids	-	1	292005	292246	276460	472772	444079	464272	226981	254949	231476	420393	451163	433688	336995	356361	352652	-	-
pmb0863	492.31	184.07	491.301	C24H46NO7P	[M+H]+	LysoPC 16:2(2n isomer)	Lipids	LPC	-	1	219576	215612	233875	175408	134666	143598	229432	273867	271341	214154	278569	241771	221475	218200	208869	-	-
pme0519	341.11	119.03	342.116	C12H22O11	[M-H]-	D-Sucrose	Others	Saccharides	57-50-1	1	6.11966e+06	5.82713e+06	5.87794e+06	9.98295e+06	9.33753e+06	1.04564e+07	1.15099e+07	1.01672e+07	10755173	1.01587e+07	1.20663e+07	9.00068e+06	9.85653e+06	9.46639e+06	9.29105e+06	C00089	ko00052,ko00500,ko01100,ko01110,ko02010
Lmhp008273	438.26	297.24	437.254	C20H40NO7P	[M+H]+	LysoPE 15:1(2n isomer)	Lipids	LPE	-	1	29093.2	27581	39688.8	35458.6	27560.5	25788.7	23679.1	19725.5	19142.1	24087.5	27776.8	26402.5	25893.3	27100.3	25594.2	-	-
pme0008	176.1	113.07	175.096	C6H13N3O3	[M+H]+	L-Citrulline	Amino acids and derivatives	Amino acids and derivatives	372-75-8	3	48203.5	100379	93319	94557.2	133421	106674	94505.8	70096	84786.5	139929	187838	415962	131312	129385	137231	C00327	ko00220,ko01100,ko01110,ko01230
MW0145437	440.28	184.07	439.266	C18H33N9O4	[M+H]+	Arg-Lys-His	Amino acids and derivatives	Amino acids and derivatives	-	3	495458	504614	577510	748005	632529	790931	1.69294e+06	1.59157e+06	1.68788e+06	1.34235e+06	1.52427e+06	1.44995e+06	1.17544e+06	1.15322e+06	1.1054e+06	-	-
Wbjp001169	221.09	130.06	220.085	C11H12N2O3	[M+H]+	o-Carboxy-5-hydroxytryptamine	Alkaloids	Alkaloids	-	1	100651	107750	113384	158244	148893	165615	82648.1	77285.2	68152.5	76998.9	78506.3	79094	85543.3	90732.2	89859	-	-
pmp001264	274.27	256.27	273.267	C16H35NO2	[M+H]+	Hexadecylsphingosine	Lipids	Sphingolipids	-	1	4.84049e+06	4.52994e+06	3.12909e+06	4.52113e+06	4.33632e+06	4.46371e+06	3.77265e+06	3.25373e+06	2.60534e+06	3.64047e+06	5.09677e+06	5.18841e+06	7.47288e+06	7.06629e+06	7.09597e+06	-	-
pme2165	155.01	111.02	156.017	C5H4N2O4	[M-H]-	Orotic acid (Vitamin B13)	Others	Vitamin	65-86-1	3	45597	45124.7	38119.1	47190.3	35103.7	40823.2	30325.8	42189.5	24325.8	43078.8	25398.4	34148	40734	38245	39425.3	C00295	ko00240,ko01100,ko01240
pme2527	133.1	116.07	132.09	C5H12N2O2	[M+H]+	L-Ornithine	Amino acids and derivatives	Amino acids and derivatives	70-26-8	3	1.43476e+06	1.38088e+06	1.75759e+06	954620	1.14946e+06	1.18302e+06	976412	1.08317e+06	1.06304e+06	980221	1.01802e+06	1.26592e+06	1.2721e+06	1.33298e+06	1.25561e+06	C00077	ko00220,ko00330,ko00470,ko00480,ko01100,ko01110,ko01210,ko01230,ko02010
Latp009986	279.16	149.02	278.151	C16H22O4	[M+H]+	6β-Hydroxy-8α-methoxyeremophila-1(10),7(11)-dien-12,8β-olide	Terpenoids	Sesquiterpenoids	-	1	1.15788e+06	1.18795e+06	1.20685e+06	1.28742e+06	1.23212e+06	1.21324e+06	1.2555e+06	1.26621e+06	1.37188e+06	1.19409e+06	1.24713e+06	1.24728e+06	1.13077e+06	1.18163e+06	1.20344e+06	-	-
pmb2406	510.36	184.07	509.348	C25H52NO7P	[M+H]+	LysoPC 17:0	Lipids	LPC	50930-23-9	1	327114	301204	343942	320483	286525	312025	366581	409134	416825	406785	456426	446144	383637	394224	369940	-	-
MW0137080	239.07	207.05	240.079	C15H12O3	[M-H]-	7-Hydroxyflavanone	Flavonoids	Flavanones	-	3	68568.1	54822.1	76135	70849.5	73787.5	64849.7	78325.1	74863.1	75311.2	72324.2	93372.3	55884.6	73502.5	76605.4	71929.1	-	-
MW0169676	279.23	81.07	278.225	C18H30O2	[M+H]+	Pinolenic acid	Lipids	Free fatty acids	16833-54-8	3	9.64224e+06	9.32465e+06	9.48072e+06	7.99603e+06	7.15376e+06	8.05985e+06	7.6238e+06	7.82098e+06	7.58899e+06	7.89571e+06	8.12877e+06	8.11172e+06	7.60715e+06	8.11174e+06	7.81675e+06	-	-
pmb0786	180.09	163.06	179.079	C6H13NO5	[M+H]+	D-Glucosamine	Others	Saccharides	3416-24-8	3	99830.8	108883	100476	98202.7	94345.4	109625	78861.9	90554.5	85996.9	100955	99317.2	98503.4	97793.9	102387	104259	C00329	ko00520,ko01100,ko01250
MWSslk132	285.21	223.21	286.214	C16H30O4	[M-H]-	Hexadecanedioic acid	Lipids	Free fatty acids	505-54-4	3	18520.9	15141.4	19778.4	16246.9	24270.3	17697.2	15750.7	18018.2	19175.8	20002.7	17511.3	19611.5	15392.3	14491.6	15298.4	C19615	ko00073,ko01100
MW0156743	550.23	322.02	549.228	C21H35N5O12	[M+H]+	Ser-Glu-Ser-Asp-Ile	Amino acids and derivatives	Amino acids and derivatives	-	3	297038	298205	333478	402585	349773	369096	484928	509925	505145	474447	520477	465938	439802	468392	462617	-	-
pmd0147	548.37	184.07	547.364	C28H54NO7P	[M+H]+	LysoPC 20:2	Lipids	LPC	-	3	136273	124593	140322	111679	81856.1	93097.1	139691	169609	154151	146979	173246	162881	140052	143285	134059	-	-
pma1303	492.31	184.07	491.301	C24H46NO7P	[M+H]+	LysoPC 16:2	Lipids	LPC	-	3	151836	201936	192226	151847	163556	140509	264942	252516	259520	215978	306411	242124	200762	204404	214221	-	-
pmb0855	496.34	184.07	495.332	C24H50NO7P	[M+H]+	LysoPC 16:0	Lipids	LPC	17364-16-8	1	5.17268e+07	5.2518e+07	5.36967e+07	5.47511e+07	5.00872e+07	5.25117e+07	5.53348e+07	6.07419e+07	5.7917e+07	5.52028e+07	2.86945e+07	2.85126e+07	5.571e+07	5.8192e+07	5.95924e+07	-	-
MW0152993	415.21	119.09	414.205	C17H30N6O4S1	[M+H]+	Lys-His-Met	Amino acids and derivatives	Amino acids and derivatives	-	3	3.11821e+07	36534090	3.52597e+07	3.61119e+07	3.83314e+07	3.62421e+07	2.94312e+07	3.02498e+07	3.72649e+07	3.44575e+07	2.91087e+07	2.64892e+07	1.91322e+07	2.0394e+07	1.93834e+07	-	-
mws4052	102.06	56.05	101.048	C4H7NO2	[M+H]+	1-Aminocyclopropane-1-carboxylic acid	Organic acids	Organic acids	22059-21-8	2	597966	526699	516198	487156	505407	364840	307685	319458	335866	404286	444763	471216	468807	491970	460367	C01234	ko00270,ko01100,ko01110
mws0396	281.25	281.25	282.256	C18H34O2	[M-H]-	Elaidic Acid	Lipids	Free fatty acids	112-79-8	1	7.59449e+07	8.62139e+07	8.12366e+07	7.78009e+07	8.26922e+07	8.44782e+07	7.30862e+07	7.5186e+07	7.46419e+07	7.53581e+07	8.33758e+07	7.72573e+07	8.50021e+07	8.10782e+07	7.94089e+07	C01712	-
pmb0770	353.15	177.05	352.142	C20H20N2O4	[M+H]+	N-Feruloylserotonin	Alkaloids	Plumerane	68573-23-9	1	65142.6	53215.7	103545	86742.4	95759	191325	9207.34	11505	8423.91	63628.2	103541	84143.7	76078.9	71419.2	75847.7	-	-
Wmzn000627	363.25	281.25	364.261	C22H36O4	[M-H]-	Ajugalaevigatic acid	Terpenoids	Ditepenoids	-	1	871622	1.01296e+06	739524	943635	953912	1.01831e+06	1.00682e+06	1.07268e+06	1.07701e+06	945233	1.09089e+06	921103	983690	1.03511e+06	1.05341e+06	-	-
pmb2791	309.21	209.05	310.214	C18H30O4	[M-H]-	9-Hydroperoxy-10E,12,15Z-octadecatrienoic acid	Lipids	Free fatty acids	111004-08-1	3	53205.2	56500.1	50639.2	46863.5	54960.6	55291.8	54341.9	53436.4	48785.3	47810.1	69295.5	57422	54449.4	51941.6	55688.3	C16321	ko00592,ko01110
MWS5231	243.16	181.16	244.167	C13H24O4	[M-H]-	Tridecanedioic acid	Lipids	Free fatty acids	505-52-2	1	52369.1	56362.7	52290.2	58415.8	56606.5	53812.3	54209	53650.7	49516.5	59045.7	63500.8	52099.2	53126	54598.4	50888	-	-
MEDP1341	578.35	504.31	519.332	C26H50NO7P	[M+CH3COO]-	1-(9Z,12Z-octadecadienoyl)-sn-glycero-3-phosphocholine	Lipids	LPC	22252-07-9	3	5.80126e+07	5.91698e+07	6.21977e+07	5.63009e+07	5.94124e+07	5.92838e+07	5.84182e+07	6.08534e+07	5.87403e+07	5.78291e+07	6.30343e+07	6.02356e+07	6.26545e+07	5.92303e+07	5.87457e+07	-	-
mws0671	120.07	74.06	119.058	C4H9NO3	[M+H]+	L-Homoserine	Amino acids and derivatives	Amino acids and derivatives	672-15-1	1	929839	1.0492e+06	1.05803e+06	904194	839216	854677	961303	968520	1.05521e+06	1.23163e+06	1.08286e+06	1.03196e+06	1.01435e+06	1.03648e+06	1.0868e+06	C00263	ko00260,ko00270,ko00300,ko00920,ko01100,ko01110,ko01230
pmd0136	524.37	184.07	523.364	C26H54NO7P	[M+H]+	LysoPC 18:0(2n isomer)	Lipids	LPC	-	1	9.23929e+06	9.36266e+06	9.11684e+06	5.57092e+06	5.02407e+06	5.25686e+06	8.40649e+06	9.67127e+06	9.11709e+06	9.08335e+06	1.05572e+07	1.01488e+07	9.07796e+06	9.12406e+06	8.54904e+06	-	-
mws0126	524.37	184.07	523.364	C26H54NO7P	[M+H]+	LysoPC 18:0	Lipids	LPC	19420-57-6	1	6.25422e+06	6.31049e+06	6.09933e+06	3.86963e+06	3.42183e+06	3.71756e+06	5.7639e+06	6.6203e+06	6.33031e+06	6.45339e+06	7.22407e+06	6.84526e+06	6.36808e+06	6.07436e+06	5.93416e+06	-	-
MWSmce548	118.09	58.07	117.079	C5H11NO2	[M+H]+	Betaine	Alkaloids	Alkaloids	107-43-7	1	1.57851e+06	1.52334e+06	1.63158e+06	3.47386e+06	2.53433e+06	2.66847e+06	2.64535e+06	2.02316e+06	2.01699e+06	2.51513e+06	3.00757e+06	2.33214e+06	1.99576e+06	2.14059e+06	2.1069e+06	C00719	ko00260,ko01100,ko02010
MW0152363	544.33	485.26	543.317	C27H41N7O5	[M+H]+	Leu-His-Phe-Lys	Amino acids and derivatives	Amino acids and derivatives	-	3	377651	338646	398217	359854	331371	369597	372503	431992	405615	395036	386957	407295	361497	376790	389032	-	-
Zahp012577	280.26	81.07	279.256	C18H33NO	[M+H]+	octadecadienoic acid amide	Alkaloids	Alkaloids	-	1	275517	240884	297939	513527	454972	524918	271135	321349	296541	501168	530302	500858	399306	404071	427518	-	-
mws0361	253.22	235.21	254.225	C16H30O2	[M-H]-	Palmitoleic Acid	Lipids	Free fatty acids	373-49-9	1	29389.1	30108	29596.6	31322.8	32375.2	30405.9	28814.2	26684	26701.3	34344.8	28925	29914.4	30446	32663.6	32209.3	C08362	ko00061,ko01100
pmd0146	548.37	184.07	547.364	C28H54NO7P	[M+H]+	LysoPC 20:2(2n isomer)	Lipids	LPC	-	3	135795	127183	142358	101995	82919.8	94950.8	143412	162802	150080	146195	170246	164100	139294	149402	141225	-	-
MWS04412	175.12	70.07	174.137	C8H18N2O2	[M+H]+	N(6),N(6)-Dimethyl-L-lysine	Amino acids and derivatives	Amino acids and derivatives	2259-86-1	2	2.75856e+06	2.63198e+06	2.51286e+06	6.98624e+06	6.59268e+06	8.32253e+06	8.34656e+06	5.95676e+06	7.90849e+06	1.58375e+07	1.03312e+07	1.71942e+07	8.00341e+06	8.61267e+06	8.17347e+06	-	-
MW0151447	510.23	255.23	511.239	C21H33N7O8	[M-H]-	Ile-His-Asn-Glu	Amino acids and derivatives	Amino acids and derivatives	-	3	104335	114669	110376	95228.7	101552	94418.4	90792.3	96870.6	104341	93771.3	106854	115568	103155	105398	97803.7	-	-
Yalp000545	130.09	84.08	129.079	C6H11NO2	[M+H]+	N-Methyl-L-proline	Amino acids and derivatives	Amino acids and derivatives	475-11-6	2	12190052	1.09167e+07	1.39307e+07	4.27576e+06	4.02437e+06	4.41102e+06	2.62726e+06	2.71987e+06	2.57326e+06	5.18957e+06	4.93275e+06	5.43352e+06	6.9068e+06	7.07428e+06	6.55758e+06	C22223	-
Zamn00402	179.06	59.01	180.063	C6H12O6	[M-H]-	sorbose	Others	Saccharides	-	3	2.80616e+06	3.17506e+06	3.30038e+06	1.98168e+06	2.5693e+06	2.51125e+06	1.52334e+06	2.14272e+06	2.11428e+06	2.65751e+06	2.86237e+06	2.71025e+06	2.46602e+06	2.41639e+06	2.60308e+06	-	-
MW0156854	462.26	387.2	461.249	C19H35N5O8	[M+H]+	Ser-Lys-Val-Glu	Amino acids and derivatives	Amino acids and derivatives	-	3	13320.8	9328.74	11243.3	24244.3	26996.3	18550.8	25627.6	26615.7	22181.7	9	9	9	19139.3	17987.9	19354.3	-	-
pmb2804	311.22	171.14	312.23	C18H32O4	[M-H]-	13S-Hydroperoxy-9Z,11E-octadecadienoic acid	Lipids	Free fatty acids	33964-75-9	3	102812	128176	133146	83538.4	92685.3	162005	78233.2	126964	86009.1	91274.9	108017	144481	102111	100691	94663.4	C04717	ko00591,ko01100
Lahp004593	493.13	331.08	492.127	C23H24O12	[M+H]+	Flavoyadorinin A	Flavonoids	Flavonols	-	1	24877.1	33042.2	10516.7	208046	180010	131473	334635	472510	238504	270866	205812	184131	147569	155621	159782	-	-
MW0002667	146.06	128.05	123.068	C7H9NO	[M+Na]+	2-Amino-4-methylphenol	Phenolic acids	Phenolic acids	95-84-1	3	84172.5	63394.4	96150.4	34112.5	19275.2	18001.3	82887.2	79187.1	41213.7	61343.4	68058.8	82622.5	75125	81218.6	76813.1	-	-
pmb0880	482.32	341.31	481.317	C23H48NO7P	[M+H]+	LysoPE 18:0(2n isomer)	Lipids	LPE	-	2	39328.7	29309.3	43795.5	31712.7	26111.4	34300.3	32569.3	38677.2	35791.4	37330.6	45263.4	49473	37176.4	40330.7	38748	-	-
MWSslk208	301.22	301.22	302.225	C20H30O2	[M-H]-	Kaurenoic Acid	Terpenoids	Ditepenoids	6730-83-2	3	96020.9	113432	57663.3	98755.1	112460	127664	85622.8	84745.6	87597.8	117156	82908.1	88716.9	101253	93321.2	97180	C11874	ko00904,ko01100,ko01110
MW0158444	537.25	255.23	538.275	C24H38N6O8	[M-H]-	Tyr-Gln-Thr-Lys	Amino acids and derivatives	Amino acids and derivatives	-	3	405657	462816	455347	365544	464175	417006	374972	404357	435658	400764	522398	477091	454851	423256	454527	-	-
mws0254	156.08	110.07	155.07	C6H9N3O2	[M+H]+	L-Histidine	Amino acids and derivatives	Amino acids and derivatives	71-00-1	1	4.64112e+06	4.28493e+06	4.99247e+06	2.87136e+06	2.72995e+06	2.83174e+06	3.40178e+06	3.2628e+06	3.41742e+06	2.78595e+06	2.89728e+06	2.85587e+06	3.50062e+06	3.80043e+06	3.65486e+06	C00135	ko00340,ko00410,ko00470,ko00970,ko01100,ko01110,ko01230,ko02010
pmb0856	480.31	339.29	479.301	C23H46NO7P	[M+H]+	LysoPE 18:1(2n isomer)	Lipids	LPE	-	3	1.53479e+06	1.46371e+06	1.64689e+06	1.31162e+06	1.15478e+06	1.30701e+06	1.38627e+06	1.59548e+06	1.43363e+06	1.5337e+06	1.71413e+06	1.76442e+06	1.44914e+06	1.56965e+06	1.53722e+06	-	-
pme0014	148.06	84.04	147.053	C5H9NO4	[M+H]+	L-Glutamic acid	Amino acids and derivatives	Amino acids and derivatives	56-86-0	1	3.89447e+07	3.65361e+07	4.03882e+07	4.17844e+07	4.26273e+07	4.22651e+07	2.99961e+07	3.36092e+07	3.44571e+07	3.34787e+07	3.63169e+07	3.85896e+07	3.68617e+07	3.55673e+07	3.86007e+07	C00025	ko00220,ko00250,ko00330,ko00340,ko00430,ko00470,ko00480,ko00630,ko00650,ko00660,ko00860,ko00910,ko00970,ko01100,ko01110,ko01200,ko01210,ko01230,ko01240,ko02010
Hmcp003852	223.21	207.03	222.198	C15H26O	[M+H]+	Elemol	Terpenoids	Sesquiterpenoids	639-99-6	3	1.30865e+07	1.39283e+07	1.45287e+07	1.30483e+07	1.20476e+07	1.33976e+07	1.47814e+07	1.4621e+07	1.54997e+07	14280399	1.49243e+07	1.41092e+07	9.45011e+06	1.01894e+07	1.01195e+07	-	-
MWSslk133	257.18	195.18	258.183	C14H26O4	[M-H]-	1,14-Tetradecanedioic Acid	Lipids	Free fatty acids	821-38-5	3	20177.2	23131.7	22896.3	18680.2	22985.8	21609.8	20273.6	22911.2	21722.3	18195.5	21888	20770.3	19338.9	20195	18596.1	-	-
pme2773	223.07	134.03	222.067	C7H14N2O4S	[M+H]+	L-Cystathionine	Amino acids and derivatives	Amino acids and derivatives	56-88-2	3	14983.3	19600.8	12218.4	15429.7	16585.2	31293.6	8079.77	3093.81	5174.71	17579.2	10622.3	12155	14927.2	16210.3	15781.4	C02291	ko00260,ko00270,ko01100,ko01110,ko01230,ko01240
pmb0876	454.29	313.27	453.286	C21H44NO7P	[M+H]+	LysoPE 16:0	Lipids	LPE	53862-35-4	1	2.10161e+07	1.97506e+07	1.7119e+07	1.58194e+07	1.43038e+07	1.38425e+07	1.37477e+07	1.63914e+07	1.52907e+07	1.64181e+07	1.85078e+07	1.80053e+07	1.75193e+07	1.81349e+07	1.66789e+07	-	-
Hmdn006566	455.35	455.35	456.36	C30H48O3	[M-H]-	3,4-Open loop-lupine-4(23),20(29)-diene-24-hydroxy-3-carboxylic acid	Terpenoids	Triterpene	-	3	35540.2	50628.8	52632.4	41049.9	55705.2	57244.8	34971.3	34147.2	34218.5	35413.1	49823.9	51345.3	22765.6	24653	23205.8	-	-
Waln010449	552.33	253.22	553.338	C26H52NO9P	[M-H]-	1-(2,3-dihydroxypropoxy)-3-(((2-(dimethylamino)ethoxy)(hydroxy)phosphoryl)oxy)propan-2-yl (E)-hexadec-9-enoate	Lipids	LPE	-	1	419923	613454	633452	318687	488855	520195	490925	635194	584051	455411	683397	365332	486473	529898	502790	-	-
MW0152398	500.35	457.23	499.337	C24H45N5O6	[M+H]+	Leu-Leu-Leu-Ala-Ala	Amino acids and derivatives	Amino acids and derivatives	-	3	2.63159e+06	2.41124e+06	2.60622e+06	1.9767e+06	1.8022e+06	2.15859e+06	1.88684e+06	2.36168e+06	2.25518e+06	2.25236e+06	2.15905e+06	2.16374e+06	2.23116e+06	2.37299e+06	2.18483e+06	-	-
Lmbn005487	313.24	251.24	314.246	C18H34O4	[M-H]-	12,13-DHOME; (9Z)-12,13-Dihydroxyoctadec-9-enoic acid	Lipids	Free fatty acids	263399-35-5	1	8429.59	9220.71	7658.65	11416.8	8277.35	10719.4	8305.12	10477.7	11218.4	10939.4	9636.95	6974.44	9774.8	9270.26	10127.8	C14829	ko00591
Rfmb318	144.1	84.08	144.102	C7H14NO2+	[M]+	D-Proline betaine	Amino acids and derivatives	Amino acids and derivatives	1195-94-4	3	469374	535756	478316	606165	546356	568711	479620	578779	637101	557663	477231	599957	440091	455700	416664	C21514	-
pmp000966	144.1	84.08	143.095	C7H13NO2	[M+H]+	Stachydrine	Alkaloids	Pyrrole alkaloids	471-87-4	3	469374	535756	478316	606165	546356	568711	479620	578779	637101	557663	477231	599957	440091	455700	416664	C10172	-
MWS1777	128.03	93.06	127.019	C6H6ClN	[M+H]+	3-Chloroaniline	Alkaloids	Alkaloids	108-42-9	3	1.58291e+07	1.69721e+07	1.70691e+07	1.71195e+07	1.68772e+07	1.724e+07	1.65747e+07	1.67989e+07	1.65126e+07	1.6467e+07	1.68304e+07	1.63864e+07	1.58681e+07	1.60943e+07	1.72469e+07	-	-
pmn001606	309.28	309.28	310.287	C20H38O2	[M-H]-	Eicosenoic acid	Lipids	Free fatty acids	26764-41-0	1	1.23259e+06	971523	1.22825e+06	1.44497e+06	1.0086e+06	1.09534e+06	778808	921257	974600	871309	882526	1.06024e+06	340226	366715	369793	C16526	ko01040
Lmyp003387	192.07	146.06	191.058	C10H9NO3	[M+H]+	2-Oxo-3,4-dihydro-1H-quinoline-3-carboxylic acid	Alkaloids	Quinoline alkaloids	246867-17-4	3	201988	225073	287463	99446.6	83023.6	116962	206877	246300	246266	200200	291026	253684	175596	191645	188161	-	-
pmn001610	307.26	307.26	308.272	C20H36O2	[M-H]-	Eicosadienoic acid	Lipids	Free fatty acids	5598-38-9	1	455154	624931	708517	362915	454191	472178	487608	405061	429348	581264	690424	569405	589297	572368	538366	C16525	ko01040
MWS5164	203.15	70.07	202.143	C8H18N4O2	[M+H]+	N,N'-Dimethylarginine;SDMA	Amino acids and derivatives	Amino acids and derivatives	30344-00-4	2	202303	160891	189337	427586	466634	455913	393083	345792	501273	541135	518794	571004	387570	425111	407276	-	-
Hmqn004297	479.26	337.23	480.272	C26H40O8	[M-H]-	Pharboside B	Terpenoids	Ditepenoids	-	2	3742.52	3726.16	4105.34	4654.56	5366.83	4869.11	2024.09	1988.3	1994.62	3473.46	4530.1	5301.37	3830.75	4173.95	3881.83	-	-
mws0018	203.22	84.08	202.216	C10H26N4	[M+H]+	Spermine	Alkaloids	Alkaloids	71-44-3	3	1.3404e+06	1.54666e+06	1.49186e+06	1.33373e+06	1.41197e+06	1.52129e+06	1.75233e+06	1.69334e+06	1.86981e+06	1.19831e+06	1.60743e+06	1.89915e+06	1.17902e+06	1.28898e+06	1.20235e+06	C00750	ko00330,ko00410,ko00480,ko00770,ko01100,ko01240
pme2755	222.1	138.05	221.09	C8H15NO6	[M+H]+	N-Acetyl-D-glucosamine	Others	Saccharides	7512-17-6	3	1.91258e+06	1.87719e+06	2.04032e+06	1.9476e+06	1.7567e+06	1.64737e+06	2.07118e+06	2.17815e+06	1.907e+06	1.86003e+06	2.03224e+06	1.88247e+06	1.79646e+06	1.78941e+06	1.94426e+06	C00140	ko00520,ko01100,ko01250,ko02010
pmf0397	311.3	311.3	312.303	C20H40O2	[M-H]-	Arachidic acid	Lipids	Free fatty acids	506-30-9	3	562290	516128	610587	581992	655378	555222	462703	530675	504700	517756	523585	475590	559427	544924	509606	C06425	ko01040
pmb1096	118.07	91.05	117.058	C8H7N	[M+H]+	Indole	Alkaloids	Plumerane	120-72-9	1	21162.1	18069.7	18404.9	24745.5	31446	21952.8	26254.9	24950.7	25931.9	27111.2	19839.5	30906.8	22710.8	20638.1	21730.4	C00463	ko00380,ko00400,ko00402,ko01100,ko01110
MW0145529	498.26	455.22	497.25	C23H31N9O4	[M+H]+	Arg-Trp-His	Amino acids and derivatives	Amino acids and derivatives	-	3	201401	182224	195950	240229	204965	213379	121114	135941	139819	191814	232359	215952	204089	198758	217947	-	-
MWStz202	353.15	177.06	352.142	C20H20N2O4	[M+H]+	cis-Moschamine	Alkaloids	Plumerane	193224-24-7	1	81225.6	59813.5	104517	91160.3	126847	188091	16129.4	14886.6	10277.2	64988.8	93227.7	86436.2	65687.8	72253.2	68490.9	-	-
Wadp009007	331.19	269.19	330.183	C20H26O4	[M+H]+	Momilactone B	Terpenoids	Ditepenoids	51415-08-8	1	126778	179431	151379	95221.8	96850.9	119799	37082.4	47134.8	35306.3	43134	44376.5	57242.7	83376.8	85408.7	91408.2	-	-
Zmjp000182	189.13	70.07	188.127	C7H16N4O2	[M+H]+	N-Monomethyl-L-arginine	Amino acids and derivatives	Amino acids and derivatives	17035-90-4	1	156850	106043	131272	370261	432027	447127	214732	171113	265432	435473	317672	396776	297675	321327	294383	C03884	-
Waln011009	578.34	279.23	579.354	C28H54NO9P	[M-H]-	2-(2,3-dihydroxypropoxy)-3-(((2-(dimethylamino)ethoxy)(hydroxy)phosphoryl)oxy)propyl (11Z,14Z)-octadeca-11,14-dienoate	Lipids	LPE	-	1	2.82173e+07	3.45207e+07	3.55002e+07	2.83562e+07	3.19473e+07	2.92928e+07	2.92798e+07	3.16853e+07	3.10201e+07	2.98746e+07	3.44089e+07	2.99911e+07	3.39586e+07	3.16776e+07	3.09764e+07	-	-
MWS0811	130.09	84.08	129.079	C6H11NO2	[M+H]+	L-Pipecolic Acid	Organic acids	Organic acids	3105-95-1	1	4.66346e+06	4.70304e+06	4.59319e+06	1.91068e+06	2.05829e+06	2.12585e+06	1.33168e+06	1.37343e+06	1.38656e+06	1.62716e+06	2.01957e+06	2.06002e+06	2.27199e+06	2.36419e+06	2.50095e+06	C00408	ko00310,ko00960,ko01100,ko01110
MWS3020	145.13	86.1	144.126	C7H16N2O	[M+H]+	N-Acetylcadaverine	Alkaloids	Alkaloids	32343-73-0	3	201858	222588	273443	289319	238514	224321	229102	280793	292137	323599	260136	289174	182271	201041	191501	-	-
Lmxn006423	150	122.01	151.009	C7H5NOS	[M-H]-	2(3H)-Benzothiazolone	Alkaloids	Alkaloids	934-34-9	1	7614.69	21517	16722.6	15025.4	16400.1	7742.45	19406.7	15372	12556.2	10455.1	19216.4	21152.3	12654.4	11969.1	11469.3	-	-
pmd0160	454.29	313.27	453.286	C21H44NO7P	[M+H]+	LysoPE 16:0(2n isomer)	Lipids	LPE	-	3	2.10513e+07	1.9953e+07	2.00718e+07	1.53628e+07	1.39007e+07	1.63708e+07	1.64924e+07	1.66349e+07	1.65398e+07	1.97652e+07	1.80922e+07	2.15467e+07	1.8072e+07	1.85754e+07	1.98946e+07	-	-
MW0107802	229.16	142.09	228.147	C11H20N2O3	[M+H]+	1-(2-Amino-4-methylpentanoyl)pyrrolidine-2-carboxylic acid	Amino acids and derivatives	Amino acids and derivatives	-	3	86879.7	103446	118793	285522	225119	256289	315209	202458	283051	231920	223959	223911	211985	222932	234318	-	-
pmb0883	482.32	341.31	481.317	C23H48NO7P	[M+H]+	LysoPE 18:0	Lipids	LPE	69747-55-3	3	137769	141594	127620	77689.9	72341.8	77483.7	106247	125039	120294	139378	146074	150755	123027	128447	135903	-	-
pme2596	184.06	148.04	183.053	C8H9NO4	[M+H]+	4-Pyridoxic acid	Others	Vitamin	82-82-6	1	13603.1	12051.4	7199.26	56949.9	46331	60566.5	99348.2	108880	117421	82469.8	87444.2	83475.1	67749.3	62030.6	67731.8	C00847	ko00750,ko01100
MW0158096	498.26	437.21	497.25	C23H31N9O4	[M+H]+	Trp-Arg-His	Amino acids and derivatives	Amino acids and derivatives	-	3	81396.3	76411.6	76511.4	60145.4	66030.3	67792.4	62624.9	68343.3	70320.5	67362.2	72067.5	72984	65446.8	71498.1	71483.4	-	-
mws0120	258.11	104.11	257.103	C8H20NO6P	[M+H]+	Choline Alfoscerate	Lipids	PC	28319-77-9	1	7.60469e+06	8.90779e+06	9.31649e+06	1.77979e+07	1.67106e+07	1.94603e+07	1.89219e+07	2.26887e+07	1.9054e+07	1.84184e+07	1.81445e+07	2.01208e+07	1.78228e+07	1.63802e+07	1.79697e+07	C00670	ko00564,ko00565
Wcgn012724	281.17	199.17	282.183	C16H26O4	[M-H]-	6-Hydroxyphomodiol	Others	Others	-	3	131023	146468	153593	160007	142861	155562	153230	163297	148378	164391	157708	158941	135964	129158	122874	-	-
mws0884	328.05	134.05	329.053	C10H12N5O6P	[M-H]-	Cyclic 3',5'-Adenylic acid	Nucleotides and derivatives	Nucleotides and derivatives	60-92-4	3	11555.8	15448.5	17690.2	24648	37228.9	33190.1	23744.4	22255.6	22716.7	21105.9	28123.8	21357.8	25544.1	23728.4	23200.2	C00575	ko00230,ko01100
mws0289	480.31	339.29	479.301	C23H46NO7P	[M+H]+	LysoPE 18:1	Lipids	LPE	89576-29-4	3	2.32685e+06	2.24877e+06	2.76252e+06	2.29846e+06	1.74705e+06	2.24677e+06	2.31358e+06	2.69979e+06	1.67365e+06	2.60395e+06	2.98454e+06	2.63113e+06	2.48607e+06	2.58864e+06	2.336e+06	-	-
MWSmce119	175.11	70.06	174.112	C6H14N4O2	[M+H]+	L-Arginine	Amino acids and derivatives	Amino acids and derivatives	74-79-3	1	3.04694e+06	2.23301e+06	2.62741e+06	7.04291e+06	6.63917e+06	7.24759e+06	6.55678e+06	5.78067e+06	6.20644e+06	1.47532e+07	1.6429e+07	1.5982e+07	7.9595e+06	8.43471e+06	7.60594e+06	C00062	ko00220,ko00261,ko00330,ko00470,ko00970,ko01100,ko01110,ko01230,ko02010
Zmyn005252	285.24	239.24	286.251	C17H34O3	[M-H]-	3-Hydroxy-palmitic acid methyl ester	Lipids	Free fatty acids	51883-36-4	3	33385.7	65024.4	74230.2	37595.5	62156.1	54875.2	35015.1	43184.3	40679.7	38970.5	77370.7	33473.6	25028.7	26332.9	27770.4	C11849	-
MW0153788	363.25	281.25	364.261	C22H36O4	[M-H]-	Methyl 10-gingerol	Others	Lactones	-	3	996049	1.1066e+06	779623	1.03535e+06	1.05351e+06	1.09844e+06	1.08053e+06	1.19251e+06	1.16242e+06	1.06101e+06	1.15908e+06	1.01449e+06	1.03428e+06	1.12765e+06	1.13854e+06	-	-
Hmgn001653	137.02	93.04	138.032	C7H6O3	[M-H]-	Protocatechualdehyde	Phenolic acids	Phenolic acids	139-85-5	1	648908	1.32329e+06	814867	631273	765973	622343	601031	633291	685988	602308	692891	551180	659728	730446	682025	C16700	ko00950
MWS0631	199.97	80.96	200.977	C3H7NO5S2	[M-H]-	S-Sulfo-L-Cysteine	Amino acids and derivatives	Amino acids and derivatives	1637-71-4	3	20211.5	24729.7	26543.9	17426.8	27922.6	20216.2	8165.8	8496.88	8059.69	19464.5	22709.2	12735.2	13724.6	12976.3	14421.6	C05824	ko00270,ko01100,ko01230
pmb0981	348.07	136.06	347.063	C10H14N5O7P	[M+H]+	Adenosine 5'-monophosphate	Nucleotides and derivatives	Nucleotides and derivatives	61-19-8	3	28906.1	43110.3	32402.5	124848	161162	103138	84828.8	68119.7	50292.1	105723	81711.3	103151	80783.8	75718.4	72798	C00020	ko00230,ko00908,ko01100,ko01110,ko01232,ko01240
mws1013	177.02	133.03	178.027	C9H6O4	[M-H]-	Esculetin (6,7-Dihydroxycoumarin)	Lignans and Coumarins	Coumarins	305-01-1	3	44797.2	42790.3	57928.4	48232.7	106152	76672.5	90993	68220.1	91348.1	92836.5	97392.2	69308.2	67874.4	67340.1	73998.1	C09263	ko00999,ko01110
Lmyn012331	281.25	281.25	282.256	C18H34O2	[M-H]-	Petroselinic acid	Lipids	Free fatty acids	593-39-5	1	3.69087e+07	4.42839e+07	3.82325e+07	3.99132e+07	4.29938e+07	4.34009e+07	3.61929e+07	3.93266e+07	3.84815e+07	3.80994e+07	4.70871e+07	3.80263e+07	4.48472e+07	4.08454e+07	4.10789e+07	C08363	-
MW0153100	534.28	452.28	535.301	C26H41N5O7	[M-H]-	Lys-Phe-Leu-Glu	Amino acids and derivatives	Amino acids and derivatives	-	3	1.28549e+06	1.46473e+06	1.71635e+06	1.06758e+06	1.32564e+06	1.25285e+06	1.01527e+06	1.24746e+06	1.15696e+06	1.33516e+06	1.65107e+06	1.34746e+06	1.4208e+06	1.28472e+06	1.31525e+06	-	-
Walp006011	246.24	88.08	245.236	C14H31NO2	[M+H]+	2-Aminotetradecane-1,4-diol	Lipids	Sphingolipids	-	2	64558	53187.1	84197.5	83936	73152.1	51007.1	75563.1	75199.8	77897.5	60655.1	66407.4	54050.9	79854.8	75490.9	84143.3	-	-
Lmqp000427	146.08	82.07	145.074	C6H11NO3	[M+H]+	N-Methyl-Trans-4-Hydroxy-L-Proline	Amino acids and derivatives	Amino acids and derivatives	4252-82-8	3	294495	251173	275314	228308	175664	219793	306317	185789	284045	233166	189293	175940	198658	217618	219511	-	-
Wcgn012055	333.2	251.2	334.214	C20H30O4	[M-H]-	Araucarolone	Terpenoids	Ditepenoids	-	1	29630.7	39262	41829.8	28972.9	35386.4	36385.1	35339.3	42197.9	43138.1	32979.4	46674.2	42350.7	40928.4	38272.2	36759.3	-	-
MW0149716	545.3	486.27	544.297	C22H40N8O8	[M+H]+	Gln-Ile-Glu-Arg	Amino acids and derivatives	Amino acids and derivatives	-	3	442146	427679	540420	500729	392806	444491	483997	546342	506195	524029	524782	475643	444984	494399	485270	-	-
mws2608	222.1	84.05	221.09	C8H15NO6	[M+H]+	N-Acetyl-D-galactosamine	Others	Saccharides	1811-31-0	3	107479	191960	160493	172880	179061	157264	194675	268990	182369	175624	158566	173955	189423	180841	201857	C01132	ko00052,ko00520,ko01100,ko01250
Lmhp008763	452.28	311.26	451.27	C21H42NO7P	[M+H]+	LysoPE 16:1(2n isomer)	Lipids	LPE	-	1	186930	154234	164260	141497	108386	139937	175484	194380	174347	151943	184615	163153	161126	163765	178384	-	-
MWS1812	171.17	55.05	170.167	C11H22O	[M+H]+	2-Undecanone	Others	Ketone compounds	112-12-9	3	229646	220887	222669	233061	206437	232606	295021	305186	298011	255110	265342	272870	233563	259350	239174	C01875	-
MW0157688	490.29	415.23	489.28	C21H39N5O8	[M+H]+	Thr-Ile-Lys-Glu	Amino acids and derivatives	Amino acids and derivatives	-	3	58712.2	60809.3	60568.2	66847.3	68197.6	69263.9	52406.2	60408.2	64076.6	9	9	9	43328.5	44692.4	48238.6	-	-
mws0237	187.1	125.1	188.105	C9H16O4	[M-H]-	Azelaic acid	Organic acids	Organic acids	123-99-9	1	877957	1.00387e+06	979811	927827	974664	867545	835670	735067	853735	865112	889624	805472	866647	786289	789701	C08261	-
pme1109	152.06	135.03	151.049	C5H5N5O	[M+H]+	Guanine	Nucleotides and derivatives	Nucleotides and derivatives	73-40-5	1	282404	312708	262448	158846	112364	140035	85545.9	84626.1	78432.7	268662	279494	297213	209616	187442	199441	C00242	ko00230,ko01100,ko01232
MW0156803	493.24	351.22	494.238	C23H34N4O8	[M-H]-	Ser-Ile-Phe-Glu	Amino acids and derivatives	Amino acids and derivatives	-	3	5887.37	7915.45	8800.91	8259.09	10681.5	10285.1	8894.24	8929.5	7114.54	7890.94	13009.2	6612.4	9447.4	8496.79	9323.77	-	-
pme0278	191.1	128.07	190.095	C7H14N2O4	[M+H]+	2,6-Diaminooimelic acid	Organic acids	Organic acids	583-93-7	3	112930	92349.3	119904	88820.5	84665.2	104192	39044.1	44076	35911.6	82181.9	87547.9	71664.1	76029.4	83249.3	75138.3	C00666	ko00300,ko00470,ko01100,ko01110,ko01230
Zmmp002106	120.08	77.04	119.07	C3H9N3O2	[M+H]+	4-methyl-1,5,2,3-dioxadiazinan-2-amine	Nucleotides and derivatives	Nucleotides and derivatives	-	2	224277	221058	199426	198426	201116	175610	143935	116263	144117	197463	200613	137832	178800	170658	191072	-	-
Zmdp000796	178.05	88.04	177.046	C6H11NO3S	[M+H]+	cycloalliin	Amino acids and derivatives	Amino acids and derivatives	15042-85-0	2	120176	130027	126579	163730	92107.8	95098.3	60365.1	146648	79886	93559.3	56474.3	163421	110612	114628	123567	-	-
mws1164	179.06	59.01	180.063	C6H12O6	[M-H]-	D-Fructose	Others	Saccharides	57-48-7	1	2.70002e+06	2.8988e+06	2.7656e+06	1.80105e+06	2.24014e+06	2.05993e+06	1.67608e+06	1.69382e+06	1.92945e+06	2.12639e+06	2.71623e+06	2.30209e+06	2.19454e+06	2.39327e+06	2.15042e+06	C05003	-
Yshs000041	459.23	295.22	460.246	C26H36O7	[M-H]-	Vibsanin J	Terpenoids	Ditepenoids	-	1	94702.9	116369	122935	82866.7	97737	91266.9	78480.8	84798.1	80574.3	78116.1	105121	91484.6	96821.6	89644.2	86586.4	-	-
Walp013004	337.27	263.24	336.266	C21H36O3	[M+H]+	Glycidyl Linoleate	Lipids	Glycerol ester	24305-63-3	1	30263.8	29891.9	35523.1	32170	29182.3	32025.9	37221.2	37852.5	40980.7	34286.8	34423.6	36167.2	31908.6	35543.2	35086.3	-	-
Zmsp000366	148.1	130.09	147.089	C6H13NO3	[M+H]+	Fagomine	Alkaloids	Piperidine alkaloids	53185-12-9	2	105402	35702.2	81554.4	88676.7	86067.8	112379	98175	70098.9	79739.8	49458.3	62975.7	44240.8	74095.7	72251.1	80603.4	C10144	-
mws4516	130.05	84.05	129.043	C5H7NO3	[M+H]+	Pyroglutamic acid	Amino acids and derivatives	Amino acids and derivatives	4042-36-8	1	2.75229e+06	2.68984e+06	3.46354e+06	1.35524e+06	1.17571e+06	1.32434e+06	785165	871938	870922	1.11827e+06	1.37662e+06	1.37691e+06	1.41887e+06	1.43829e+06	1.29035e+06	-	-
Walp007190	362.33	300.29	361.319	C20H43NO4	[M+H]+	2-AminoicoSane-1,5,7,19-tetraol	Lipids	Sphingolipids	-	2	953361	746333	993302	800318	854917	746931	797130	880085	742550	1.01326e+06	911185	792617	1.16842e+06	1.27861e+06	1.30726e+06	-	-
MW0152972	506.26	104.11	505.268	C20H39N7O6S	[M+H]+	Lys-Gly-Ala-Cys-Lys	Amino acids and derivatives	Amino acids and derivatives	-	3	108078	85599.5	103935	142257	135943	150638	213439	268653	254838	207287	212144	194158	195079	187853	210610	-	-
Zazp002547	205.1	146.06	204.09	C11H12N2O2	[M+H]+	cyclo-(Gly-Phe)	Amino acids and derivatives	Amino acids and derivatives	10125-07-2	2	1.19988e+06	878041	1.12311e+06	1.31016e+06	1.39778e+06	1.35326e+06	1.92783e+06	1.92433e+06	2.02168e+06	1.54891e+06	1.30301e+06	1.51e+06	1.40091e+06	1.55544e+06	1.41244e+06	-	-
Lmcp000282	162.11	85.03	161.105	C7H15NO3	[M+H]+	L-Carnitine	Alkaloids	Alkaloids	541-15-1	2	3.04573e+06	2.06289e+06	1.98408e+06	2.35072e+06	1.71588e+06	1.66658e+06	2.09324e+06	2.22227e+06	2.3841e+06	1.90035e+06	2.50011e+06	1.9017e+06	1.54499e+06	1.40607e+06	1.57436e+06	C00318	-
pmb0752	369.12	177.05	368.111	C17H20O9	[M+H]+	3-O-Feruloylquinic acid	Phenolic acids	Phenolic acids	1899-29-2	1	9295.59	9679.72	6322.39	17365.1	22356.8	31495.5	56858.3	35122.4	40378.2	18312.9	48104.5	35870.4	19553.9	21808.3	19886.1	C02572	-
Zmdn007764	269.05	225.06	270.053	C15H10O5	[M-H]-	isoemodin	Quinones	Anthraquinone	-	3	1983.7	4754.62	3533.3	2992.99	2733.74	2218.98	4879.16	2683.95	2676.76	3931.88	3485.79	2220.2	2561.25	2865.85	2830.32	-	-
Lmhp010514	506.32	365.31	505.317	C25H48NO7P	[M+H]+	LysoPE 20:2(2n isomer)	Lipids	LPE	-	3	18856.5	16576.5	16090.3	8842.34	8246.77	9728.52	10172.6	12595.3	10100.8	16861.4	19255.9	17260.1	14144.6	15581.9	13969	-	-
pmp001251	520.34	184.07	519.332	C26H50NO7P	[M+H]+	LysoPC 18:2(2n isomer)	Lipids	LPC	-	1	2.26332e+07	2.00161e+07	2.45672e+07	2.03722e+07	1.72234e+07	1.86512e+07	2.07538e+07	2.6511e+07	2.30829e+07	2.27208e+07	2.75075e+07	2.7748e+07	2.16743e+07	2.3982e+07	2.42585e+07	-	-
pmp000579	463.12	301.07	462.116	C22H22O11	[M+H]+	Diosmetin-7-O-galactoside	Flavonoids	Flavones	-	1	18824.1	24367.7	11945.2	33362	31211	27990.2	211453	32091.2	28440.5	52080.6	60987	45091.9	28238	27971.6	25238.2	-	-
MWS201419	204.13	84.08	203.127	C8H17N3O3	[M+H]+	Lys-Gly	Amino acids and derivatives	Amino acids and derivatives	7563-03-3	2	358173	381488	325437	352437	413324	316024	362012	376177	417962	313763	372357	333568	233538	221856	250477	-	-
MW0157759	640.23	622.23	639.239	C27H37N5O13	[M+H]+	Thr-Phe-Glu-Glu-Asp	Amino acids and derivatives	Amino acids and derivatives	-	3	87924.9	85402.3	95128	118672	112991	128369	81982.2	82045.9	75155.3	108718	151310	120200	109915	108362	121192	-	-
Lmhp008337	426.26	285.24	425.254	C19H40NO7P	[M+H]+	LysoPE 14:0(2n isomer)	Lipids	LPE	-	1	1.83961e+06	1.63039e+06	1.75903e+06	1.7458e+06	1.75119e+06	2.17144e+06	3.01003e+06	2.92283e+06	3.04378e+06	3.26956e+06	3.80356e+06	3.21767e+06	2.63864e+06	2.33122e+06	2.47521e+06	-	-
Wbwn009791	445.19	385.17	446.194	C24H30O8	[M-H]-	Marlignan E	Lignans and Coumarins	Lignans	-	2	8334.02	12337.7	13493.2	9062.6	12555.4	9588.45	7969.11	7828.25	8824.15	11630	7399.22	7359.32	10005.6	10308.7	9133.54	-	-
pmp001287	120.08	103.05	119.073	C8H9N	[M+H]+	N-Benzylmethylene isomethylamine	Alkaloids	Alkaloids	-	1	261181	258133	255614	219143	195051	219874	154222	143204	154976	194366	212875	209609	207481	210456	232161	-	-
Lmhp009129	482.32	184.07	481.317	C23H48NO7P	[M+H]+	LysoPC 15:0(2n isomer)	Lipids	LPC	-	1	1.13967e+06	911291	1.15717e+06	1.10336e+06	897877	1.00356e+06	1.13457e+06	1.4807e+06	1.46885e+06	1.37213e+06	1.35035e+06	1.2941e+06	1.21154e+06	1.10377e+06	1.24608e+06	-	-
Lmbn013410	205.16	189.13	206.167	C14H22O	[M-H]-	2,4-Di-Tert-Butylphenol	Phenolic acids	Phenolic acids	96-76-4	1	379734	586327	567458	432114	533156	388768	394484	400914	385091	491384	558900	356093	485657	479151	432065	-	-
Zmdn011161	239.07	223.03	240.079	C15H12O3	[M-H]-	Chrysophanol-9-anthrone	Quinones	Anthraquinone	491-58-7	2	440225	402132	473558	391826	409876	409648	368398	392662	359681	368641	547714	387372	347509	306516	331953	C10314	-
mws0256	118.09	72.08	117.079	C5H11NO2	[M+H]+	L-Valine	Amino acids and derivatives	Amino acids and derivatives	72-18-4	1	60243.4	78394.3	73288.9	77201.2	39352.7	51974	34286.7	36556	47687.6	51869.6	49137.1	37689.5	50636.7	50999.4	45475.3	C00183	ko00280,ko00290,ko00460,ko00770,ko00966,ko00970,ko01100,ko01110,ko01210,ko01230,ko01240,ko02010
pmb0881	478.29	337.27	477.286	C23H44NO7P	[M+H]+	LysoPE 18:2	Lipids	LPE	-	1	1.17844e+07	1.08981e+07	1.21172e+07	9.51314e+06	7.87919e+06	9.24547e+06	8.88997e+06	1.14967e+07	8.13408e+06	1.05274e+07	1.2461e+07	1.12002e+07	1.02818e+07	1.11181e+07	1.16689e+07	-	-
pmb0864	426.26	285.24	425.254	C19H40NO7P	[M+H]+	LysoPE 14:0	Lipids	LPE	-	1	629460	530345	694801	732049	517356	702560	1.08387e+06	1.1362e+06	1.12889e+06	1.11694e+06	1.0706e+06	1.06285e+06	865079	762573	806735	-	-
pme3188	323.03	211	324.036	C9H13N2O9P	[M-H]-	Uridine 5'-monophosphate	Nucleotides and derivatives	Nucleotides and derivatives	58-97-9	1	10040.5	6793.98	5165.82	15590.7	18166.2	12153.7	15554.4	7031.49	10320.5	17936.9	13546.3	8524.14	12981.4	11523.4	11830.7	C00105	ko00240,ko01100,ko01232,ko01240
Hahp000801	118.08	72.08	117.079	C5H11NO2	[M+H]+	alanine betaine	Alkaloids	Alkaloids	-	2	1.08689e+06	880797	1.34165e+06	820179	772827	762398	587941	540234	618569	722104	910429	808203	756064	822862	857828	-	-
Zmyn004449	309.21	171.1	310.214	C18H30O4	[M-H]-	9-Hydroxy-12-oxo-10(E),15(Z)-octadecadienoic acid	Lipids	Free fatty acids	-	3	19828.6	23318.1	30358.9	11597.8	14637.5	14417.8	11103.8	12205.4	12193	14044.3	20299.4	16404	17392.1	15363.3	15949.9	C21923	ko00592,ko01110
Hmbn002692	517.16	175.04	518.164	C22H30O14	[M-H]-	6'-O-Feruloyl-D-sucrose	Phenolic acids	Phenolic acids	118230-77-6	1	177615	281899	280327	356676	616445	547813	101558	219007	149526	126945	198757	143986	249841	223040	224921	-	-
MWSmce461	102.05	56.05	101.048	C4H7NO2	[M+H]+	L-Azetidine-2-carboxylic acid	Alkaloids	Alkaloids	2133-34-8	2	653812	663463	760497	692732	640202	623309	493510	503878	419707	608614	669265	523307	631487	594167	675640	-	-
MW0114515	527.16	365.11	504.169	C18H32O16	[M+Na]+	Gentianose	Others	Saccharides	25954-44-3	3	191071	299974	218752	569396	586610	629713	512931	538555	582961	271541	257425	413926	358454	359977	400875	C08239	-
MWS1894	183.08	98.98	182.073	C13H10O	[M+H]+	9-Fluorenol	Others	Others	1689-64-1	3	528901	570228	672166	568688	671062	597052	483912	559691	659653	554385	581721	514616	260897	246643	280411	-	-
Lmhp009590	508.34	184.07	507.332	C25H50NO7P	[M+H]+	LysoPC 17:1	Lipids	LPC	-	1	106802	106358	131138	122478	96768.9	127601	135886	158154	157317	141194	164459	148586	126290	130584	142884	-	-
mws0367	277.22	277.22	278.225	C18H30O2	[M-H]-	α-Linolenic Acid	Lipids	Free fatty acids	463-40-1	1	3.19788e+07	4.1262e+07	4.28073e+07	4.77039e+07	5.27994e+07	5.09113e+07	3.12281e+07	3.53449e+07	3.55856e+07	4.84821e+07	5.42989e+07	4.87707e+07	4.95815e+07	4.38456e+07	4.52556e+07	C06427	ko00592,ko01040,ko01100,ko01110
Wbwn009733	445.19	59.01	446.194	C24H30O8	[M-H]-	Isodunnianin	Lignans and Coumarins	Lignans	144923-90-0	2	23422.2	21511.7	25350.6	16613.3	31591.7	26362.9	20156.3	20996.2	18914.3	17398.6	22454.8	22110.1	23813.3	21682.5	21076.7	-	-
mws0214	181.07	71.01	182.079	C6H14O6	[M-H]-	D-Sorbitol	Others	Saccharides	50-70-4	1	52230.4	57772.2	62189.7	66395.9	66593.4	89288.8	60413.8	46819.8	70328.6	71917.8	57926.2	80319.2	70381.4	67255.9	61840.7	C00794	ko00051,ko00052,ko01100,ko02010
pmf0138	179.06	59.01	180.063	C6H12O6	[M-H]-	D-Mannose	Others	Saccharides	3458-28-4	3	2.4594e+06	2.74092e+06	2.44223e+06	1.82512e+06	2.16823e+06	2.19691e+06	1.46843e+06	1.63809e+06	1.50292e+06	2.30964e+06	2.86481e+06	2.79593e+06	2.20786e+06	2.00722e+06	1.95428e+06	C00159	ko00051,ko00052,ko00520,ko01100,ko01250,ko02010
MW0139627	593.15	413.09	594.158	C27H30O15	[M-H]-	Safflor yellow A	Quinones	Quinones	85532-77-0	3	25814.3	10393.3	7594.18	11437.7	58146.7	14029.4	17317.1	15633.2	20669.4	12874	39666.9	10285.3	19837.7	22421.9	22042.6	-	-
mws4085	223.06	193.02	224.069	C11H12O5	[M-H]-	Sinapic acid	Phenolic acids	Phenolic acids	530-59-6	1	23220.9	23036.1	26921	10756.9	9669.35	10292.9	5756.52	6878.14	5093.79	6672.37	13952.1	8854.72	12984.7	11416.6	12517.8	C00482	ko00940,ko01100,ko01110
Lmhp008885	440.28	299.26	439.27	C20H42NO7P	[M+H]+	LysoPE 15:0(2n isomer)	Lipids	LPE	-	1	83595.4	85658.2	84957.5	67074.3	61318.7	65877.9	83363.9	95047.3	87931.7	87862.5	109318	93313.9	76312.4	86831.4	83749.3	-	-
pmb0854	518.32	184.07	517.317	C26H48NO7P	[M+H]+	LysoPC 18:3	Lipids	LPC	-	1	1.01166e+07	1.05873e+07	1.18548e+07	1.65285e+07	1.38673e+07	1.50477e+07	7.95977e+06	9.75732e+06	9.29625e+06	1.51831e+07	1.78315e+07	1.75557e+07	1.34297e+07	1.29511e+07	1.47005e+07	-	-
Lmcn009539	293.25	293.25	294.256	C19H34O2	[M-H]-	E,E,Z-1,3,12-Nonadecatriene-5,14-diol	Lipids	Free fatty acids	-	1	405653	640234	533420	337852	413973	464976	339929	588648	494625	510535	506489	363811	350105	328835	375544	-	-
MWSmce190	148.09	74.02	147.089	C6H13NO3	[M+H]+	4-Hydroxy-L-Isoleucine	Amino acids and derivatives	Amino acids and derivatives	781658-23-9	3	100708	87393.6	106156	92097.1	109519	115727	84732	73051.5	90199.1	85507.3	81866.2	83251.6	101253	94375.8	107848	-	-
pme1383	170.08	134.06	169.074	C8H11NO3	[M+H]+	Pyridoxine	Others	Vitamin	65-23-6	1	262951	227440	251003	238920	274765	241859	127010	147516	123323	125116	148459	119970	178731	190383	204332	C00314	ko00750,ko01100,ko01240
mws2523	421.08	241.01	422.082	C12H23O14P	[M-H]-	Trehalose 6-phosphate	Others	Saccharides	4484-88-2	1	75231.9	88013.9	76133	178504	250326	117889	136416	85810.5	122639	102379	97131.6	131364	115978	101443	107684	C00689	ko00500,ko01100,ko01110
MW0153607	415.21	119.09	414.205	C17H30N6O4S1	[M+H]+	Met-Lys-His	Amino acids and derivatives	Amino acids and derivatives	-	3	2.71304e+07	2.92121e+07	3.02657e+07	3.26466e+07	2.93918e+07	2.99577e+07	2.42911e+07	2.46578e+07	3.08292e+07	3.11889e+07	2.18807e+07	2.11759e+07	1.53797e+07	1.52536e+07	1.71725e+07	-	-
Waln010743	578.35	279.23	579.354	C28H54NO9P	[M-H]-	1-(2,3-dihydroxypropoxy)-3-(((2-(dimethylamino)ethoxy)(hydroxy)phosphoryl)oxy)propan-2-yl (11Z,14Z)-octadeca-11,14-dienoate	Lipids	LPE	-	1	1.26054e+07	1.71417e+07	2.06402e+07	1.2644e+07	1.59642e+07	1.43345e+07	1.40281e+07	1.48784e+07	1.36004e+07	1.41494e+07	1.86068e+07	1.60136e+07	1.72082e+07	1.51739e+07	1.55084e+07	-	-
pmf0470	132.07	86.06	131.058	C5H9NO3	[M+H]+	cis-4-Hydroxy-D-proline	Amino acids and derivatives	Amino acids and derivatives	2584-71-6	3	436951	453048	519068	369347	338674	367900	456210	167162	341568	408447	381127	493270	389259	355741	408174	C03440	ko00470,ko01100
pmb2643	225.19	207.18	226.193	C14H26O2	[M-H]-	Myristoleic acid	Lipids	Free fatty acids	544-64-9	1	5269.51	7143.2	10651.1	5944.88	5818.42	5202.4	6137.59	5398.71	4440.8	6232.83	5869.54	5513.62	6217.92	6515.48	5678.41	C08322	-
MW0145931	538.19	464.28	539.186	C22H29N5O11	[M-H]-	Asn-Tyr-Glu-Asp	Amino acids and derivatives	Amino acids and derivatives	-	3	38437.8	60507	70686.6	38456.9	49852.3	46243	33579.6	33056.4	35942.4	36386.5	58631.5	39605.5	50711.2	47749.4	44147.3	-	-
Hmqp005411	297.24	81.07	296.235	C18H32O3	[M+H]+	9-Oxo-12Z-Octadecenoic acid	Lipids	Free fatty acids	112543-32-5	1	702572	688155	694443	749808	663815	695774	953102	981286	965691	824264	879479	837246	725096	793545	833359	-	-
Lmhp008801	476.28	335.26	475.27	C23H42NO7P	[M+H]+	LysoPE 18:3	Lipids	LPE	-	1	1.39016e+06	1.31444e+06	1.52241e+06	1.82977e+06	1.49752e+06	1.63325e+06	880430	997632	1.01061e+06	1.52263e+06	1.81801e+06	1.73136e+06	1.39557e+06	1.43067e+06	1.58932e+06	-	-
Lmzn006795	453.34	453.34	454.345	C30H46O3	[M-H]-	3-Oxours-12-en-28-oic acid (Ursonic acid)	Terpenoids	Triterpene	6246-46-4	3	38750.9	67923.3	98198.1	48661.8	49750.6	64078.2	67107.2	49840.7	52307.4	56418	61965.9	75924.7	37568.4	42122.6	42886.1	-	-
Zmyn000110	258.04	78.96	259.046	C6H14NO8P	[M-H]-	D-Glucosamine 1-phosphate	Others	Saccharides	2152-75-2	3	20192.6	18875.5	27160.4	54232.3	60452.7	49379.4	40614.1	30141.8	36352.1	34938.7	39193.6	35238.1	37703.1	33377.7	33506.2	C06156	ko00520,ko01100,ko01250
MWS04447	130.09	70.07	129.079	C6H11NO2	[M+H]+	Homoproline	Amino acids and derivatives	Amino acids and derivatives	56879-46-0	2	187995	215947	256126	220329	240203	248413	189932	210156	241638	71113.1	65075.1	83058.2	182598	175999	201411	-	-
Lmbp000123	164.07	56.05	163.067	C6H13NO2S	[M+H]+	L-Homomethionine	Amino acids and derivatives	Amino acids and derivatives	25148-30-5	3	70993.7	63848.2	65682	59490.3	69354.1	58566.2	96218.3	49248.2	40988.8	51658.8	69038.2	78881	42661.8	48985.2	47345	C17213	ko00966,ko01110,ko01210
Wcfn008271	239.03	223.02	240.042	C14H8O4	[M-H]-	Danthron; 1,8-Dihydroxyanthraquinone	Quinones	Anthraquinone	117-10-2	2	3.61669e+07	4.27055e+07	4.32631e+07	3.27235e+07	4.05502e+07	3.7255e+07	3.83064e+07	3.76923e+07	3.5482e+07	3.70106e+07	4.17472e+07	3.62168e+07	3.14542e+07	2.77483e+07	2.79648e+07	C10312	-
pmp001284	331.28	313.27	330.277	C19H38O4	[M+H]+	Monopalmitin	Lipids	Glycerol ester	542-44-9	1	89910.7	102608	102699	109252	100627	112988	98184.9	94852.9	100509	99346.5	106017	99825.3	67678.7	76829.9	76846.8	-	-
pme3011	104.07	69.03	103.063	C4H9NO2	[M+H]+	γ-Aminobutyric acid	Organic acids	Organic acids	56-12-2	3	420702	393110	393189	1.14163e+06	1.05665e+06	1.04202e+06	498513	516639	564835	1.34016e+06	1.18876e+06	1.29657e+06	793329	861297	915982	C00334	ko00250,ko00330,ko00410,ko00650,ko00760,ko01100
Lmbn014696	301.22	301.22	302.225	C20H30O2	[M-H]-	Pimaric acid	Terpenoids	Ditepenoids	127-27-5	3	92458.7	113069	92039.9	95410	117427	124909	84252.6	85199.5	98582	104887	90501.8	81062.4	104935	95956.5	90921.1	C09159	-
pma0461	277.22	93.07	276.209	C18H28O2	[M+H]+	14,15-Dehydrocrepenynic acid	Lipids	Free fatty acids	4154-44-3	3	141252	90641	98887.2	195732	186311	147309	81609.5	85429.1	111636	171531	169435	167919	145176	125622	133398	-	-
pmb0484	104.11	60.08	104.107	C5H14NO+	[M]+	Choline	Alkaloids	Alkaloids	62-49-7	3	3.80659e+06	3.38765e+06	3.58904e+06	1.03031e+07	9.17386e+06	1.0181e+07	6.74988e+06	6.85547e+06	7.87072e+06	7.97376e+06	7.8187e+06	7.56285e+06	6.61664e+06	6.37518e+06	7.32846e+06	C00114	ko00260,ko00564,ko01100,ko02010
Zmhn001420	165.02	121.03	166.027	C8H6O4	[M-H]-	5,7-Dihydroxy-1(3H)-isobenzofuranone	Phenolic acids	Phenolic acids	27979-58-4	3	1.60031e+06	502534	879903	565095	798490	841422	981384	1.48031e+06	1.56055e+06	966691	879122	918142	606847	613342	690861	-	-
pmb0874	478.29	337.27	477.286	C23H44NO7P	[M+H]+	LysoPE 18:2(2n isomer)	Lipids	LPE	-	1	1.24362e+07	1.05931e+07	1.36447e+07	9.49524e+06	8.31874e+06	7.27372e+06	9.75003e+06	1.06862e+07	1.18315e+07	1.03723e+07	1.09077e+07	1.06748e+07	1.06149e+07	1.22955e+07	1.16205e+07	-	-
mws4174	222.1	138.05	221.09	C8H15NO6	[M+H]+	N-Acetyl-D-mannosamine	Others	Saccharides	7772-94-3	3	415902	425058	468442	346249	295095	397398	296755	402233	395863	364670	313251	354387	352570	310293	354387	C00645	ko00520,ko01100,ko01250
Waln011524	554.35	255.23	555.354	C26H54NO9P	[M-H]-	1-(2,3-dihydroxypropoxy)-3-(((2-(dimethylamino)ethoxy)(hydroxy)phosphoryl)oxy)propan-2-yl palmitate	Lipids	LPE	-	1	3.2901e+07	3.94648e+07	4.18292e+07	3.59902e+07	3.88002e+07	3.6396e+07	3.41609e+07	3.57162e+07	3.56456e+07	3.76457e+07	4.47969e+07	3.87005e+07	4.05695e+07	3.56376e+07	3.59632e+07	-	-
MW0145954	345.21	72.08	344.206	C15H28N4O5	[M+H]+	Asn-Val-Leu	Amino acids and derivatives	Amino acids and derivatives	-	3	116262	120649	79776.5	112958	69768.8	128383	32753.6	21743.8	22805.1	104403	158749	186299	84785.4	85146.8	96360.3	-	-
pme2617	166.05	102.06	165.046	C5H11NO3S	[M+H]+	L-Methionine Sulfoxide	Amino acids and derivatives	Amino acids and derivatives	3226-65-1	3	382558	562514	441825	378612	445425	422691	488878	464766	543726	411185	495191	396376	265891	293989	308038	C02989	ko00270,ko01100
Lmhp008589	476.28	335.26	475.27	C23H42NO7P	[M+H]+	LysoPE 18:3(2n isomer)	Lipids	LPE	-	1	1.42694e+06	1.35978e+06	1.48756e+06	1.65524e+06	1.53647e+06	1.71318e+06	944164	1.05041e+06	1.00351e+06	1.43001e+06	1.80408e+06	1.39119e+06	1.34314e+06	1.55297e+06	1.5051e+06	-	-
Lmgn000160	131.05	70.03	132.054	C4H8N2O3	[M-H]-	3-Ureidopropionic Acid	Organic acids	Organic acids	462-88-4	1	677472	655400	762096	457886	525819	408927	465280	430869	288309	411965	532804	457205	506778	435987	474676	C02642	ko00240,ko00410,ko00770,ko01100
Lmbn002072	159.07	97.07	160.074	C7H12O4	[M-H]-	2-Propylsuccinic acid	Organic acids	Organic acids	618-57-5	2	36033.1	42869.5	38912	30089.1	19987.5	30929.3	28956.1	39290.2	30043.6	35038.6	28852.6	43544.7	28676.9	33131.2	32222.8	C16657	-
MW0152400	512.33	184.07	511.337	C25H45N5O6	[M+H]+	Leu-Leu-Leu-Pro-Gly	Amino acids and derivatives	Amino acids and derivatives	-	3	233348	199367	232540	374688	342655	355750	656431	760670	684651	577852	661313	631344	414934	414814	471416	-	-
MW0148067	356.12	162.07	355.12	C15H21N3O5S1	[M+H]+	Cys-Ser-Phe	Amino acids and derivatives	Amino acids and derivatives	-	3	298126	257274	384627	276038	237001	233922	93519.8	112031	81872.3	197078	208798	213689	211068	222750	244825	-	-
Hmgp002238	493.14	331.08	492.127	C23H24O12	[M+H]+	Jaceosidin-7-O-Glucoside	Flavonoids	Flavones	25474-11-7	3	39157.4	64112.5	42033.5	260591	216970	192034	522993	385637	411528	531498	344564	342724	278217	247057	286280	-	-
pme1178	284.1	152.06	283.092	C10H13N5O5	[M+H]+	Guanosine	Nucleotides and derivatives	Nucleotides and derivatives	118-00-3	1	99929.2	108010	120335	582785	517478	545564	309099	290294	403597	269557	325610	273738	259522	278543	302529	C00387	ko00230,ko01100,ko01232,ko02010
MW0158578	558.3	499.23	557.285	C28H39N5O7	[M+H]+	Tyr-Phe-Thr-Lys	Amino acids and derivatives	Amino acids and derivatives	-	3	106008	57907.2	82718.4	92963.7	63453.4	90999.1	95005.5	103584	113201	123016	105838	122250	130429	138754	118937	-	-
pme1173	137.05	110.03	136.038	C5H4N4O	[M+H]+	Allopurinol	Nucleotides and derivatives	Nucleotides and derivatives	315-30-0	3	73534.1	77555.5	87340.2	56622.8	40130.9	50941.5	38866.6	40151.1	41125.7	62734.4	54582.5	40813.9	52911.9	47165.7	45842.6	-	-
Wccp000476	163.06	69.03	162.053	C6H10O5	[M+H]+	(2S)-2-[(1R)-1-carboxyethoxy]propanoic acid	Organic acids	Organic acids	-	3	339011	342675	285952	522751	611304	543424	593875	510204	494554	394721	545225	575009	413980	472135	477272	-	-
MW0150883	374.11	198.07	373.106	C13H19N5O6S1	[M+H]+	His-Cys-Asp	Amino acids and derivatives	Amino acids and derivatives	-	3	458581	526928	529007	780398	753935	738898	1.17487e+06	966078	1.09819e+06	732828	1.03312e+06	892016	796032	702671	813821	-	-
MWSprf138	176.07	103.07	175.063	C10H9NO2	[M+H]+	Indole-3-acetic acid (IAA)	Alkaloids	Plumerane	87-51-4	1	258371	279359	274357	226541	202527	231789	286227	342079	394035	356888	401836	470290	292411	298732	336702	C00954	ko00380,ko01100,ko04075
MWS04559g	182.08	136.08	181.074	C9H11NO3	[M+H]+	3-Hydroxy-L-phenylalanine	Amino acids and derivatives	Amino acids and derivatives	587-33-7	1	2.18481e+06	1.82346e+06	1.91309e+06	2.28339e+06	1.83905e+06	2.23352e+06	1.77539e+06	1.74893e+06	1.58099e+06	1.96682e+06	2.1818e+06	2.26445e+06	1.77995e+06	1.94661e+06	2.08291e+06	-	-
mws1587	132.1	86.1	131.095	C6H13NO2	[M+H]+	L-Norleucine	Amino acids and derivatives	Amino acids and derivatives	327-57-1	1	4.89663e+06	3.94931e+06	4.97414e+06	4.93172e+06	4.41621e+06	4.69265e+06	3.55186e+06	3.74011e+06	3.85918e+06	5.32564e+06	5.22411e+06	5.23762e+06	3.99916e+06	4.54512e+06	3.9607e+06	C01933	-
MWS1926	132.1	86.1	131.095	C6H13NO2	[M+H]+	DL-Leucine	Amino acids and derivatives	Amino acids and derivatives	328-39-2	1	4.89663e+06	3.94931e+06	4.97414e+06	4.93172e+06	4.41621e+06	4.69265e+06	3.55186e+06	3.74011e+06	3.85918e+06	5.32564e+06	5.22411e+06	5.23762e+06	3.99916e+06	4.54512e+06	3.9607e+06	-	-
mws0001	133.06	74.02	132.054	C4H8N2O3	[M+H]+	L-Asparagine	Amino acids and derivatives	Amino acids and derivatives	70-47-3	1	1.89727e+07	1.75763e+07	2.16316e+07	1.52125e+07	1.38259e+07	1.48519e+07	1.17303e+07	1.30479e+07	1.21639e+07	1.26578e+07	1.2639e+07	1.35738e+07	1.32187e+07	1.51809e+07	1.52097e+07	C00152	ko00250,ko00460,ko00970,ko01100,ko01110,ko01230
MEDP1686	440.28	285.24	439.27	C20H42NO7P	[M+H]+	1-Pentadecanoyl-glycero-3-phosphoethanolamine	Lipids	LPC	-	3	75415	67596.2	74101.3	123794	116544	148393	163670	197951	174718	2399.54	3595.38	5007.7	96373.1	101430	86760.8	-	-
pmf0139	179.06	59.01	180.063	C6H12O6	[M-H]-	D-Galactose	Others	Saccharides	59-23-4	3	1.08516e+06	996172	1.07495e+06	615224	992231	704356	616001	894621	561061	801569	1.01865e+06	915718	788870	714312	835773	C00124	ko00052,ko01100
MW0146074	446.15	104.03	447.16	C16H25N5O10	[M-H]-	Asp-Gln-Ala-Asp	Amino acids and derivatives	Amino acids and derivatives	-	3	2.84309e+06	2.69921e+06	2.77331e+06	2.66234e+06	2.13355e+06	2.18403e+06	1.92297e+06	1.82518e+06	1.91843e+06	2.27693e+06	2.88481e+06	2.01696e+06	3.12352e+06	2.86364e+06	2.66898e+06	-	-
Zmdn006148	473.11	269.05	474.116	C23H22O11	[M-H]-	Emodin-8-O-(6'-acetyl)-glucoside	Quinones	Anthraquinone	-	3	10891.1	10790.3	8159.23	11512.4	9551.67	12496.9	14177.7	9788.14	11482.5	7346.82	9757.38	15755.6	9215.64	8282.55	9691.01	-	-
pme0010	106.05	70.03	105.043	C3H7NO3	[M+H]+	L-Serine	Amino acids and derivatives	Amino acids and derivatives	56-45-1	3	531012	473689	624999	506603	430645	477355	247352	273470	298884	493839	372644	404290	431720	450194	502178	C00065	ko00260,ko00261,ko00270,ko00460,ko00470,ko00564,ko00600,ko00630,ko00920,ko00970,ko01100,ko01110,ko01200,ko01230,ko01240,ko02010
Cmmn013378	301.22	301.22	302.225	C20H30O2	[M-H]-	Levopimaric acid	Terpenoids	Ditepenoids	79-54-9	3	97851	85840	90913.1	97309.8	108634	85888	85896.3	84477.2	94869.5	100082	79405.2	85638.7	92663.4	91229.6	105122	-	-
mws1060	267.07	135.03	268.081	C10H12N4O5	[M-H]-	9-(Arabinosyl)hypoxanthine	Nucleotides and derivatives	Nucleotides and derivatives	7013-16-3	1	57198.6	57584	62384.2	288890	302153	294242	40586.6	31313.7	38336.9	32978.8	51673.5	34108.2	98434.9	89320.1	84220.2	-	-
pmb0964	366.18	204.12	365.17	C16H23N5O5	[M+H]+	Isopentenyladenine-7-N-glucoside	Nucleotides and derivatives	Nucleotides and derivatives	-	3	252842	279329	203177	521186	583274	584904	587346	480427	564894	484197	434576	508863	453880	453311	519069	-	-
Hmcn000192	209.07	59.01	210.074	C7H14O7	[M-H]-	Sedoheptulose	Others	Saccharides	3019-74-7	2	84538.8	102981	126103	73049	89070.9	81417.2	105927	110272	86626.3	103345	138360	78402.2	96283.7	98375.1	111259	C02076	ko00710,ko01100
MW0145779	482.2	227.2	483.208	C19H29N7O8	[M-H]-	Asn-His-Val-Asp	Amino acids and derivatives	Amino acids and derivatives	-	3	26582.2	38787.2	36843.2	30009	37963.9	38543.7	46241.1	51994.1	47547.4	44667.2	61905.9	45041.5	47244.3	43091.4	40319.1	-	-
pmb2657	289.12	131.08	290.123	C10H18N4O6	[M-H]-	Argininosuccinic acid	Organic acids	Organic acids	2387-71-5	3	38491.9	40141.7	44762.9	34314.8	19421.9	21018.4	22960.8	37995.4	28444.9	24148.9	29859.1	30320.8	32621.5	31835	28007.2	C03406	ko00220,ko00250,ko01100,ko01110,ko01230
mws0567	146.09	87.04	145.085	C5H11N3O2	[M+H]+	4-Guanidinobutyric acid	Organic acids	Organic acids	463-00-3	1	150558	158573	147496	306355	357118	330994	493428	413854	483023	397303	363402	393621	279713	325222	289579	C01035	ko00330,ko01100
ML10174588	233.16	233.16	234.162	C15H22O2	[M-H]-	Confertifoline	Terpenoids	Sesquiterpenoids	1811-23-0	3	1.16255e+06	1.72938e+06	1.80971e+06	1.56507e+06	2.16023e+06	1.6122e+06	1.22327e+06	1.42898e+06	1.60179e+06	1.31425e+06	1.41905e+06	1.13201e+06	1.04584e+06	922219	904661	C09376	-
HJKP000649	136.07	91.05	135.068	C8H9NO	[M+H]+	N-benzylformamide	Alkaloids	Alkaloids	6343-54-0	2	133381	152721	148970	166523	138751	183500	134931	145664	157891	192208	191289	177451	139431	144871	162375	C15561	-
Wcsn009756	333.2	251.2	334.214	C20H30O4	[M-H]-	Epoxyeleganolactone	Others	Others	-	3	26610.9	35472	42431.3	27861.4	36167.9	34999.8	36555.8	41970.5	37977.7	34822.1	45971.3	38816.5	38619.5	35662.4	32863.1	-	-
pme0256	151.03	108.02	152.033	C5H4N4O2	[M-H]-	Xanthine	Nucleotides and derivatives	Nucleotides and derivatives	69-89-6	2	49587.2	42170.1	34702.2	57876.9	56004.2	56621.8	81674.5	78582.1	92788.7	74669.2	49081.8	54084	63501.1	64890.4	73542.5	C00385	ko00230,ko00232,ko01100,ko01110,ko01232
Zmjp000966	268.11	136.06	267.097	C10H13N5O4	[M+H]+	Vidarabine	Nucleotides and derivatives	Nucleotides and derivatives	5536-17-4	1	5.64018e+06	5.80645e+06	6.0278e+06	1.08561e+07	1.06334e+07	1.22205e+07	1.04368e+07	1.08983e+07	1.02287e+07	8.9797e+06	9.70464e+06	7.35196e+06	9.55526e+06	1.08938e+07	1.11433e+07	-	-
MW0158930	575.27	490.29	574.26	C23H38N6O11	[M+H]+	Val-Asn-Val-Asp-Glu	Amino acids and derivatives	Amino acids and derivatives	-	3	25078.1	9098.36	20363.8	17213.2	22032.5	36178.3	35730.5	59254.6	32384.1	38197.2	50847.6	57380.2	27775.7	30393.5	32711.8	-	-
Zmpn000638	130.05	88.04	131.07	C4H9N3O2	[M-H]-	3-Guanidinopropionic acid	Organic acids	Organic acids	353-09-3	3	29157.6	41374.5	46564.8	25663.9	34632.2	23817.8	17313.4	23340.5	16350.7	19628.7	34998.2	26014.7	29781.7	26981.1	25354.5	C03065	-
YC512118	282.28	247.24	281.272	C18H35NO	[M+H]+	Oleamide (9-Octadecenamide)	Lipids	Free fatty acids	301-02-0	1	15468.4	25569.5	54529.9	16139.4	15759.1	24101	14143.4	15674.3	15846	19245.9	12399	20826.9	15687	16952.5	18476.8	C19670	-
pme0193	147.08	84.04	146.069	C5H10N2O3	[M+H]+	L-Glutamine	Amino acids and derivatives	Amino acids and derivatives	56-85-9	1	6.34751e+07	5.04717e+07	6.17705e+07	1.89407e+07	1.93483e+07	1.70424e+07	5.82209e+06	5.7669e+06	6.87564e+06	2.26976e+07	2.10958e+07	2.03044e+07	2.80919e+07	2.72722e+07	3.1746e+07	C00064	ko00220,ko00230,ko00240,ko00250,ko00470,ko00630,ko00750,ko00910,ko00970,ko01100,ko01230,ko01232,ko01240,ko02010
Lmbn001981	137.02	93.03	138.032	C7H6O3	[M-H]-	2,5-Dihydroxybenzaldehyde	Phenolic acids	Phenolic acids	1194-98-5	1	504263	843220	661998	485465	564270	552218	455826	494896	493683	514185	537586	468951	568501	511576	483847	C05585	ko00350,ko01100
Zmgp004297	281.15	107.05	280.146	C19H20O2	[M+H]+	1-phenyl-7-(4-hydroxyphenyl)-4-ene-3-heptanone	Others	Ketone compounds	-	2	299325	351786	417791	449044	455941	395282	269464	259848	375016	393816	263809	319000	248539	216138	215735	-	-
pmb0891	382.17	220.12	381.165	C16H23N5O6	[M+H]+	Cis-Zeatin-7-N-glucoside	Alkaloids	Alkaloids	38165-56-9	3	21528.6	18205.5	18474.8	53317.3	98046.6	62165.6	81546.9	91927.3	123937	42331.6	47591.9	47466.5	41198.7	48032.6	47562.6	C16443	ko00908,ko01110
MWS0442	527.16	365.1	504.169	C18H32O16	[M+Na]+	Maltotriose	Others	Saccharides	1109-28-0	1	409426	297169	216067	643036	530738	847062	444778	441382	428686	247231	279704	358145	357321	305911	352274	C01835	ko02010
mws0983	326.31	62.06	325.298	C20H39NO2	[M+H]+	N-Oleoylethanolamine	Alkaloids	Alkaloids	111-58-0	1	290223	295645	330859	349569	305160	345432	222387	253383	229735	735501	818027	819275	404077	460772	475255	C20792	-
Hmcn002743	417.15	181.04	418.163	C22H26O8	[M-H]-	Lirioresinol A	Lignans and Coumarins	Lignans	-	3	4568	8474.78	9321.91	10306.9	12493	10698.5	3603.67	746.974	3007.67	7182.64	13538.6	8996.21	6258.58	6141.47	5342.27	-	-
pmb2640	199.17	199.17	200.178	C12H24O2	[M-H]-	Dodecanoic acid (Lauric acid)	Lipids	Free fatty acids	143-07-7	1	112941	116204	128337	138261	126794	115444	115358	119140	127191	132679	150690	117042	113213	97594.7	98722.3	C02679	ko00061,ko01100,ko01110
MW0015225	213.15	81.07	212.141	C12H20O3	[M+H]+	7-oxo-11-Dodecenoic acid	Lipids	Free fatty acids	54921-60-7	3	167760	148810	159941	161315	162158	160501	153746	169134	153561	157244	174952	173846	155588	162546	183054	-	-
mws1080	341.11	179.06	342.116	C12H22O11	[M-H]-	Galactinol	Others	Saccharides	3687-64-7	1	2.49224e+07	2.35606e+07	2.55059e+07	3.49565e+07	3.37189e+07	3.61063e+07	3.47816e+07	3.35782e+07	3.75794e+07	3.89895e+07	3.49271e+07	3.79582e+07	3.89911e+07	3.28297e+07	3.58997e+07	C01235	ko00052,ko01100
MWSmce549	303.25	57.07	302.246	C17H34O4	[M+H]+	1-Monomyristin	Lipids	Glycerol ester	589-68-4	1	277537	275521	300303	395073	354446	396469	442828	484646	485487	431735	461160	416062	287167	319748	341201	-	-
MWSmce295	245.07	113.03	244.07	C9H12N2O6	[M+H]+	1-beta-D-Arabinofuranosyluracil	Nucleotides and derivatives	Nucleotides and derivatives	3083-77-0	3	37982.5	24801.9	18300.3	61542.8	61707.7	37719.4	50097.8	55006.8	51268.1	44035.9	38212.1	45653.5	47344.6	52817	44659.4	C16908	-
mws1333	341.11	113.02	342.116	C12H22O11	[M-H]-	Melibiose	Others	Saccharides	585-99-9	1	2.36476e+06	2.58755e+06	2.92358e+06	4.21016e+06	3.81194e+06	4.39721e+06	3.79669e+06	3.85769e+06	3.66476e+06	3.83372e+06	4.52359e+06	3.65288e+06	3.51046e+06	4.1427e+06	3.68744e+06	C05402	ko00052,ko01100,ko02010
mws0250	182.08	136.08	181.074	C9H11NO3	[M+H]+	L-Tyrosine	Amino acids and derivatives	Amino acids and derivatives	60-18-4	1	1.45636e+06	1.4627e+06	1.84795e+06	1.88551e+06	1.83826e+06	1.9149e+06	1.32278e+06	1.48108e+06	1.52794e+06	2.07055e+06	1.85972e+06	1.96439e+06	1.87736e+06	1.71899e+06	2.04405e+06	C00082	ko00130,ko00261,ko00350,ko00360,ko00400,ko00460,ko00730,ko00940,ko00950,ko00965,ko00966,ko00970,ko00999,ko01100,ko01110,ko01210,ko01230,ko01240
pmf0440	163.08	91.05	162.068	C10H10O2	[M+H]+	4-MethoxycinnaMaldehyde	Phenolic acids	Phenolic acids	1963-36-6	3	71689.8	80497.9	59617.6	79743	70277.5	79772.4	81889.1	72910	79471.1	71764.5	74084	73226.2	44056.9	52421.6	48775.7	C10475	-
pmb0296	357.3	265.25	356.293	C21H40O4	[M+H]+	1-Oleoyl-Sn-Glycerol	Lipids	Glycerol ester	129784-87-8	2	88824.8	80970.1	90486.7	108031	102823	122135	126969	145351	131766	101746	107013	118174	104503	110604	123688	-	-
MWSHY0190	609.18	301.08	608.174	C28H32O15	[M+H]+	Diosmetin-7-O-rutinoside (Diosmin)	Flavonoids	Flavones	520-27-4	3	8835.62	21868.8	8615.54	80190.5	52850.8	59313.9	94067.7	34407.6	55654.1	54273.4	56544	49769.2	36825.6	31539.7	36800.1	C10039	-
Lmhp011562	353.27	261.22	352.261	C21H36O4	[M+H]+	1-α-Linolenoyl-glycerol	Lipids	Glycerol ester	-	1	29310.1	31869	29767.3	54615.3	48631.2	49969.2	38131.6	42519.7	43086.6	58376.6	59882.7	62872.9	42582.9	45007.9	50417.2	-	-
mws4113	353.14	295.06	354.147	C21H22O5	[M-H]-	3'-Hydroxy-4'-O-methylglabridin	Flavonoids	Other Flavonoids	175554-11-7	2	61229.1	89257.3	83482.6	57724.2	67316	70312	60002.3	65936.1	57997.6	61575.2	79000.1	61750.3	67818.2	57417.4	60074.8	-	-
pmb1207	339.09	177.05	338.079	C19H14O6	[M+H]+	O-Feruloyl 3-hydroxycoumarin	Lignans and Coumarins	Coumarins	-	2	38612.6	49855.6	43123.5	199675	184417	171779	138629	125366	93834.9	204301	113110	157064	96744.8	113665	112395	-	-
Wmzn000227	145.06	109.04	146.058	C6H10O4	[M-H]-	2,2-Dimethylsuccinic acid	Organic acids	Organic acids	597-43-3	1	227158	200142	251264	39650.6	61752.2	69006.8	16283.7	19923.1	18666.3	69483.1	88300.5	45610	107183	92032.7	92764.1	-	-
Zmzn000113	146.05	102.06	147.053	C5H9NO4	[M-H]-	L-threo-3-Methylaspartate	Amino acids and derivatives	Amino acids and derivatives	6061-13-8	1	1.39716e+06	2.00199e+06	2.10821e+06	1.35862e+06	1.86393e+06	1.44684e+06	793823	1.16663e+06	859984	1.16881e+06	1.35007e+06	1.24394e+06	1.37631e+06	1.37158e+06	1.17458e+06	C03618	ko00630,ko00660,ko01100,ko01200
ML10180524	244.09	112.05	243.085	C9H13N3O5	[M+H]+	Cytarabine	Nucleotides and derivatives	Nucleotides and derivatives	147-94-4	3	14840.7	21117.7	22335.1	57932.6	64744.7	48384	51844.4	46287.1	32922.3	38672.5	45484.5	51501.5	31411.3	34337	37517.4	C02961	-
pma1751	286.09	124.04	285.085	C12H15NO7	[M+H]+	N-(beta-D-Glucosyl)nicotinate	Others	Vitamin	-	3	20847	26216.4	24802.2	36903.8	12328.8	25178.7	43459.1	43246.7	38037.2	57294.5	48378.6	72083.1	34553	37552.4	41279.5	-	-
MW0150471	260.12	104.11	259.117	C10H17N3O5	[M+H]+	Gly-Pro-Ser	Amino acids and derivatives	Amino acids and derivatives	25249-76-7	3	86829.7	92007.6	108055	245424	154983	228869	246457	223004	251770	179292	216298	181179	167202	199492	191139	-	-
Hmqp006023	326.27	309.27	324.266	C20H36O3	[M+H]+	Ethyl 9-Hydroxy-10,12-octadecadienoic acid	Lipids	Free fatty acids	-	1	26167.5	28073.9	29902.8	30405.3	24989.2	32148.3	19833.4	22868.8	20684	67397.5	77116.9	72446.2	37131.7	41009.5	44500.5	-	-
MW0147991	374.11	198.08	373.106	C13H19N5O6S1	[M+H]+	Cys-Asp-His	Amino acids and derivatives	Amino acids and derivatives	-	3	362933	334922	724984	1.0661e+06	782027	775551	961691	888871	1.2771e+06	701991	1.20051e+06	956926	827689	746315	894701	-	-
Lmhp008718	506.32	184.07	505.317	C25H48NO7P	[M+H]+	LysoPC 17:2	Lipids	LPC	-	1	89448.7	78251	94349.1	84527.9	72477	79214.3	104424	124882	103976	104506	112170	107576	93656.1	107250	90785.6	-	-
Lmyn006011	677.38	397.13	678.383	C33H58O14	[M-H]-	Gingerglycolipid B	Lipids	Glycerol ester	88168-90-5	1	832071	982579	1.0715e+06	979314	799513	851558	1.08069e+06	1.00172e+06	927723	589245	920090	597705	1.004e+06	854008	1.00339e+06	-	-
Xmzn007677	580.36	506.33	581.264	C33H35N5O5	[M-H]-	Ergotamine	Alkaloids	Plumerane	113-15-5	3	2.31376e+07	3.01311e+07	3.33418e+07	2.35063e+07	2.78429e+07	2.61599e+07	2.53065e+07	2.78972e+07	2.56961e+07	2.64572e+07	3.46293e+07	2.78152e+07	3.20141e+07	2.75585e+07	2.73607e+07	C07544	ko01110
pme1474	298.1	136.06	297.09	C11H15N5O3S	[M+H]+	5'-Deoxy-5'-(methylthio)adenosine	Nucleotides and derivatives	Nucleotides and derivatives	2457-80-9	1	1.8031e+06	1.5894e+06	2.03242e+06	558160	434126	568754	366231	406804	357640	1.72146e+06	1.49105e+06	1.36063e+06	1.02093e+06	1.20369e+06	1.197e+06	C00170	ko00270,ko00908,ko01100
mws0236	124.01	79.96	125.015	C2H7NO3S	[M-H]-	2-Aminoethanesulfonic acid	Organic acids	Organic acids	107-35-7	3	217796	265581	254892	170276	377489	261300	158042	215821	224573	227528	303642	240851	252550	232184	210328	C00245	ko00430,ko00920,ko01100,ko02010
Zmhp003322	741.2	433.11	740.195	C36H36O17	[M+H]+	Isovitexin-2''-O-(6'''-p-coumaroyl)glucoside	Flavonoids	Flavones	-	1	15098.9	21749.2	7232.72	13672.1	43077.5	6583.26	54952.6	14679.3	23843.4	3652.07	29035.9	22116.9	24071.9	21585	20115.3	-	-
MW0150845	470.2	308.15	469.192	C18H27N7O8	[M+H]+	His-Asn-Ala-Glu	Amino acids and derivatives	Amino acids and derivatives	-	3	58670.6	98046.7	105100	198703	214118	287683	159256	193182	222334	369216	364093	283179	182863	211431	217866	-	-
Zmmp000606	148.1	84.08	147.089	C6H13NO3	[M+H]+	2-Amino-4-hydroxy-3-methylpentanoic acid	Amino acids and derivatives	Amino acids and derivatives	-	2	1.72878e+07	1.93787e+07	2.04092e+07	1.96694e+07	1.91465e+07	1.89677e+07	1.54919e+07	1.57485e+07	1.63465e+07	1.60353e+07	1.91777e+07	2.00154e+07	1.59971e+07	1.90641e+07	1.84924e+07	-	-
MWS2044	139.11	69.03	138.105	C9H14O	[M+H]+	Isophorone	Others	Ketone compounds	78-59-1	3	62063.2	61861.5	64790.8	75505.9	79664.6	57219.6	66909	65847	79152.2	53032.4	65162.2	74160.2	48486.8	50216.7	42069.2	C14743	-
MWS2984	153.05	136.03	152.045	C4H4N6O	[M+H]+	8-Azaguanine	Nucleotides and derivatives	Nucleotides and derivatives	134-58-7	3	48398.1	57007.1	44991.4	67299.2	61024.8	60013	81735.7	97592.7	91286.3	68568	53352.1	56683.6	53738.3	56608.9	64055.1	-	-
pmb3079	300.05	96.97	301.056	C8H16NO9P	[M-H]-	N-Acetyl-D-glucosamine-1-phosphate	Others	Saccharides	6866-69-9	3	69112.9	80105.8	75335.3	99677	88305.5	83280.7	50500.3	88839.1	68934.1	58508.3	76703	62039.9	45924.7	42478.8	50965.8	C04256	-
Wbmn013660	335.22	253.22	336.23	C20H32O4	[M-H]-	3,9-Dihydroxy-13(14)-labden-16,15-olide	Terpenoids	Ditepenoids	-	1	128802	130139	111905	195917	140912	109085	133041	142405	119641	141231	147913	107813	159625	135710	137727	-	-
mws0227	132.1	86.1	131.095	C6H13NO2	[M+H]+	L-Leucine	Amino acids and derivatives	Amino acids and derivatives	61-90-5	1	4.68697e+06	4.0814e+06	5.02249e+06	4.79769e+06	4.4779e+06	4.68946e+06	3.7095e+06	3.67202e+06	1.32068e+06	5.12251e+06	5.31038e+06	5.00657e+06	3.79685e+06	4.51945e+06	4.42971e+06	C00123	ko00280,ko00290,ko00966,ko00970,ko01100,ko01110,ko01210,ko01230,ko02010
pme3017	104.07	58.07	103.063	C4H9NO2	[M+H]+	2-Aminoisobutyric acid	Organic acids	Organic acids	62-57-7	1	417272	367062	377508	783143	842844	816916	698885	659926	716920	711603	658174	708942	587901	690387	697261	C03665	-
Yacp000453	116.07	70.06	115.063	C5H9NO2	[M+H]+	3-hydroxy-1-methylpyrrolidin-2-one	Alkaloids	Pyrrole alkaloids	132996-63-5	1	5.08318e+06	4.64847e+06	5.40014e+06	7.38753e+06	6.87918e+06	6.37198e+06	7.41946e+06	6.72572e+06	8.17582e+06	8.41803e+06	8.97549e+06	9.16499e+06	5.90176e+06	7.05386e+06	6.85084e+06	-	-
mws4170	179.06	59.01	180.063	C6H12O6	[M-H]-	D-Glucose	Others	Saccharides	50-99-7	1	3.02267e+06	3.63957e+06	3.39627e+06	2.37414e+06	2.54538e+06	2.90146e+06	2.26977e+06	2.20934e+06	2.01482e+06	2.84207e+06	3.06808e+06	2.71384e+06	2.78903e+06	2.31688e+06	2.6324e+06	C00031	ko00010,ko00030,ko00052,ko00500,ko00520,ko01100,ko01110,ko02010
pmp001198	132.1	57.03	131.095	C6H13NO2	[M+H]+	6-Deoxyfagomine	Alkaloids	Piperidine alkaloids	197449-09-5	1	172521	137463	171664	126994	155252	161379	116710	101380	154178	137536	159740	181440	149455	134234	161925	-	-
MW0012978	331.28	313.27	330.277	C19H38O4	[M+H]+	3-Palmitoyl-sn-glycerol	Lipids	Glycerol ester	-	3	20399.5	17358.9	27014.7	31375	27651.4	19647.2	26266.9	22990.6	21148.9	21771.9	28244.8	16398.5	23310.8	19671.8	23159.4	-	-
MWSmce583	165.02	91.02	166.027	C8H6O4	[M-H]-	Piperonylic acid	Organic acids	Organic acids	94-53-1	3	1.30738e+06	1.80406e+06	1.84314e+06	1.08014e+06	1.65124e+06	1.30501e+06	1.38777e+06	1.38269e+06	1.32625e+06	1.36773e+06	1.65484e+06	1.29397e+06	835704	702554	728649	-	-
Lmmn009170	455.35	455.35	456.36	C30H48O3	[M-H]-	3-Hydroxy-9,19-cyclolanost-24-en-26-oic acid (Mangiferolic acid)	Terpenoids	Triterpene	4184-34-3	3	69757.1	85819.1	61107.9	77830.9	86640.1	85049.2	79131.9	73437.8	74299.8	83462.9	84522.4	80816.9	74141.7	81879.7	89439.1	-	-
mws4053	455.35	455.35	456.36	C30H48O3	[M-H]-	3-Hydroxyurs-12-en-28-oic acid (Ursolic acid)	Terpenoids	Triterpene	77-52-1	3	69757.1	85819.1	61107.9	77830.9	86640.1	85049.2	79131.9	73437.8	74299.8	83462.9	84522.4	80816.9	74141.7	81879.7	89439.1	C08988	-
pmn001498	575.35	279.2	516.335	C33H44N2O3	[M+CH3COOH-H]-	Isodendrocrepine	Alkaloids	Alkaloids	50906-94-0	3	3.72124e+06	6.09313e+06	6.00214e+06	6.12217e+06	7.44355e+06	6.14517e+06	5.3026e+06	6.11719e+06	5.72527e+06	5.15408e+06	7.22101e+06	5.36103e+06	6.79506e+06	5.68789e+06	5.96584e+06	-	-
MWSmce199	149.05	59.02	150.053	C5H10O5	[M-H]-	L-Xylose	Others	Saccharides	609-06-3	3	95583.6	81587.2	74098.5	68774.2	78840.6	78097.1	95715.9	104488	91870	105494	122150	94675.6	107641	92623.8	91197.8	C01510	-
MW0151607	509.22	227.2	510.233	C23H34N4O9	[M-H]-	Ile-Thr-Tyr-Asp	Amino acids and derivatives	Amino acids and derivatives	-	3	91005.8	144814	148080	109684	132232	140623	176556	180964	192523	161110	232568	181264	167974	139373	151271	-	-
Zmyn014236	309.17	96.96	310.181	C14H30O5S	[M-H]-	2-Dodecoxyethyl Hydrogen Sulfate	Phenolic acids	Phenolic acids	48073-44-5	2	62484.8	81274.9	84471.3	57449.7	67607.5	67072.4	60437.4	61893.3	56486.4	63874	74004.2	63359.2	74902.8	63563	64267	-	-
mws4532g	133.1	70.07	132.09	C5H12N2O2	[M+H]+	D-Ornithine	Amino acids and derivatives	Amino acids and derivatives	348-66-3	2	1.22359e+06	1.18829e+06	1.3909e+06	797864	884078	830433	796626	799526	810794	1.02284e+06	832833	984817	825333	993764	945848	-	-
pmb0782	86.1	69.07	85.0891	C5H11N	[M+H]+	Piperidine	Alkaloids	Piperidine alkaloids	110-89-4	3	71075.2	78666.7	70611.8	110084	76658.7	90289.1	56902.1	69524.8	82871.5	70623.7	74601.8	78921.4	75756.2	68479.5	82733.6	C01746	ko00960
Lmpp003930	579.15	271.06	578.142	C30H26O12	[M+H]+	Apigenin-7-O-(6''-p-Coumaryl)glucoside	Flavonoids	Flavones	-	1	11045.5	12042.7	3399.29	45220.5	52887	32611.5	256919	33758.8	10824.1	47945.6	18897.5	38251.5	27469	33137.1	31281.1	-	-
mws0371	327.23	283.24	328.24	C22H32O2	[M-H]-	Cis-4,7,10,13,16,19-Docosahexaenoic Acid	Lipids	Free fatty acids	6217-54-5	3	90564.1	106218	115643	146064	92460.9	118182	101163	100291	101288	82179.3	109798	118875	100410	101471	85319.3	C06429	ko01040
Zmdp000972	136.04	91.05	135.035	C4H9NO2S	[M+H]+	S-Methyl-L-cysteine	Amino acids and derivatives	Amino acids and derivatives	1187-84-4	1	139130	160619	136887	166936	125220	168573	127124	122129	120127	148747	139829	136041	130559	139967	157110	C22040	ko02010
Wadp009970	315.2	271.21	314.188	C20H26O3	[M+H]+	Momilactone A	Terpenoids	Ditepenoids	51415-07-7	1	197426	281546	228189	157128	147594	144683	73410.6	65922.6	62702.8	87282.6	85982.1	99288.1	120947	127341	144897	C18015	ko00904,ko01110
MW0157537	564.26	96.96	565.275	C26H39N5O9	[M-H]-	Thr-Ala-Phe-Val-Glu	Amino acids and derivatives	Amino acids and derivatives	-	3	595707	691880	799294	707621	800742	753072	816790	922275	891621	871549	1.04745e+06	854966	881126	752578	748452	-	-
MW0156636	448.24	405.2	447.233	C18H33N5O8	[M+H]+	Ser-Ala-Val-Thr-Ala	Amino acids and derivatives	Amino acids and derivatives	-	3	276780	226479	281350	267989	221299	261003	393209	436358	416250	453203	419132	418934	316883	376351	374558	-	-
mws0193	190.12	84.08	189.111	C7H15N3O3	[M+H]+	L-Homocitrulline	Amino acids and derivatives	Amino acids and derivatives	1190-49-4	3	68887.5	42726.7	73943.2	42012.3	54581.7	68955	42724	56953	43061.1	27020.8	69757.8	63153.6	51697	60868.9	51907.9	C02427	-
Zbzp003763	177.05	134.04	176.047	C10H8O3	[M+H]+	11-methoxy viburtinal	Terpenoids	Monoterpenoids	-	1	8304.88	18052.8	19539.2	126343	110689	74344.8	40368.7	51037.9	87181.7	90226.8	64481.4	64079	54544.2	53747.5	63631.1	-	-
mws0359	241.22	241.22	242.225	C15H30O2	[M-H]-	Pentadecanoic Acid	Lipids	Free fatty acids	1002-84-2	1	342676	414879	317314	391285	378267	363373	344203	371079	375170	349233	357165	431935	279805	335394	328062	C16537	-
pmf0293	269.29	209.23	270.292	C18H38O	[M-H]-	1-Octadecanol	Lipids	Free fatty acids	112-92-5	3	249968	252235	243782	242268	246026	250106	232847	223595	230090	237885	232045	234957	264870	242046	218420	-	-
mws0248	243.06	110.02	244.07	C9H12N2O6	[M-H]-	Uridine	Nucleotides and derivatives	Nucleotides and derivatives	58-96-8	1	27049.1	29599.2	27702.7	83188.4	75390.8	77119.2	54931.3	57591.3	76117.9	44056.6	54314.3	52316.1	51835.3	57751.1	62894.4	C00299	ko00240,ko01100,ko01232,ko02010
Lhzp102808	355.1	163.04	354.11	C20H18O6	[M+H]+	Sesamin	Lignans and Coumarins	Lignans	607-80-7	2	42534.8	32541.7	13743.5	33139.4	32826.3	64117.8	1.29733e+06	41523.8	28871.3	30700.5	45870.4	108193	38601.3	44960.7	37872.6	C10882	-
Lcyp000676	355.1	163.04	354.095	C16H18O9	[M+H]+	Magnolioside	Lignans and Coumarins	Coumarins	20186-29-2	1	42534.8	32541.7	13743.5	33139.4	32826.3	64117.8	1.29733e+06	41523.8	28871.3	30700.5	45870.4	108193	38601.3	44960.7	37872.6	-	-
pmn001700	455.35	455.35	456.36	C30H48O3	[M-H]-	24,30-Dihydroxy-12(13)-ene-lupeol	Terpenoids	Triterpene	-	3	171026	183689	172863	190999	218102	193881	244142	238041	217297	223308	236311	213062	187148	226999	212360	-	-
Hmqp005412	319.22	319.22	318.219	C20H30O3	[M+H]+	12-Hydroxyabietic Acid	Terpenoids	Ditepenoids	3484-61-5	2	19352.5	19854.8	19568.5	22037.5	20065.1	22413.6	27654.1	31482.3	28951.9	23172.2	24573.3	27935.1	20522.2	22928.1	24927.7	-	-
MW0139604	395.15	377.14	396.157	C23H24O6	[M-H]-	Rotenonic acid	Organic acids	Organic acids	-	3	26924.3	35850.7	39889.2	23939.2	30387.3	28622.1	21597.8	22904.2	22984.8	22986	32683.1	23876.7	31082.1	28798.9	25587.5	-	-
MWS2099	137.06	77.04	136.052	C8H8O2	[M+H]+	4-Methylbenzoic acid	Phenolic acids	Phenolic acids	99-94-5	3	95718.9	89439.2	79841.4	86998	81983.5	93948.2	88926.8	88435.4	95129.5	89516.8	93281.8	93995.3	94180.5	90991.9	108931	C01454	ko01100
Zmzp000145	189.16	84.08	188.153	C9H20N2O2	[M+H]+	Trimethyllysine	Amino acids and derivatives	Amino acids and derivatives	23284-33-5	3	249256	246513	283670	620886	590064	578496	499054	449899	521768	652474	651750	648895	449632	542275	527805	C03793	ko00310,ko01100
MW0145747	550.21	452.28	491.186	C18H29N5O11	[M+CH3COO]-	Asn-Glu-Thr-Glu	Amino acids and derivatives	Amino acids and derivatives	-	3	117380	127889	139438	107197	109442	112926	94084.9	86897	106944	107190	129221	106446	125958	109358	104751	-	-
Lmhp009034	452.28	311.26	451.27	C21H42NO7P	[M+H]+	LysoPE 16:1	Lipids	LPE	-	1	186162	177716	168848	174703	136291	163351	177263	205107	199814	62401.9	171058	183337	162009	188583	196251	-	-
mws0668	283.07	151.03	284.076	C10H12N4O6	[M-H]-	Xanthosine	Nucleotides and derivatives	Nucleotides and derivatives	146-80-5	1	20822.9	21221	17177.9	146260	167952	152620	21591.8	17081.8	18769.3	10532.7	16257.6	14520.9	63276.8	55468.1	52204.5	C01762	ko00230,ko00232,ko01100,ko01110,ko01232,ko02010
Hmgp002327	188.07	118.06	187.063	C11H9O2N	[M+H]+	3-amino-2-naphthoic acid	Alkaloids	Alkaloids	-	1	560033	648766	617004	820642	751567	931028	1.40409e+06	1.0229e+06	1.30558e+06	817190	861366	826731	837215	803963	969493	-	-
MW0155820	347.13	301.13	346.131	C13H22N4O5S1	[M+H]+	Pro-Cys-Gln	Amino acids and derivatives	Amino acids and derivatives	-	3	40176.3	41533.5	46085.4	72333.3	64903.7	73332.7	52766	81905.4	86118.2	41634.9	90838.1	68524.8	59857	70692.9	59439.5	-	-
Hmsp000364	144.1	98.09	143.095	C7H13NO2	[M+H]+	L-Cyclopentylglycine	Amino acids and derivatives	Amino acids and derivatives	2521-84-8	3	157800	150212	215406	112936	126228	101835	156702	139695	167972	92188.7	99022.7	93612.7	127013	140020	155464	-	-
MWSmce333	284.1	152.06	283.092	C10H13N5O5	[M+H]+	Crotonoside; 2-Hydroxyadenosine	Nucleotides and derivatives	Nucleotides and derivatives	1818-71-9	3	50054.6	33994.8	32852.3	123076	86349	109752	70434.7	67879.2	102992	53360.6	57596.1	61181	63104.6	73912.5	61601.7	C08432	-
pmb2165	412.25	184.07	411.239	C18H38NO7P	[M+H]+	LysoPC 10:0	Lipids	LPC	22248-63-1	3	89030.5	67528.2	89572	71907.9	52930	48901.5	150320	183761	155964	155370	176616	206663	102919	125018	109034	-	-
MWSslk102	155.01	119.04	154.005	C5H3ClN4	[M+H]+	6-Chloropurine	Nucleotides and derivatives	Nucleotides and derivatives	87-42-3	3	198728	199569	245757	249503	218039	222182	187797	211151	258444	209343	168877	224685	217945	184501	182548	-	-
MW0153174	438.23	299.2	437.227	C20H31N5O6	[M+H]+	Lys-Tyr-Gln	Amino acids and derivatives	Amino acids and derivatives	-	3	63293.3	53327	99403.2	40465.5	23847.2	33262.3	11761.2	7292.35	9027.91	13663.1	13846.9	13931	31744.1	34164.5	27838.8	-	-
Walp008158	346.33	88.08	345.324	C20H43NO3	[M+H]+	2-AminoicoSane-1,5,19-triol	Lipids	Sphingolipids	-	2	13423	16251.3	12261.5	16420.9	7527.51	10099	12997.7	12800.7	14239.6	17177.2	12885.8	13020.2	26513.1	22090.3	22510.4	-	-
MW0158899	502.29	459.25	501.291	C21H39N7O7	[M+H]+	Val-Arg-Ile-Asp	Amino acids and derivatives	Amino acids and derivatives	-	3	329554	339689	381177	303303	277982	288260	309705	341143	329882	348026	395036	375708	298686	341908	367652	-	-
MW0153076	415.21	119.09	414.205	C17H30N6O4S1	[M+H]+	Lys-Met-His	Amino acids and derivatives	Amino acids and derivatives	-	3	3.02394e+07	3.43912e+07	3.18891e+07	3.57921e+07	3.60698e+07	3.37664e+07	2.96242e+07	2.84872e+07	3.69506e+07	3.28556e+07	2.72018e+07	2.5399e+07	1.61183e+07	1.94431e+07	1.94118e+07	-	-
mws1346	162.08	98.06	161.069	C6H11NO4	[M+H]+	DL-2-Aminoadipic acid	Alkaloids	Alkaloids	542-32-5	3	576571	552198	681547	510658	479225	513480	471558	463897	442723	424861	446495	378432	446422	549220	517422	C00956	ko00300,ko00310,ko01100,ko01110,ko01210,ko01230
Hmqn004825	293.21	275.2	294.219	C18H30O3	[M-H]-	Rabdosia acid A	Lipids	Free fatty acids	-	1	34771	51574.7	50997.1	66385.2	81960.6	74879.9	53178	61136.7	61923.9	75551.5	101882	72738.7	70889.5	58481.8	60636.4	-	-
pme0241	123.04	79.05	122.037	C7H6O2	[M+H]+	Benzoic acid	Phenolic acids	Phenolic acids	65-85-0	3	179607	147002	126361	142148	124020	41953.4	122431	129761	143281	151780	158637	129758	136118	153694	124752	C00180	ko01100,ko01110
MW0168304	391.29	59.01	332.272	C22H36O2	[M+CH3COO]-	Docosa-4,10,13,16-tetraenoic acid	Lipids	Free fatty acids	-	3	936478	869301	756726	920290	885989	891452	894251	994785	1.01902e+06	986336	932322	925893	808376	927987	1.00029e+06	-	-
mws0224	150.06	61.01	149.051	C5H11NO2S	[M+H]+	DL-Methionine	Amino acids and derivatives	Amino acids and derivatives	59-51-8	3	152518	124321	132153	131518	105674	77307.3	124242	106786	116476	118754	51925	94368.8	117866	108687	95186.2	C01733	-
MA10074217	144.05	115.04	145.053	C9H7NO	[M-H]-	4-Hydroxyquinoline	Alkaloids	Quinoline alkaloids	611-36-9	2	16757.9	33507	36278	19284.1	18428.3	21425.7	15090.6	25175.4	24850	25187.8	49795.7	40457.9	33300.3	27364	28454.2	C06343	-
Wahp002067	235.15	147.05	234.137	C13H18N2O2	[M+H]+	p-Coumaroylputrescine	Alkaloids	Phenolamine	34136-53-3	2	29214.4	33037.4	14781.6	59747.1	486239	434163	96138.8	31717.4	224861	124340	262827	237361	173229	187024	213313	C18326	ko00330,ko01100
Hmln007772	293.18	221.16	294.183	C17H26O4	[M-H]-	Nordihydrocapsiate	Phenolic acids	Phenolic acids	220012-53-3	1	3.49739e+06	4.96999e+06	4.9713e+06	4.13542e+06	4.99976e+06	4.27465e+06	3.88843e+06	3.77991e+06	4.02411e+06	4.19123e+06	4.77412e+06	3.7616e+06	2.67033e+06	2.2609e+06	2.20317e+06	-	-
Lacp001431	268.15	136.06	267.147	C14H21NO4	[M+H]+	N-(3-hydroxy-4-methoxyphenethyl)-4-hydroxybutanamide	Alkaloids	Phenolamine	-	2	4.17074e+06	4.6496e+06	4.14262e+06	6.34851e+06	7.35282e+06	8.20645e+06	6.31249e+06	6.65324e+06	5.60816e+06	6.12908e+06	5.41611e+06	6.89456e+06	5.40029e+06	6.17806e+06	6.69664e+06	-	-
Lmxn015337	269.25	251.24	270.256	C17H34O2	[M-H]-	Methyl palmitate	Lipids	Free fatty acids	112-39-0	3	3725.58	2869.89	3039.96	3002	2693	2209.66	3375.05	3652.44	1724.49	3145.28	3336.56	3074.21	3671.01	3061.39	3063.47	C16995	-
Lmbn005287	311.22	249.22	312.23	C18H32O4	[M-H]-	7S,8S-DiHODE; (9Z,12Z)-(7S,8S)-Dihydroxyoctadeca-9,12-dienoic acid	Lipids	Free fatty acids	143288-65-7	3	11838.9	6673.13	13788.5	5238.38	5540.68	6966	5093.44	6158.11	6773.64	5963.25	9939.84	4891.81	8070.81	9108.94	7349.41	C07354	ko00591
MWS80007	311.22	249.22	312.23	C18H32O4	[M-H]-	13-Hydroperoxy-9Z,11E-octadecadienoic acid	Lipids	Free fatty acids	23017-93-8	3	11838.9	6673.13	13788.5	5238.38	5540.68	6966	5093.44	6158.11	6773.64	5963.25	9939.84	4891.81	8070.81	9108.94	7349.41	-	-
Walp008102	302.31	88.08	301.298	C18H39NO2	[M+H]+	2-Aminooctadecane-1,4-diol	Lipids	Sphingolipids	-	2	167388	187199	185444	169559	189685	183278	195907	186928	217598	190544	216814	179073	213748	253400	264117	-	-
MW0144206	323.13	59.01	324.132	C15H20N2O6	[M-H]-	Abu-Leu-OH	Amino acids and derivatives	Amino acids and derivatives	-	3	20174.2	16367.7	24382.2	23134.4	23592.5	27963.1	21461.9	12382.5	20850.5	19660.7	27249.2	20919	19573.9	15730.8	18160.6	-	-
MW0103464	486.03	426.01	427.02	C10H14N5O10PS	[M+CH3COO]-	Adenosine-5'-phosphosulfate	Nucleotides and derivatives	Nucleotides and derivatives	485-84-7	3	6203.49	12088.5	10069.6	8320.37	11398.6	13413.8	9820.46	14187.8	13308.3	14535.3	17337.1	9550.64	11594.7	13876.8	11489.4	C00224	ko00230,ko00261,ko00920,ko01100,ko01110
Lmhp009187	440.28	299.26	439.27	C20H42NO7P	[M+H]+	LysoPE 15:0	Lipids	LPE	-	1	86927.7	77764.7	111123	68566.6	61968.4	52658.2	76096.2	68859.6	96988.9	103646	105148	95268.4	71342.7	83427.3	88868.7	-	-
mws1350	181.05	151	182.058	C9H10O4	[M-H]-	Syringaldehyde; 4-Hydroxy-3,5-Dimethoxybenzaldehyde	Phenolic acids	Phenolic acids	134-96-3	3	30803.1	61263.1	51317.6	40359	58329.2	80112.5	49038.8	79635.7	51321.9	43307.1	45282.3	34415.1	83236.9	70891.2	67744.5	-	-
Zbzn008048	293.18	221.15	294.183	C17H26O4	[M-H]-	Embelin	Quinones	Quinones	550-24-3	1	3.33699e+06	4.77892e+06	4.92925e+06	3.74106e+06	4.54636e+06	3.93458e+06	3.70088e+06	3.56182e+06	3.70547e+06	3.71146e+06	4.38413e+06	3.40502e+06	2.482e+06	2.06103e+06	2.05713e+06	-	-
MW0158484	432.22	258.11	431.217	C21H29N5O5	[M+H]+	Tyr-His-Leu	Amino acids and derivatives	Amino acids and derivatives	-	3	21045	12801.6	42217.5	83406.8	86167.9	87418.7	92526.4	75607.7	85141.5	173098	167352	217743	76124.6	93393	92519.4	-	-
MW0156047	558.32	177.06	557.306	C25H43N5O9	[M+H]+	Pro-Val-Glu-Thr-Leu	Amino acids and derivatives	Amino acids and derivatives	-	3	16109.3	16949.7	22811.7	28208.9	35877.7	44090	7560.94	5023.19	5615.22	23054.8	26711.2	25320.2	22886.7	18292.4	21142.3	-	-
MWSHC2022	359.1	197.05	361.113	C15H20O10	[M-H]-	Glucosyringic acid	Phenolic acids	Phenolic acids	33228-65-8	1	10218.6	9038.6	11021.6	12469.8	16999.2	11325.8	18644.9	16870.1	19287.7	17926.5	22008.5	15178.6	21836.5	19959.1	17424.9	-	-
Wcsn010349	359.22	277.22	360.23	C22H32O4	[M-H]-	Moniliferanone D	Others	Others	-	3	2.26644e+06	3.0394e+06	3.09257e+06	3.8046e+06	4.10459e+06	3.97647e+06	2.1941e+06	2.71735e+06	2.5918e+06	3.68792e+06	4.43786e+06	3.60258e+06	3.86081e+06	3.32707e+06	3.11034e+06	-	-
MWS3270	166.02	79.96	167.022	C7H5NO4	[M-H]-	Quinolinic Acid	Alkaloids	Pyridine alkaloids	89-00-9	2	52930.2	94996.3	76330.4	55792.7	63834.1	44311.8	32746.4	41694.8	25116.7	53794	80491.6	57570.2	38966.3	45858.2	48723.8	C03722	ko00380,ko00410,ko00760,ko01100,ko01240
pma2987	142.1	124.09	141.09	C6H11N3O	[M+H]+	Histidinol	Alkaloids	Alkaloids	501-28-0	3	4.85069e+06	4.98675e+06	4.98319e+06	4.88622e+06	5.00719e+06	4.91305e+06	6.35815e+06	6.21562e+06	7.45363e+06	5.76174e+06	5.97306e+06	5.74195e+06	3.20771e+06	3.65299e+06	4.0255e+06	C00860	ko00340,ko01100,ko01110,ko01230
MW0155108	522.26	461.2	521.249	C24H35N5O8	[M+H]+	Phe-Asn-Ile-Glu	Amino acids and derivatives	Amino acids and derivatives	-	3	79097.9	90533.4	84379.9	76357.8	64291.7	65083.3	69637.3	71969.5	84080.4	75971.5	72688	70944.8	65176	81330	77474.5	-	-
Zmpn000199	209.03	85.03	210.038	C6H10O8	[M-H]-	D-Galactaric acid	Others	Saccharides	526-99-8	1	52386	64268.6	66766.6	40063.3	36710.1	31772.7	16313.5	21990.8	16641.4	23232.5	35780.5	21911.4	42315.9	38088.5	33680	C00879	ko00053,ko01100
pme1738	138.08	94.07	137.071	C7H9N2O	[M+H]+	3-Carbamyl-1-methylpyridinium;(1-Methylnicotinamide)	Alkaloids	Pyridine alkaloids	1005-24-9	3	164169	145077	167304	1.84826e+06	1.71108e+06	1.83908e+06	1.81951e+06	1.74519e+06	1.86158e+06	1.82996e+06	1.81763e+06	1.6487e+06	1.16059e+06	1.30236e+06	1.45759e+06	C02918	ko00760,ko01100
pme3388	189.13	144.1	188.127	C7H16N4O2	[M+H]+	Homoarginine	Amino acids and derivatives	Amino acids and derivatives	156-86-5	3	39067.1	25724	18314.1	81917.6	91102.1	114803	32203.4	49423.2	77946	74395.4	98967.8	112850	63793.2	70242.6	79932.5	C01924	-
Wafn011571	295.23	195.14	296.235	C18H32O3	[M-H]-	alpha-Hydroxylinoleic acid	Lipids	Free fatty acids	57818-44-7	3	5.1713e+06	7.40886e+06	7.37855e+06	4.93797e+06	5.81529e+06	5.84649e+06	4.36813e+06	4.99447e+06	4.31351e+06	4.94898e+06	6.43952e+06	5.04307e+06	6.06503e+06	5.38137e+06	4.83046e+06	-	-
Lmbn004240	329.23	199.13	330.241	C18H34O5	[M-H]-	9,10-Dihydroxy-12,13-epoxyoctadecanoic acid	Lipids	Free fatty acids	-	1	56469.9	71077.8	71781.3	71644.1	110177	78626.3	50728.7	63871.3	58650.8	39919.2	70584.2	39541.4	70356.2	63327.7	55901.9	C14837	ko00591
Zmsp000237	296.13	134.08	295.127	C11H21NO8	[M+H]+	1,4-Dideoxy-1,4-imino-(2-O-β-D-glucosyl)-D-arabinitol	Alkaloids	Pyrrole alkaloids	-	3	22696.4	18344.3	25363	28624.7	36090.6	23766	29320.8	15613.1	16872.9	17654.2	17113.8	20353.4	20925.8	26337.5	23691.8	-	-
Wbjp001317	203.08	130.07	202.074	C11H10N2O2	[M+H]+	vasicinone	Alkaloids	Alkaloids	486-64-6	1	24908.9	28420.4	33046.5	39344.9	39291.7	36986.7	25198.7	18998.6	19669.3	20322.2	25553.7	20959.8	22077.3	24752.7	27786.2	-	-
NK10251888	203.15	70.07	202.143	C8H18N4O2	[M+H]+	NG,NG-Dimethyl-L-arginine	Amino acids and derivatives	Amino acids and derivatives	30315-93-6	1	155556	141285	152245	421032	444127	396070	349852	327969	381609	453198	568006	526400	312820	392088	372126	C03626	-
pme3033	104.07	58.07	103.063	C4H9NO2	[M+H]+	N,N-Dimethylglycine	Amino acids and derivatives	Amino acids and derivatives	1118-68-9	2	358397	376819	372315	885145	767600	833968	690355	664629	698788	672749	634039	607278	553169	557327	673542	C01026	ko00260,ko01100
pma3101	256.08	124.04	256.082	C11H14NO6+	[M]+	Nicotinate D-ribonucleoside	Others	Vitamin	17720-18-2	3	919421	653330	822117	711723	799466	877809	1.22987e+06	1.25686e+06	1.16877e+06	903602	1.08784e+06	795642	913437	939314	1.12297e+06	C05841	ko00760,ko01100
MW0153637	642.25	624.23	641.237	C27H39N5O11S	[M+H]+	Met-Phe-Thr-Glu-Asp	Amino acids and derivatives	Amino acids and derivatives	-	3	97681.7	95025.2	107604	79980.9	70405.6	81933.7	78031.3	99217.5	102290	134939	137507	109559	103273	122040	98516	-	-
mws1375	304.15	185.09	303.143	C12H21N3O6	[M+H]+	Nicotianamine	Alkaloids	Alkaloids	34441-14-0	1	244506	192467	163587	208698	230793	193851	278167	334504	270801	215014	264824	270546	200277	251371	240265	C05324	ko00270,ko00999,ko01100,ko01110
pme0230	268.1	136.06	267.097	C10H13N5O4	[M+H]+	Adenosine	Nucleotides and derivatives	Nucleotides and derivatives	58-61-7	1	6.13593e+06	6.64065e+06	7.09095e+06	1.45952e+07	1.20427e+07	1.23663e+07	1.17099e+07	1.11574e+07	1.16496e+07	1.03569e+07	1.29608e+07	9.89632e+06	9.85024e+06	1.19802e+07	1.22937e+07	C00212	ko00230,ko01100,ko01232,ko02010
NK10264105	114.09	81.06	113.084	C6H11NO	[M+H]+	ε-Caprolactam	Alkaloids	Alkaloids	105-60-2	2	135372	142631	159862	56548.5	64796.4	61293.6	117445	95986.9	124902	9	9	9	73328.6	82302.4	92824.2	C06593	ko01100
Lmnp002845	463.13	343.09	462.116	C22H22O11	[M+H]+	Hispidulin-8-C-glucoside	Flavonoids	Flavones	-	1	9	9	9	10174.5	1325.77	8637.05	31275.3	8978.42	9135.64	2669.2	4246.12	10615.9	7391.74	6508.16	8253.2	-	-
pmb2786	293.21	235.17	294.219	C18H30O3	[M-H]-	9-Hydroxy-10,12,15-octadecatrienoic acid	Lipids	Free fatty acids	89886-42-0	1	19435.4	29247.4	27116.1	45028.9	58191	50281.7	30058.9	32988.4	36905.3	50849.7	69504.4	44391.1	42447.8	34485.6	35042.9	C16326	ko00592
pme0490	124.04	78.03	123.032	C6H5NO2	[M+H]+	Nicotinic acid (Vitamin B3)	Others	Vitamin	59-67-6	1	438190	487027	382149	422309	340876	479706	511464	497369	491681	341487	379219	309779	398837	312773	357931	C00253	ko00760,ko00960,ko01100,ko01110,ko01240
MWS0559	161.05	71.01	162.053	C6H10O5	[M-H]-	1,6-anhydro-β-D-glucose	Others	Saccharides	498-07-7	3	73521.8	98163	84529.5	62677.7	71591.9	57112.5	60688.7	69946.4	47048.9	56615.5	102946	81062	75127.8	73475.4	59724.4	-	-
mws0255	112.05	95.02	111.043	C4H5N3O	[M+H]+	Cytosine	Nucleotides and derivatives	Nucleotides and derivatives	71-30-7	3	49527.1	44169.9	59237.7	46436.2	52289.7	57864.6	67224.5	84346.2	52415.9	52148	48744.8	62880.2	55706.6	45495.4	57463.7	C00380	ko00240,ko01100,ko01232
Zmgn000447	184.98	78.96	185.993	C3H7O7P	[M-H]-	3-Phospho-D-glyceric acid	Others	Saccharides	820-11-1	3	29974.7	50210.4	41120.5	197674	148346	193314	50272.2	76830.5	78018.5	42507.3	77209.5	38498.7	112646	88772.3	96563.3	C00197	ko00010,ko00030,ko00260,ko00270,ko00561,ko00630,ko00710,ko01100,ko01110,ko01200,ko01230,ko01240
Lmhp010573	517.34	263.24	516.33	C27H48O9	[M+H]+	1-Linoleoylglycerol-3-O-glucoside	Lipids	Glycerol ester	-	1	5297.99	2912.98	8227.89	7812.35	6022.31	6548.55	6123.18	10357.9	10730.8	6201.34	4607.42	7573.15	6567.18	6866.65	5406.81	-	-
pme2827	239.24	223.24	240.245	C16H32O	[M-H]-	Palmitaldehyde	Lipids	Free fatty acids	629-80-1	3	2.83171e+07	4.12182e+07	4.23122e+07	3.22765e+07	3.71492e+07	3.3353e+07	3.50068e+07	3.13481e+07	3.00605e+07	3.2426e+07	3.82632e+07	3.33847e+07	2.84602e+07	2.33917e+07	2.28978e+07	C00517	ko00071
pme1439	165.05	119.05	164.047	C9H8O3	[M+H]+	p-Coumaric acid	Phenolic acids	Phenolic acids	501-98-4	3	201890	155872	199884	81794.9	45964.1	69773.1	111566	77111.4	125580	138623	149324	118864	96205	99446	78470.3	C00811	ko00130,ko00350,ko00940,ko00950,ko01100,ko01110
Lmqn000432	333.06	333.06	334.067	C9H19O11P	[M-H]-	1-(sn-Glycero-3-phospho)-1D-myo-inositol	Others	Saccharides	-	1	160635	206695	155852	586144	548464	561995	499493	438949	437361	397434	319412	470902	480754	383636	399470	-	-
Waln011222	554.34	255.23	555.354	C26H54NO9P	[M-H]-	2-(2,3-dihydroxypropoxy)-3-(((2-(dimethylamino)ethoxy)(hydroxy)phosphoryl)oxy)propyl palmitate	Lipids	LPE	-	1	1.29618e+07	1.85969e+07	2.03647e+07	1.41264e+07	1.85987e+07	1.68418e+07	1.56122e+07	1.62726e+07	1.44299e+07	1.58892e+07	2.12025e+07	1.79137e+07	1.94452e+07	1.55164e+07	1.61249e+07	-	-
Zadn009075	311.22	223.17	312.23	C18H32O4	[M-H]-	Hydroperoxylinoleic acid	Lipids	Free fatty acids	34444-18-3	2	43470.7	65575.5	70474.6	140120	176109	178135	100844	106312	100496	117938	195696	152364	130607	111351	102708	-	-
MWSmce676	149.05	59.01	150.053	C5H10O5	[M-H]-	D-Arabinose	Others	Saccharides	10323-20-3	3	100352	110977	126860	71534.7	110416	74537	81585.7	100405	102329	105549	74694.4	89740.7	110729	106810	87123.4	C00216	ko00040,ko00053,ko00520,ko01100,ko01250
MW0108782	496.21	414.21	437.198	C21H31N3O5S	[M+CH3COO]-	N-Formyl-Met-Leu-Phe	Amino acids and derivatives	Amino acids and derivatives	59880-97-6	3	29339.6	39448.4	44811.8	33060.1	31298.2	29984.4	24229.2	29199.8	29142.1	29878.9	32802.2	29040.2	35694.2	29523.3	28442	-	-
MW0014259	297.23	279.22	298.251	C18H34O3	[M-H]-	3-Oxooctadecanoic acid	Organic acids	Organic acids	-	3	201572	302359	273902	195968	216158	195267	160658	187120	150250	181486	240717	167482	225977	202406	175544	-	-
pmb3142	299.08	137.02	300.084	C13H16O8	[M-H]-	Salicylic acid-2-O-glucoside	Phenolic acids	Phenolic acids	10366-91-3	3	21397.7	33091.3	38027.2	18573.4	26085.2	13375.4	9405.77	15846.3	11380.8	9079.88	17289.5	13779	14162.1	18122.5	17166.6	-	-
MW0015475	279.23	114.93	280.24	C18H32O2	[M-H]-	9-Octadecynoic acid	Lipids	Free fatty acids	506-24-1	3	14670.9	15895.7	17039.6	15620.6	15612.4	17046.2	18121.8	17473.7	17285.5	17379.9	17732.9	17722.9	14855	17951.9	19030.7	C08459	-
MWSslk097	195.06	163.04	194.058	C10H10O4	[M+H]+	Dimethyl phthalate	Phenolic acids	Phenolic acids	131-11-3	1	38776.9	53838.7	48687.3	45446.6	37623.4	58181	50077.5	47529.5	54514.4	46981.6	55543.2	50861.7	30222.2	34569.8	38956.4	C11233	-
pme3732	244.09	112.05	243.085	C9H13N3O5	[M+H]+	Cytidine	Nucleotides and derivatives	Nucleotides and derivatives	65-46-3	3	47980.3	42160.7	39341.3	93795.5	121579	114621	96689.2	103946	72777.5	95952.9	107893	117647	93299.2	90858.6	113775	C00475	ko00240,ko01100,ko01232,ko02010
pmb0680	741.2	147.3	740.195	C36H36O17	[M+H]+	Vitexin-7-O-(6''-p-coumaroyl)glucoside	Flavonoids	Flavones	-	1	16917.1	32032.1	14934.5	10408.7	39872.7	16660.3	95018.1	22129.4	15559.3	13040.4	23657.4	17304.4	27459.1	22085.8	22284.3	-	-
pmb0962	235.17	118.09	234.158	C10H22N2O4	[M+H]+	L-Lysine-Butanoic Acid	Amino acids and derivatives	Amino acids and derivatives	80407-71-2	3	54949.9	46858.6	40785.1	193115	120911	113868	60669.3	61107.3	61341	118948	115846	81654.1	68078.2	82610.9	87705.5	-	-
Zmzn003953	309.2	227.2	310.214	C18H30O4	[M-H]-	13(s)-hydroperoxy-(9z,11e,15z)-octadecatrienoic acid	Lipids	Free fatty acids	67597-26-6	1	939416	1.05764e+06	1.11358e+06	1.3359e+06	1.4876e+06	1.39161e+06	1.5768e+06	1.67485e+06	1.535e+06	1.34843e+06	2.05386e+06	1.39266e+06	1.37594e+06	1.06972e+06	1.17624e+06	C04785	ko00592,ko01100,ko01110
Saln000462	521.17	341.11	522.174	C25H30O12	[M-H]-	7-O-coumaroyl-loganic acid	Terpenoids	Monoterpenoids	-	1	994872	880514	1.15617e+06	1.08682e+06	869098	1.00847e+06	946113	870766	916598	1.3759e+06	1.45868e+06	1.33177e+06	1.21512e+06	1.20827e+06	1.505e+06	-	-
MW0151016	415.21	119.08	414.205	C17H30N6O4S1	[M+H]+	His-Lys-Met	Amino acids and derivatives	Amino acids and derivatives	-	3	6.10807e+06	6.22613e+06	5.93754e+06	6.32972e+06	7.25188e+06	7.07415e+06	6.31792e+06	6.30461e+06	8.12944e+06	7.02546e+06	6.2445e+06	5.81453e+06	665430	841934	691452	-	-
pmn001681	165.09	149.06	166.099	C10H14O2	[M-H]-	1-(4-Methoxyphenyl)-1-propanol	Phenolic acids	Phenolic acids	5349-60-0	3	43463.1	64624.8	62542.2	39493.4	57421.4	44365.6	51825.3	43910	42124.2	52426.1	53884.8	44416.3	27303.8	27103.6	33835	-	-
MWSmce356	275.07	114.02	274.058	C5H14N4O7S	[M+H]+	L-Canavanine sulfate	Amino acids and derivatives	Amino acids and derivatives	2219-31-0	2	35824.9	36637.3	54316.3	131023	81422.3	106157	214648	265003	276626	150966	162334	160471	150800	124577	118630	-	-
Layp000971	332.13	152.07	331.127	C14H21NO8	[M+H]+	Hydroxymenisdaurin D	Alkaloids	Alkaloids	-	2	41340.6	48005.3	61789.6	347449	256122	259053	142363	140236	119982	102951	147378	159049	145079	185853	155638	-	-
Lmsn000363	325.13	145.07	326.137	C16H22O7	[M-H]-	Raspberryketone glucoside	Phenolic acids	Phenolic acids	38963-94-9	1	5.11014e+06	5.42515e+06	6.88217e+06	1.08577e+06	1.5714e+06	1.58276e+06	361596	446526	409049	1.99982e+06	2.28352e+06	1.7549e+06	2.96505e+06	2.49208e+06	2.31008e+06	-	-
MW0109433	203.1	70.07	202.095	C8H14N2O4	[M+H]+	Pro-Ser	Amino acids and derivatives	Amino acids and derivatives	71835-80-8	3	145125	184535	154039	452611	421720	458464	359825	401273	452008	493844	554669	517005	320581	411462	345406	-	-
MWSmce585	104.07	59.01	103.063	C4H9NO2	[M+H]+	Methyl 3-aminopropanoate	Amino acids and derivatives	Amino acids and derivatives	4138-35-6	1	292277	315474	331131	946379	944479	792707	566447	600558	693616	585293	720869	700095	565694	620485	729778	-	-
Wcsn011371	349.23	267.23	350.246	C21H34O4	[M-H]-	1-Stearidonoyl-Glycerol	Lipids	Glycerol ester	-	2	15003.1	18153.8	19727.3	22800.8	22814.5	16208	13732	21515.3	17624.7	27123.7	20667.1	16999.1	14755.3	19087.6	16313.8	-	-
Lmzn206829	453.34	453.34	454.345	C30H46O3	[M-H]-	3-Oxoolean-12-en-28-oic Acid (Oleanonic acid)	Terpenoids	Triterpene	17990-42-0	3	100228	143183	131946	105327	139499	129036	129387	139771	99359.1	111878	146973	121894	91157.8	91996.2	114272	-	-
Lmqp000329	296.07	104.11	295.057	C8H14N3O7P	[M+H]+	5-Aminoimidazole ribonucleotide	Nucleotides and derivatives	Nucleotides and derivatives	25635-88-5	1	801094	883100	658435	821198	667982	693317	589089	548811	499615	768362	479845	673105	730168	626285	562309	-	-
Lmlp003161	265.15	177.06	264.147	C14H20N2O3	[M+H]+	N-Feruloylputrescine	Alkaloids	Phenolamine	501-13-3	1	161137	161023	190905	234092	308467	484292	121373	141936	178304	241443	216139	252382	229872	245071	188372	C10497	ko00330,ko01100
MW0055437	313.24	183.14	314.246	C18H34O4	[M-H]-	Octadecanedioic acid	Lipids	Free fatty acids	871-70-5	3	923279	1.30706e+06	1.21125e+06	1.27752e+06	1.77319e+06	1.38067e+06	1.49892e+06	1.91953e+06	1.84134e+06	1.38816e+06	2.0775e+06	1.29777e+06	1.83314e+06	1.4525e+06	1.48149e+06	-	-
pmp000970	319.23	301.22	318.219	C20H30O3	[M+H]+	Hispanolone	Terpenoids	Ditepenoids	18676-07-8	2	125162	120889	124259	109313	100284	109842	91143	106973	96535.7	109137	102959	103699	87190.2	112679	108720	-	-
Hmln003169	387.14	329.14	388.152	C21H24O7	[M-H]-	Trachelogenin	Lignans and Coumarins	Lignans	34209-69-3	2	162027	229695	234773	117089	159721	175362	104934	154078	147641	127667	207016	156320	141714	168758	130546	C10891	-
mws0147	117.06	59.01	118.063	C5H10O3	[M-H]-	β-Hydroxyisovaleric acid	Organic acids	Organic acids	625-08-1	3	299683	396242	379513	268503	303629	308740	276879	280519	205638	317247	451970	342438	283312	216933	246005	C20827	ko00280,ko01100
pme2074	322.2	130.05	323.21	C18H29NO4	[M-H]-	Jasmonoyl-L-Isoleucine	Amino acids and derivatives	Amino acids and derivatives	120330-93-0	3	6198.98	9290.74	10108.6	2857.03	4304.19	5093.93	1284.92	2100.94	1838.99	3552.93	4184.66	3188.37	5258.3	4757.1	4013.63	C18699	ko04075
MWS2040	94.98	79.96	95.9881	CH4O3S	[M-H]-	Methanesulfonic acid	Organic acids	Organic acids	75-75-2	3	475496	427085	445461	352826	336779	364108	411078	407377	370872	387536	388950	423548	377840	310925	295008	C11145	ko00920,ko01100
pmb1912	474.17	327.12	473.166	C20H23N7O7	[M+H]+	10-Formyltetrahydrofolic Acid	Alkaloids	Alkaloids	2800-34-2	1	260332	530933	328850	572155	462021	534605	533700	544392	531956	329767	449498	498051	523794	657986	526858	C00234	ko00670,ko00970,ko01100,ko01200,ko01240
pmc0066	333.06	137.05	332.052	C10H13N4O7P	[M+H]+	2'-Deoxyinosine-5'-monophosphate	Nucleotides and derivatives	Nucleotides and derivatives	3393-18-8	3	1.80876e+06	2.09184e+06	1.95418e+06	2.68324e+06	1.55707e+06	2.02735e+06	964034	968577	891507	1.26281e+06	1.46846e+06	1.38978e+06	1.78322e+06	1.46737e+06	1.9234e+06	C06196	ko00230,ko01232
pmn001497	575.35	279.2	516.335	C33H44N2O3	[M+CH3COOH-H]-	Dendrocrepine	Alkaloids	Alkaloids	51020-39-4	3	2.86356e+06	3.83953e+06	4.79038e+06	4.4246e+06	5.09723e+06	4.47151e+06	3.39742e+06	4.5678e+06	4.39142e+06	3.29396e+06	5.28747e+06	3.20931e+06	5.20833e+06	4.29272e+06	4.04765e+06	-	-
mws0219	132.03	88.04	133.037	C4H7NO4	[M-H]-	L-Aspartic Acid	Amino acids and derivatives	Amino acids and derivatives	56-84-8	1	6.65333e+06	9.34876e+06	8.79107e+06	4.57169e+06	6.2833e+06	4.3945e+06	1.16843e+06	1.20307e+06	1.28663e+06	2.2774e+06	2.65941e+06	1.78593e+06	3.82333e+06	3.16169e+06	2.96323e+06	C00049	ko00220,ko00250,ko00260,ko00261,ko00270,ko00300,ko00340,ko00410,ko00460,ko00470,ko00710,ko00760,ko00770,ko00970,ko00999,ko01100,ko01110,ko01200,ko01210,ko01230,ko01240,ko02010
mws1434	431.1	311.05	432.106	C21H20O10	[M-H]-	Apigenin-6-C-glucoside (Isovitexin)	Flavonoids	Flavones	38953-85-4	1	21299.5	9907.22	12570.5	20701.1	28376.3	17253.4	20603	8004.25	21881.6	8970.58	37685	18195.9	25961.9	20037.7	25223.1	C01714	ko00944
Lmhp206353	493.13	331.08	492.127	C23H24O12	[M+H]+	Tricin-4'-O-glucoside	Flavonoids	Flavones	-	3	53515	57833.8	39268.2	281785	257381	206075	488895	405366	395911	409668	387265	272773	191611	248128	241560	-	-
pma3649	132.07	86.06	131.058	C5H9NO3	[M+H]+	5-Aminolevulinic Acid	Alkaloids	Alkaloids	106-60-5	3	3.40448e+06	1.29365e+06	4.19518e+06	4.11863e+06	3.61758e+06	3.58831e+06	1.03104e+06	2.98783e+06	2.94891e+06	3.89428e+06	1.49417e+06	4.05551e+06	3.05475e+06	4.00554e+06	3.44814e+06	C00430	ko00260,ko00860,ko01100,ko01110,ko01240,ko02010
Zmyn005384	299.26	253.26	300.266	C18H36O3	[M-H]-	2R-Hydroxyoctadecanoic Acid	Lipids	Free fatty acids	26633-48-7	1	102492	175416	186588	108115	188835	158852	144022	157683	153819	128714	204144	121907	122738	94727.1	101860	C03042	-
Zmmp003443	334.14	188.07	333.132	C16H19N3O5	[M+H]+	Bestim	Amino acids and derivatives	Amino acids and derivatives	66471-20-3	1	14659.3	5164.49	15883.4	22865.7	14274.7	17236.8	30394	18460.9	29861.9	21932.2	21217.9	28179.4	20238.5	19175.6	15457.6	-	-
Lmhp112042	355.28	263.24	354.277	C21H38O4	[M+H]+	1-Linoleoylglycerol	Lipids	Glycerol ester	2277-28-3	1	161129	161303	186045	205617	184762	199001	242327	278852	257761	232625	269418	241503	180671	237474	221328	-	-
Wbmn010531	377.23	317.21	378.241	C22H34O5	[M-H]-	Previtexilactone	Terpenoids	Ditepenoids	61263-52-3	2	399355	528496	532587	353515	427098	399224	336391	372288	356994	372028	519181	375964	469098	372246	373204	-	-
MW0145944	575.27	490.29	574.26	C23H38N6O11	[M+H]+	Asn-Val-Asp-Glu-Val	Amino acids and derivatives	Amino acids and derivatives	-	3	19995.8	21671.8	28305.6	41909.4	30316.4	36669	39978.3	60301	48473.1	39926.8	66597.5	52395.2	35818.9	42205.5	47450.6	-	-
Wcjp002598	146.06	91.05	145.053	C9H7NO	[M+H]+	8-hydroxyquinoline	Alkaloids	Quinoline alkaloids	148-24-3	1	64173.4	80581.2	86627.1	27250.3	35684.7	43579.3	37691.6	54567.9	49296.9	56948.8	49689.7	50712	50669.1	55420.4	41864.3	C19434	-
Lmbn003970	329.23	211.14	330.241	C18H34O5	[M-H]-	9,12,13-TriHOME; 9(S),12(S),13(S)-Trihydroxy-10(E)-octadecenoic acid	Lipids	Free fatty acids	97134-11-7	1	89616.2	133510	142701	103849	156655	133942	99891.2	109735	96794.9	78566.5	120119	87413.7	121085	101277	92489.6	C14833	ko00591
pme1014	445.31	341.28	444.303	C31H40O2	[M+H]+	Menatetrenone (Vitamin K2)	Others	Vitamin	11032-49-8	3	95890.6	89865	95223.8	90894.8	114673	103447	95381.6	102429	92248.9	89483.5	95590.7	92121.5	110247	85601.5	89382.6	-	-
pmf0381	563.14	353.09	564.148	C26H28O14	[M-H]-	Vicenin-3	Flavonoids	Flavones	59914-91-9	3	34671.5	52950.2	41990.8	166664	238967	172779	204594	219568	175835	280385	302701	188680	194397	193108	150400	-	-
MW0012982	540.33	466.29	481.317	C23H48NO7P	[M+CH3COO]-	1-Pentadecanoyl-sn-glycero-3-phosphocholine	Lipids	PC	-	3	648537	830357	972016	680968	842960	795210	794030	851129	823496	787174	1.08685e+06	835803	961330	763107	759021	C04230	ko00564
Rfmb087	311.22	293.21	312.23	C18H32O4	[M-H]-	9-Hydroxy-13-oxo-10-octadecenoic Acid	Lipids	Free fatty acids	-	3	371961	531779	581369	320567	365867	357456	262146	269281	246392	291938	384091	300883	407375	329135	316372	-	-
pme2433	106.09	88.08	105.079	C4H11NO2	[M+H]+	Diethanolamine	Alkaloids	Alkaloids	111-42-2	2	419465	392973	422036	342875	337219	360505	179887	209735	238141	294851	360854	375524	290543	346645	385787	C06772	ko00564
Lmhp009384	679.39	263.24	678.383	C33H58O14	[M+H]+	1-Linoleoylglycerol-2,3-di-O-glucoside	Lipids	Glycerol ester	-	1	12041.9	18169.4	16050.6	13632.6	15947.4	14842.9	18752.5	14810.5	15564.4	12852.4	14649.2	15015.4	17523.1	18583.1	14077.5	-	-
MWSmce039	124.04	80.05	123.032	C6H5NO2	[M+H]+	Isonicotinic acid	Others	Vitamin	55-22-1	3	167641	170256	151415	166519	146090	171348	213732	179389	219200	182012	202224	147227	145514	160211	191338	C07446	-
MWSmce326	355.06	96.97	356.073	C9H17N4O9P	[M-H]-	AICAR phosphate (Acadesine phosphate)	Nucleotides and derivatives	Nucleotides and derivatives	681006-28-0	3	28364.6	42334.7	40669	42628.1	69894.7	87419.2	71999.5	71602.3	64843.5	75594.5	89927.8	70244.7	62505.8	64124.5	48989.5	-	-
Lmbn005923	277.22	59.01	278.225	C18H30O2	[M-H]-	Crepenynic acid	Lipids	Free fatty acids	2277-31-8	1	183726	277913	291239	338610	383476	354286	193355	210461	226578	303013	421889	347999	328790	272417	250489	C07289	ko00591
Lmhp011388	353.27	261.22	352.261	C21H36O4	[M+H]+	2-α-Linolenoyl-glycerol	Lipids	Glycerol ester	55268-58-1	1	29060.7	30380.4	30611.8	52284.6	46600.3	49801.7	37150	44536.6	43913.2	59754.5	57809.1	62156.4	39587.3	46156.6	52735.2	-	-
Wbmn010746	377.23	295.23	378.241	C22H34O5	[M-H]-	Negundoin A	Terpenoids	Ditepenoids	-	1	1.18403e+06	1.68852e+06	1.88989e+06	1.0668e+06	1.35047e+06	1.21134e+06	1084874	1.20509e+06	1.07406e+06	1.16246e+06	1.53722e+06	1.23413e+06	1.47042e+06	1.16368e+06	1.15436e+06	-	-
MWS0205	157.04	97	158.044	C4H6N4O3	[M-H]-	Allantoin	Organic acids	Organic acids	97-59-6	3	363897	345014	421965	406820	429067	450499	401823	387690	384371	420700	496007	480100	532156	435628	407364	C01551	-
Zmpn003368	293.21	195.14	294.219	C18H30O3	[M-H]-	13S-Hydroxy-9Z,11E,15Z-octadecatrienoic acid	Lipids	Free fatty acids	87984-82-5	1	39855.4	53742.9	64414.1	75109.6	92886.6	85751.4	33428.8	41511.3	39140.7	68732.5	98666.4	71095	71117.1	55718.5	56047.7	C16316	ko00592
MWS00327g	106.05	60.04	105.043	C3H7NO3	[M+H]+	L-Isoserine	Amino acids and derivatives	Amino acids and derivatives	632-13-3	1	6.78917e+06	7.0746e+06	7.75832e+06	5.99707e+06	5.08069e+06	5.3882e+06	2.77492e+06	2.84982e+06	3.31807e+06	5.50495e+06	5.27537e+06	4.79072e+06	4.6607e+06	5.48346e+06	6.23742e+06	-	-
Zmyn004676	293.21	113.1	294.219	C18H30O3	[M-H]-	17-Hydroxylinolenic acid	Lipids	Free fatty acids	-	3	264333	356813	401875	183381	217408	215370	149563	171381	168156	199547	288627	208373	270704	207788	218570	C16346	ko00592
mws0221	241.03	151.98	240.024	C6H12N2O4S2	[M+H]+	L-Cystine	Amino acids and derivatives	Amino acids and derivatives	56-89-3	1	471498	395215	558536	407706	343418	359203	36935.5	60188.4	47896.5	273538	221310	248283	336545	318944	416288	C00491	ko00270,ko01100,ko02010
Hmdn006855	455.35	455.35	456.36	C30H48O3	[M-H]-	3,4-Cycloopen-cycloaltin-4(29),25-diene-24(R)-hydroxy-3-carboxylic acid	Terpenoids	Triterpene	-	3	34348.4	47561.6	45515.5	35474.3	63542.3	44940	33338.2	33626.5	35573.3	40720.8	43837	37153.9	26709.8	20300.4	21891.8	-	-
Hmqn004129	477.24	335.22	478.257	C26H38O8	[M-H]-	Pharboside G	Terpenoids	Ditepenoids	-	2	5388.6	9559.84	7784.7	5809.51	8590.81	8059.9	9558.87	10494.8	10974.4	7446.66	12519.5	5982.56	9988.32	8725.98	7452.42	-	-
Lmqn009304	325.11	293.08	326.115	C19H18O5	[M-H]-	Eucalyptin (5-Hydroxy-7,4'-dimethoxy-6,8-dimethylflavone)	Flavonoids	Flavanones	3122-88-1	3	8383.76	12104	17017.5	6617.77	8001.58	10181.3	7240.47	6811.91	8451.7	6774.84	11999.7	8663.91	11175	8591.39	8978.54	-	-
MW0112794	267.07	113.02	268.079	C9H16O9	[M-H]-	Keto-Deoxy-Nonulonic acid	Organic acids	Organic acids	153666-19-4	3	274180	267481	253739	302778	226148	258959	335624	363820	241373	327713	306819	275186	318265	341866	255905	C20934	ko00520,ko01100,ko01250
MW0145749	552.2	516.18	553.202	C23H31N5O11	[M-H]-	Asn-Glu-Tyr-Glu	Amino acids and derivatives	Amino acids and derivatives	-	3	117669	158123	154064	86295.5	115757	109404	97700.9	95850.4	97302.2	117421	144899	112138	138299	110747	106507	-	-
Waln011704	580.36	281.25	581.369	C28H56NO9P	[M-H]-	1-(2,3-dihydroxypropoxy)-3-(((2-(dimethylamino)ethoxy)(hydroxy)phosphoryl)oxy)propan-2-yl (Z)-14-Octadecenoic Acid	Lipids	LPE	-	1	2.06231e+06	3.14742e+06	4.1642e+06	2.66936e+06	2.75467e+06	2.46659e+06	2.35974e+06	2.72889e+06	2.51091e+06	2.63048e+06	3.64817e+06	2.8152e+06	3.44587e+06	3.10547e+06	2.56668e+06	-	-
MWSslk146	595.17	433.12	594.159	C27H30O15	[M+H]+	4'-O-Glucosylvitexin	Flavonoids	Flavones	38950-94-6	3	55375	27947.3	20659	54177.8	66165.8	37501.9	199581	46511.4	58383	32748.3	52728.2	38595.4	53123.2	70473.7	67681.1	-	-
MW0144200	281.09	113.02	282.085	C12H14N2O6	[M-H]-	Abu-Ala-OH	Amino acids and derivatives	Amino acids and derivatives	-	3	92528.1	78355.7	102733	33171.6	50042.2	43363.2	82998.8	101632	98543.7	78490.5	151977	100221	76574.3	58135.5	75331.9	-	-
pmn001694	329.23	229.15	330.241	C18H34O5	[M-H]-	9,10,13-Trihydroxy-11-Octadecenoic Acid	Lipids	Free fatty acids	29907-57-1	1	3.01558e+06	4.38943e+06	4.64694e+06	3.39317e+06	4.34504e+06	3.81421e+06	3.328e+06	3.28104e+06	3.11993e+06	3.09994e+06	4.39016e+06	3.27763e+06	4.13414e+06	3.27589e+06	3.19089e+06	C14835	ko00591
Hmbp003234	255.09	163.03	254.079	C12H14O6	[M+H]+	1-O-Caffeoylglycerol	Phenolic acids	Phenolic acids	-	3	16375.1	12953.2	8739.39	16280.7	11547.3	3929.62	7978.71	3629.31	987.667	2852.22	730.733	4402.01	9962.22	9934.46	12732.3	-	-
pmb2787	293.21	275.2	294.219	C18H30O3	[M-H]-	9-Oxo-10E,12Z-octadecadienoic acid	Lipids	Free fatty acids	54232-59-6	3	36528.1	45231.8	45628.7	59744.5	80518.7	59978.6	53086.6	50895.9	47897.7	65945.3	92506.6	67465.2	69335	54068.4	54039.1	C14766	ko00591
pmb2653	649.22	145.05	650.227	C24H42O20	[M-H]-	DMelezitose O-rhamnoside	Others	Saccharides	-	3	480542	672765	659173	303548	455076	427371	87815.4	120198	111723	150772	151276	173961	469499	572833	430300	-	-
pme2679	132.1	86.1	131.095	C6H13NO2	[M+H]+	L-Allo-isoleucine	Amino acids and derivatives	Amino acids and derivatives	1509-34-8	3	1.95534e+06	2.00513e+06	1.78686e+06	1.34441e+06	1.45572e+06	1.22633e+06	1.30007e+06	1.0489e+06	875337	1.3677e+06	1.81741e+06	1.5917e+06	1.70966e+06	1.26425e+06	1.46272e+06	C21096	-
Wbtn014060	377.14	377.14	378.147	C23H22O5	[M-H]-	Nigrolineaxanthone K	Flavonoids	Other Flavonoids	864516-31-4	2	260490	324078	321176	274112	339068	293409	244889	261086	260451	267391	320199	241650	339888	278395	254827	-	-
pme0183	152.06	135.03	151.049	C5H5N5O	[M+H]+	Isoguanine	Nucleotides and derivatives	Nucleotides and derivatives	3373-53-3	3	41378.3	46398.6	37971.1	29763.3	15895.3	25872.4	20184.4	17341.6	12675.6	46692.7	46887.8	38639.2	31985.5	32105.3	24326.9	-	-
mws0458	151.04	136.02	152.047	C8H8O3	[M-H]-	Vanillin; 4-Hydroxy-3-Methoxybenzaldehyde	Phenolic acids	Phenolic acids	121-33-5	2	415469	598132	664820	500661	552271	485460	464840	472724	526403	436548	555329	446070	611430	528059	450869	C00755	ko01100,ko01110
Zmgn004894	151.04	136.02	152.047	C8H8O3	[M-H]-	Methyl 4-hydroxybenzoate	Phenolic acids	Phenolic acids	99-76-3	1	415469	598132	664820	500661	552271	485460	464840	472724	526403	436548	555329	446070	611430	528059	450869	-	-
Lmhp010757	506.32	365.31	505.317	C25H48NO7P	[M+H]+	LysoPE 20:2	Lipids	LPE	-	3	14529	16174.8	17695.6	9829.02	8154.6	7770.09	11356.6	13086.2	10128.5	16696.8	20365.4	19409.5	13512.4	10732.7	14529.6	-	-
MW0151553	564.33	279.23	505.326	C26H43N5O5	[M+CH3COO]-	Ile-Phe-Val-Lys	Amino acids and derivatives	Amino acids and derivatives	-	3	46622.6	72412.7	76145.5	51020.2	53288.9	54516.4	55315.8	53288.1	59005.7	55806.9	69736.3	66587.8	70190.3	57522.4	52413	-	-
Lmhp012042	355.28	263.24	354.277	C21H38O4	[M+H]+	2-Linoleoylglycerol	Lipids	Glycerol ester	3443-82-1	1	166888	164074	191097	207165	187751	210710	226930	273455	262255	229122	249648	242934	184100	230726	249823	-	-
pme2828	140.03	98.96	139.027	C6H5NO3	[M+H]+	4-Nitrophenol	Phenolic acids	Phenolic acids	100-02-7	3	1.33431e+07	1.31397e+07	1.38447e+07	1.39023e+07	1.01254e+07	1.32776e+07	1.14878e+07	1.31621e+07	1.2418e+07	1.25858e+07	1.50948e+07	1.38155e+07	1.27919e+07	1.13566e+07	1.53251e+07	C00870	-
Lahp001956	188.07	118.07	187.063	C11H9O2N	[M+H]+	Pyran[3,4-b]indole-2-ketone	Alkaloids	Plumerane	-	1	1.39043e+06	1.33103e+06	1.3226e+06	2.50212e+06	1.75836e+06	3.07631e+06	2.89586e+06	2.74556e+06	3.91827e+06	2.16179e+06	2.45019e+06	2.57515e+06	2.28101e+06	2.1857e+06	2.87697e+06	-	-
Hmqn003054	329.23	311.22	330.241	C18H34O5	[M-H]-	9,10,11-Trihydroxy-12-octadecenoic acid	Lipids	Free fatty acids	61911-67-9	1	253489	385060	398103	281809	332754	309563	226358	268200	246664	257118	366031	250325	338762	263071	261606	-	-
pmb2654	460.15	117.9	461.153	C19H27NO12	[M-H]-	Anthranilate-1-O-Sophoroside	Phenolic acids	Phenolic acids	-	3	662466	782526	961319	1.14096e+06	1.00152e+06	889995	1.4936e+06	1.39099e+06	1.54851e+06	1.42891e+06	1.83473e+06	1.50201e+06	1.60331e+06	1.41003e+06	1.17376e+06	-	-
Hajp003819	291.09	139.04	290.079	C15H14O6	[M+H]+	rhusopolyphenol F	Phenolic acids	Phenolic acids	1445784-13-3	1	31889.6	31959.4	10693.9	23274.4	26140.5	25649.9	45827.5	22339.2	21684.8	22837.1	22902.1	31059.2	37580.4	30754.5	27950	-	-
Lmbn007891	313.24	183.14	314.246	C18H34O4	[M-H]-	Hydroxy ricinoleic acid	Lipids	Free fatty acids	-	2	886266	1.25446e+06	1.39389e+06	1.32849e+06	1.72563e+06	1.38238e+06	1.49367e+06	1.9343e+06	1.72462e+06	1.39801e+06	2.03129e+06	1.28861e+06	1.77173e+06	1.37193e+06	1.36418e+06	-	-
Lmhp009190	679.39	263.24	678.383	C33H58O14	[M+H]+	2-Linoleoylglycerol-1,3-di-O-glucoside	Lipids	Glycerol ester	-	1	9946.51	14898.1	9189.07	19870.7	15061.7	22129.6	12911.9	19766.2	19634.1	7119.31	12552.8	14684.9	20536.5	19298.7	15104.2	-	-
mws1715	252.11	136.06	251.102	C10H13N5O3	[M+H]+	Cordycepin (3'-Deoxyadenosine)	Nucleotides and derivatives	Nucleotides and derivatives	73-03-0	1	57878.3	53393.4	49893.6	37146.9	37331.1	48023.1	17849.8	23912.3	30455.5	65541.5	68849.6	52521.1	50581.3	50910.7	38204.7	C08431	-
pme3961	252.11	136.06	251.102	C10H13N5O3	[M+H]+	2'-Deoxyadenosine	Nucleotides and derivatives	Nucleotides and derivatives	958-09-8	1	57878.3	53393.4	49893.6	37146.9	37331.1	48023.1	17849.8	23912.3	30455.5	65541.5	68849.6	52521.1	50581.3	50910.7	38204.7	C00559	ko00230,ko01100,ko01232,ko02010
mws1189	193.04	72.99	194.043	C6H10O7	[M-H]-	D-Galacturonic acid	Others	Saccharides	685-73-4	3	70654.9	111727	69371.6	100957	92157.6	68059.9	70005.4	97771.5	76338.5	106548	99922.8	98478.1	102866	79746.4	78984.6	C00333	ko00040,ko00053,ko00520,ko01100,ko01240,ko01250,ko02010
MWStz073	102.05	84.05	101.048	C4H7NO2	[M+H]+	5-Hydroxy-2-pyrrolidinone	Alkaloids	Pyrrole alkaloids	62312-55-4	3	82509.3	84585.3	108918	88011	88954	95919.5	60116	75127.9	64735.4	75072.4	63733.2	82059.2	77510.9	81556.5	102852	-	-
pmn001691	327.22	291.2	328.225	C18H32O5	[M-H]-	9,12,13-Trihydroxy-10,15-octadecadienoic acid	Lipids	Free fatty acids	-	1	26327.7	43031.6	38565.8	49282.1	64366.5	55856.1	25342	27701.1	26165.5	51819.5	70305.3	40619.8	51903	44438.5	37902.7	-	-
Lmmn003323	271.23	225.22	272.235	C16H32O3	[M-H]-	2-Hydroxyhexadecanoic acid	Organic acids	Organic acids	764-67-0	1	167433	261492	251308	216900	252923	201637	160953	180635	167041	168706	236864	163542	173860	136711	131349	-	-
Lmbn005662	295.23	171.1	296.235	C18H32O3	[M-H]-	9(10)-EpOME;(9R,10S)-(12Z)-9,10-Epoxyoctadecenoic acid	Lipids	Free fatty acids	16833-56-0	1	1.88566e+06	2.61741e+06	2.82784e+06	1.995e+06	2.75721e+06	2.21529e+06	2.7075e+06	3.11841e+06	2.777e+06	2.28562e+06	3.30041e+06	2.01814e+06	2.95414e+06	2.27311e+06	2.27233e+06	C14825	ko00591,ko01100
MW0052740	315.25	297.25	256.24	C16H32O2	[M+CH3COO]-	Ethyl tetradecanoate	Others	Lactones	124-06-1	3	131498	178962	198572	182632	212454	182589	84176.3	102168	101420	152314	215380	179773	189379	147458	143725	-	-
Lmbn005443	293.21	235.17	294.219	C18H30O3	[M-H]-	13-KODE; (9Z,11E)-13-Oxooctadeca-9,11-dienoic acid	Lipids	Free fatty acids	54739-30-9	1	21484	37671.4	35596.8	60501.3	69020.1	58679.9	44399.7	45769.2	48744.3	65249.4	88932.2	55141.2	65689.9	51163.8	49807.1	C14765	ko00591
MW0158132	470.22	409.17	469.207	C22H27N7O5	[M+H]+	Trp-Gln-His	Amino acids and derivatives	Amino acids and derivatives	-	3	16657.2	15810.3	12080.5	23391.4	13939.5	20082.7	29200.4	32017.1	24563.4	25764.5	26219.6	21798.3	21895.2	20817.8	27777.9	-	-
Wbmn011269	377.23	295.23	378.241	C22H34O5	[M-H]-	Vitexilactone	Terpenoids	Ditepenoids	61263-49-8	1	1.24824e+06	1.73257e+06	1.77147e+06	1.16084e+06	1.46291e+06	1.32272e+06	1.03634e+06	1.18714e+06	1.13147e+06	1.19424e+06	1.7192e+06	1.23233e+06	1.49615e+06	1.10047e+06	1.22045e+06	-	-
MWS4295	299.26	253.25	300.266	C18H36O3	[M-H]-	DL-2-hydroxystearic acid	Lipids	Free fatty acids	629-22-1	1	103284	170154	179475	106052	184957	164274	139135	147510	143078	123932	201643	112988	127194	99915.6	95312.6	-	-
MW0130459	195.07	163.04	194.058	C10H10O4	[M+H]+	Methyl 2,5-dihydroxycinnamate	Organic acids	Organic acids	-	3	45718.3	58954.4	59561.6	53410.8	47443.6	48368	45390.9	62910.6	72146.4	45147.5	41265.9	50585.9	45081.3	46276.9	59635.5	-	-
mws0047	579.17	271.06	578.164	C27H30O14	[M+H]+	Apigenin-7-O-neohesperidoside (Rhoifolin)	Flavonoids	Flavones	17306-46-6	2	3194.46	10931.5	5360.39	38095.1	32873.4	28974.1	189991	38972.1	26836.8	30418.3	37916.1	48537.4	23947	17785.7	23783	C12627	ko00944
Zmyn000108	209.03	85.03	210.038	C6H10O8	[M-H]-	D-Saccharic acid	Others	Saccharides	87-73-0	1	67807.5	56729.7	79311.3	38583.5	53336.3	36187.2	24352.4	17724.6	14788.6	28494.5	25908.4	25352.3	42186	33637.8	31268.5	C00818	ko00053,ko01100
pmf0348	187.13	97.06	188.141	C10H20O3	[M-H]-	2,6-Dimethyl-7-octene-2,3,6-triol	Others	Alcohol compounds	73815-21-1	3	102802	101266	114102	99144.2	99322.8	81150.7	60020.8	98213.4	97516.3	99449.5	92264.8	73907.7	104563	95915.2	75683.4	-	-
MW0127814	587.14	569.13	564.148	C26H28O14	[M+Na]+	Isovitexin 2''-O-arabinoside	Others	Alcohol compounds	53382-71-1	3	3654.03	1403.6	3819.22	23483.8	20480.8	6007.19	16762.4	10555.8	21521.7	22133.8	13014.8	18757.2	15937.5	18707.7	13523.7	-	-
Lahp002608	188.07	118.07	187.063	C11H9NO2	[M+H]+	3,5-Dihydro-2H-Furo[3,2-C]Quinolin-4-One	Alkaloids	Quinoline alkaloids	-	1	1.50908e+06	1.56545e+06	1.69794e+06	2.19776e+06	2.40107e+06	2.10467e+06	3.06634e+06	3.58207e+06	3.63734e+06	2.57856e+06	2.44522e+06	2.42726e+06	2.29965e+06	2.96212e+06	2.22785e+06	-	-
MW0149931	603.3	518.32	602.291	C25H42N6O11	[M+H]+	Glu-Asn-Ile-Ile-Asp	Amino acids and derivatives	Amino acids and derivatives	-	3	174955	178533	187527	212741	189265	198283	202165	197414	227450	213041	131064	217852	171361	206797	238318	-	-
MW0111826	527.16	365.11	504.169	C18H32O16	[M+Na]+	1-Kestose	Others	Saccharides	470-69-9	3	255152	287173	252386	633121	574560	687562	381295	516859	459345	263686	224139	337166	308668	428610	364960	C03661	-
pmn001380	187.1	169.09	188.105	C9H16O4	[M-H]-	Eucommiol	Others	Alcohol compounds	55930-44-4	1	77957.9	83912.7	85342.9	81046.1	80298.9	81984	74081.4	63350.5	72198.5	67891.3	74834.7	82406.5	85154.2	62146.7	68958	C17878	-
pme0006	116.07	70.07	115.063	C5H9NO2	[M+H]+	L-Proline	Amino acids and derivatives	Amino acids and derivatives	147-85-3	1	6.4502e+06	6.10249e+06	6.6923e+06	1.03607e+07	8.44955e+06	1.01148e+07	9.68469e+06	1.05226e+07	1.05561e+07	1.12255e+07	1.15466e+07	1.12987e+07	8.57138e+06	6.95547e+06	9.70792e+06	C00148	ko00330,ko00470,ko00970,ko01100,ko01110,ko01230,ko02010
Waln010192	576.33	277.22	577.338	C28H52NO9P	[M-H]-	2-(2,3-dihydroxypropoxy)-3-(((2-(dimethylamino)ethoxy)(hydroxy)phosphoryl)oxy)propyl (8E,11Z,14Z)-octadeca-8,11,14-trienoate	Lipids	LPE	-	2	2.65e+06	4.05007e+06	4.48352e+06	4.4447e+06	4.61744e+06	4.79708e+06	2.31793e+06	2.66321e+06	2.58996e+06	4.02244e+06	5.8627e+06	4.66825e+06	4.61992e+06	3.67329e+06	3.39356e+06	-	-
Rfmb091	295.23	195.14	296.235	C18H32O3	[M-H]-	9S-Hydroxy-10E,12Z-octadecadienoic acid	Lipids	Free fatty acids	15514-85-9	1	4.64593e+06	7.66594e+06	7.901e+06	4.52617e+06	5.87566e+06	5.56135e+06	4.32618e+06	4.71239e+06	4.42445e+06	4.87015e+06	6.33514e+06	5.00066e+06	6.72748e+06	5.11257e+06	5.09915e+06	C14767	ko00591
MWSmce040	153.05	65.04	152.047	C8H8O3	[M+H]+	Isovanillin	Phenolic acids	Phenolic acids	621-59-0	3	94431.8	124438	151463	99243.6	95906.9	107836	99010.5	139464	89956.2	128662	95659.2	97604.5	76870.8	92085.9	107482	-	-
pme2268	138.06	94.07	137.048	C7H7NO2	[M+H]+	Trigonelline	Alkaloids	Pyridine alkaloids	535-83-1	1	177616	145663	177224	1.85105e+06	1.74235e+06	1.91074e+06	1.9355e+06	1.90047e+06	2.06123e+06	1.86341e+06	1.44403e+06	1.78614e+06	1.14943e+06	1.41864e+06	1.61072e+06	C01004	ko00760
mws1417	160.04	116.05	161.048	C9H7NO2	[M-H]-	Indole-3-carboxylic acid	Alkaloids	Plumerane	771-50-6	3	88204.5	101492	116016	78148.1	92327.9	82772.9	51418.4	84841	53922.4	55597.8	75918.8	57723.6	98331.6	77802.5	72141.5	C19837	-
pmf0297	297.32	183.21	298.324	C20H42O	[M-H]-	1-Eicosanol	Lipids	Free fatty acids	629-96-9	3	141816	164905	206536	178559	185377	165308	212000	236327	214929	252679	344731	235635	265506	190951	220045	-	-
Lmbn005369	295.23	195.14	296.235	C18H32O3	[M-H]-	13(S)-HODE;13(S)-Hydroxyoctadeca-9Z,11E-dienoic acid	Lipids	Free fatty acids	10219-69-9	1	5.16328e+06	8.19433e+06	8.42662e+06	5.02496e+06	6.21516e+06	5.71218e+06	3.93832e+06	5.39043e+06	4.8373e+06	5.04133e+06	6.80033e+06	4.73716e+06	6.87389e+06	5.18021e+06	5.24079e+06	C14762	ko00591
pmb2799	295.23	195.14	296.235	C18H32O3	[M-H]-	12,13-Epoxy-9-Octadecenoic Acid	Lipids	Free fatty acids	6799-85-5	1	368792	500687	565085	312472	466651	379171	471071	505852	510999	423467	576631	400992	535705	434314	388178	C14826	ko00591,ko01100
pmn001407	503.34	279.16	504.345	C30H48O6	[M-H]-	2,3,16,21-Tetrahydroxyolean-12-en-28-oic acid (Platycogenic acid C)	Terpenoids	Triterpene	26121-81-3	3	6192.02	8859.29	8770.48	9865.04	15184.7	12363.5	11302.3	11718.3	11775.3	8926.43	11209.7	8245.22	12598.2	9015.45	10609.9	-	-
MW0151430	304.15	185.09	303.143	C12H21N3O6	[M+H]+	Ile-Gly-Asp	Amino acids and derivatives	Amino acids and derivatives	-	3	151878	129431	191446	164492	200250	185940	361651	289589	251219	251433	268786	240588	182765	248240	249100	-	-
MW0012723	361.24	279.23	362.246	C22H34O4	[M-H]-	19,20-DiHDPA	Lipids	Free fatty acids	-	3	1.73091e+06	1.4802e+06	1.01965e+06	1.38515e+06	2.13225e+06	1.98979e+06	1.95973e+06	1.68138e+06	2.19941e+06	2.17261e+06	2.56709e+06	2.34743e+06	1.80328e+06	2.11531e+06	2.52912e+06	-	-
Smcp001137	188.07	118.06	187.063	C11H9NO2	[M+H]+	naphthisoxazol A	Alkaloids	Alkaloids	-	1	601257	565812	782126	932515	705589	1.0701e+06	1.25185e+06	1.24132e+06	1.45191e+06	873310	1.23694e+06	1.05682e+06	711430	1.00172e+06	854250	-	-
pme2435	163.06	59.01	164.069	C6H12O5	[M-H]-	L-Fucose	Others	Saccharides	2438-80-4	3	129218	122675	137346	150960	109279	123399	129270	130042	126951	102584	169306	101872	103859	140055	143404	C01019	ko00051,ko00520,ko01100,ko01250
Zmyn004732	293.21	185.12	294.219	C18H30O3	[M-H]-	2R-hydroxy-9Z,12Z,15Z-octadecatrienoic acid	Lipids	Free fatty acids	-	3	49683.6	57939.4	72474.4	36950.1	61270.9	49254.4	27628	35297.6	31788.3	31100.9	62963	33269.2	58080.4	47492.1	41595.7	C16342	ko00592
Zmbp002538	205.1	146.06	204.09	C11H12N2O2	[M+H]+	1-Methoxy-indole-3-acetamide	Alkaloids	Plumerane	-	1	893894	835097	1.10171e+06	1.38943e+06	1.303e+06	1.2256e+06	1.99114e+06	1.91262e+06	2.29283e+06	1.22086e+06	1.44171e+06	1.34767e+06	1.1815e+06	1.29594e+06	1.63055e+06	-	-
MW0168444	279.22	206.99	280.24	C18H32O2	[M-H]-	10E,12Z-Octadecadienoic acid	Lipids	Free fatty acids	2420-56-6	3	4241.25	5262.14	5018.1	3892.01	7158.11	4882.57	3889.72	3891.01	2998.52	6504.7	4442.55	6238.67	5033.82	4580.7	3557.14	-	-
Lmbn009444	297.24	183.14	298.251	C18H34O3	[M-H]-	Ricinoleic acid	Lipids	Free fatty acids	141-22-0	1	123273	174254	205535	150181	163364	180628	183268	209356	214737	232336	267723	201332	220324	163828	167158	C08365	-
Lmyn000160	237.06	87.01	238.069	C8H14O8	[M-H]-	Mucic acid Dimethyl Ester	Phenolic acids	Phenolic acids	-	2	158160	197723	197493	215287	200018	203205	133601	118519	120563	182687	228968	197646	197297	176560	138604	-	-
MW0159193	508.27	293.21	509.285	C24H39N5O7	[M-H]-	Val-Thr-Tyr-Lys	Amino acids and derivatives	Amino acids and derivatives	-	3	137582	94607.8	227325	46758.7	33417.1	64413.7	42945.9	70048.6	73133.5	55667.4	115764	80319.3	101867	77272.3	75306.5	-	-
ML10181668	130.09	84.08	129.079	C6H11NO2	[M+H]+	Cycloleucine	Amino acids and derivatives	Amino acids and derivatives	52-52-8	1	1.24552e+07	1.13818e+07	1.30165e+07	4.76478e+06	3.91309e+06	4.75647e+06	2.93831e+06	2.48823e+06	2.8035e+06	4.87765e+06	5.24875e+06	5.41134e+06	5.29346e+06	7.15848e+06	5.42419e+06	C03969	-
pme0075	188.06	128.04	189.064	C7H11NO5	[M-H]-	N-Acetyl-L-glutamic acid	Amino acids and derivatives	Amino acids and derivatives	1188-37-0	1	71687.3	70139.5	72584.3	84395	95630.8	105094	61943	61440.1	44507	39650.7	56916.7	54410.4	88929.1	71792.7	63280.6	C00624	ko00220,ko01100,ko01110,ko01210,ko01230
mws1593	665.21	161.04	666.222	C24H42O21	[M-H]-	D-Maltotetraose	Others	Saccharides	34612-38-9	3	14214.8	14556.1	27745.5	13008.1	36183.6	21698	26831	29712.5	23991.2	23848.3	41390.4	27024.6	35705	25043.4	30601.7	C02052	-
Lmmn000214	487.17	341.11	488.174	C18H32O15	[M-H]-	Solatriose	Others	Saccharides	528-40-5	3	1.30643e+06	884113	1.01357e+06	328298	306812	200954	125970	136581	65676.8	466473	383132	282161	510052	668743	490841	-	-
pme1210	150.06	61.01	149.051	C5H11NO2S	[M+H]+	L-Methionine	Amino acids and derivatives	Amino acids and derivatives	63-68-3	1	170698	119277	151253	105560	76126.1	109850	102022	121132	91005	107300	94528.4	69146.1	72557	94943.7	103426	C00073	ko00270,ko00470,ko00966,ko00970,ko00999,ko01100,ko01110,ko01210,ko01230,ko01240
Lmpp003958	639.17	331.08	639.171	C32H31O14+	[M]+	Malvidin-3-O-(6''-O-p-coumaroyl)glucoside	Flavonoids	Anthocyanidins	-	3	15334	12957.8	10484.9	296655	191030	171671	197783	171976	118386	189595	156918	132199	146524	102986	121486	-	-
pme3311	338.99	96.97	339.996	C6H14O12P2	[M-H]-	D-Fructose-1,6-biphosphate	Others	Saccharides	488-69-7	3	11880.2	19539.8	23780.7	18007.6	17881.9	31430.9	14700.8	27106.8	17883.8	17962.3	18331.7	24344	14784.2	14992.5	10756.8	C00354	ko00400,ko00710,ko01100,ko01110,ko01200
pmb0678	771.21	177.1	770.206	C37H38O18	[M+H]+	Vitexin-7-O-(6''-feruloyl)glucoside	Flavonoids	Flavones	-	1	3978.48	8326.28	2802.66	16135.3	10218.1	9407.43	37218.4	8303.22	12884.8	3679.03	11369.9	5881.27	15872.8	13240.4	18918.2	-	-
Lmbp102601	163.04	89.04	162.032	C9H6O3	[M+H]+	7-Hydroxycoumarin;Umbelliferone	Lignans and Coumarins	Coumarins	93-35-6	3	22246.7	27610.1	44458.9	152034	121076	125086	207683	110879	122658	89141.2	113597	123531	72599.8	98723.1	74569.4	C09315	ko00999,ko01110
MWS04491	114.05	68.05	113.048	C5H7NO2	[M+H]+	3,4-Dehydro-DL-proline	Amino acids and derivatives	Amino acids and derivatives	3395-35-5	2	74914.6	84244.6	82971.9	43415.6	30820.1	32348.9	56398.9	50229.8	66572.5	14158.5	29370.9	8445.37	37045.4	43632.7	52792.4	-	-
MEDL01909	297.15	191.11	298.157	C19H22O3	[M-H]-	1,7-Bis(4-hydroxyphenyl)-3-heptanone	Phenolic acids	Phenolic acids	130233-83-9	3	6584.7	12804.7	8259.84	29808.5	38919.2	33565.3	10008.7	10405.9	10822.7	36776.2	60056.7	39978.3	30960.9	22974.2	23035.4	-	-
MW0157599	280.09	221.02	279.089	C9H17N3O5S1	[M+H]+	Thr-Cys-Gly	Amino acids and derivatives	Amino acids and derivatives	-	3	221495	202945	130074	259149	195101	245229	335268	298712	263315	196287	335496	309562	147944	153464	202740	-	-
pmb2855	307.11	145.06	308.122	C11H20N2O8	[M-H]-	L-Glutamine-O-glycoside	Amino acids and derivatives	Amino acids and derivatives	-	3	19756.5	27714.5	32902.1	31027.2	31887.1	53822.7	67750.5	50551.6	41619.5	58731.5	37429.5	27653.5	56610	46287	39656.3	-	-
MWSmce584	138.09	77.04	137.084	C8H11NO	[M+H]+	L-Tyramine	Alkaloids	Alkaloids	51-67-2	3	4221.5	4545.92	7886.97	34842.4	62749.3	47051.5	47560.2	37906.6	50333.3	45026.3	40558.5	28204.3	24567.1	32926	35100.4	C00483	ko00350,ko00950,ko01100,ko01110,ko01240
pmb1754	184.07	125	184.073	C5H15NO4P+	[M]+	O-Phosphocholine	Alkaloids	Alkaloids	107-73-3	3	193618	181113	191390	402990	447865	391013	491638	397788	403929	460890	424031	491779	283744	406823	334294	C00588	ko00564,ko01100
MW0157815	502.29	277.22	503.296	C22H41N5O8	[M-H]-	Thr-Thr-Gly-Leu-Ile	Amino acids and derivatives	Amino acids and derivatives	-	3	55288.5	116770	94646.6	95092.2	148038	110176	62305.1	49544	86091.4	86960.7	159850	107629	126223	86819.1	113229	-	-
MWSmce016	138.05	78.03	137.048	C7H7NO2	[M+H]+	Nicotinic Acid Methyl Ester(Methyl Nicotinate)	Alkaloids	Pyridine alkaloids	93-60-7	2	22743.1	40005	32412	148502	115382	93733.8	197717	134653	180644	65844.7	76212.5	95598	99562.3	111783	141801	-	-
MWSmce466	135.05	92.03	136.052	C8H8O2	[M-H]-	4-Hydroxyacetophenone	Phenolic acids	Phenolic acids	99-93-4	1	30443.1	29209.4	46797.3	38338.7	37500.1	52420	34235.5	41206.9	30397	36956.8	27883.9	25086.2	46461.9	32197.3	37868.6	C10700	ko01100
MW0145477	387.19	331.13	386.191	C15H26N6O6	[M+H]+	Arg-Pro-Asp	Amino acids and derivatives	Amino acids and derivatives	-	3	50015.1	58967.5	56904.7	54718.2	55389	45316.7	48483.2	50147.6	52923.3	52425.3	47886.2	44466.1	35505.5	48884.2	50975.1	-	-
MW0144774	495.17	351.13	496.181	C21H28N4O10	[M-H]-	Ala-Tyr-Glu-Asp	Amino acids and derivatives	Amino acids and derivatives	-	3	6000.7	8471.3	2978.86	86261.6	98134	71396.3	9283.05	7304.29	8415.76	42845.8	52209.8	41229.1	48716	34535.6	37189.3	-	-
MWS201444	204.1	84.04	203.091	C7H13N3O4	[M+H]+	Gln-Gly	Amino acids and derivatives	Amino acids and derivatives	2650-65-9	2	385908	404532	367432	436162	374912	400654	447483	440296	506320	427583	488678	418219	369679	265903	276253	-	-
MW0150541	516.3	441.24	515.296	C23H41N5O8	[M+H]+	Gly-Val-Val-Glu-Ile	Amino acids and derivatives	Amino acids and derivatives	-	3	11190	9931.73	12732.6	14851.3	15833.7	15024.9	13310.6	12392.8	13094.6	9	9	9	8630.73	12109.6	12372.4	-	-
Lmtn002233	327.11	165.05	328.116	C15H20O8	[M-H]-	Androsin	Phenolic acids	Phenolic acids	531-28-2	1	10849.9	14040.5	7933.39	11620.4	23008.3	27860.2	17464.5	11038.5	16851.3	15014.7	18997.8	17788.6	19210.4	14334	13731.6	-	-
pme3096	118.01	74.02	119.022	C3H5NO4	[M-H]-	Aminomalonic acid	Organic acids	Organic acids	1068-84-4	3	63836.1	85114.3	65878.8	99740.7	118230	94620	106021	104370	97616.8	54102	93226.2	63958.7	97497.4	75548.9	67865.8	C00872	-
MWSslk235	181.07	59.01	182.079	C6H14O6	[M-H]-	Allitol	Others	Saccharides	488-44-8	1	127402	119415	129355	115564	124691	130144	123433	109561	111936	132273	109845	103981	92348.9	120592	84437.9	-	-
mws0470	117.02	73.03	118.027	C4H6O4	[M-H]-	Methylmalonic acid	Organic acids	Organic acids	516-05-2	1	1.43759e+06	2.3696e+06	2.30033e+06	2.44203e+06	3.47574e+06	2.52526e+06	2.87355e+06	2.75586e+06	2.45371e+06	1.60267e+06	2.26972e+06	1.48565e+06	2.70261e+06	1.90394e+06	2.0454e+06	C02170	ko00240,ko00280,ko00640,ko01100
MW0158479	607.19	547.17	548.187	C23H28N6O10	[M+CH3COO]-	Tyr-His-Asp-Asp	Amino acids and derivatives	Amino acids and derivatives	-	3	58843.2	87418.6	69923.5	354251	409376	299238	229112	323094	282363	356862	386777	307909	280920	352737	242112	-	-
Lmhp008440	438.26	297.24	437.254	C20H40NO7P	[M+H]+	LysoPE 15:1	Lipids	LPE	-	1	24743.7	27506.7	32147.8	27002.1	18496.8	28208.3	26264.5	23893.6	20605.8	24672.7	33343.5	34181.7	30666.5	31277.3	21696	-	-
Lmxn008846	197.12	153.13	198.126	C11H18O3	[M-H]-	Hydroxydihydrobovolide	Others	Lactones	6067-11-4	3	8325.42	9361.03	10978.7	9783.59	9458.27	8562.14	4019.32	5715.64	5639.44	3994.33	4601.98	7349.54	8845.6	6384.09	6454.45	-	-
Zahn007990	197.12	153.13	198.126	C11H18O3	[M-H]-	5-hydroxy-3,4-dimeth-yl-5-pentylfuran-2(5H)-one	Others	Others	-	3	8325.42	9361.03	10978.7	9783.59	9458.27	8562.14	4019.32	5715.64	5639.44	3994.33	4601.98	7349.54	8845.6	6384.09	6454.45	-	-
zjgp122326	286.09	124.04	285.085	C12H15NO7	[M+H]+	Pyridine-4-formyl-O-β-D-glucopyranoside	Others	Others	-	1	32209.9	24631.1	34350.7	25487.1	21308.4	29089.3	30612.7	45388	39370.2	73377.2	49501.4	60356.4	31805.3	40049.4	47205.3	-	-
Wbsp001938	220.12	90.06	219.111	C9H17NO5	[M+H]+	Casuarine Analogue	Alkaloids	Alkaloids	-	1	582500	486966	652089	636490	543177	623677	413060	438310	490110	649374	535999	788082	742804	566874	515570	-	-
mws0242	173.08	111.08	174.089	C8H14O4	[M-H]-	Suberic Acid	Organic acids	Organic acids	505-48-6	1	44241.9	59376.7	74427.6	69135.8	55997.2	54281.8	66909.4	77030.8	58483.1	51221.9	64932.3	75333.2	76845.5	60440	52312.2	C08278	-
mws0103	146.06	91.05	145.053	C9H7NO	[M+H]+	Indole-3-carboxaldehyde	Alkaloids	Plumerane	487-89-8	1	76756.9	57698.9	99269	42169.8	45320.4	40915.3	35224.2	37328.3	59568.8	68006.4	78453.5	81760.5	46079.5	41020.2	59787.8	C08493	-
MWSmce247	135.05	91.06	136.052	C8H8O2	[M-H]-	2-Methylbenzoic acid	Phenolic acids	Phenolic acids	118-90-1	3	5958.29	6667.86	8301.46	3224.43	5027.34	6510.02	5396.96	4905.61	4977.01	6745.33	6023.73	4401.18	4071.43	4568.67	5943.75	C07215	ko01100
Lmgp004959	639.19	331.08	638.185	C29H34O16	[M+H]+	Tricin-7-O-neohesperidoside	Flavonoids	Flavones	53766-40-8	1	10798.2	18905.2	17128.8	312832	216137	253248	243086	140202	135478	187662	161622	133089	114788	168523	130350	-	-
pme1086	306.08	143.05	307.084	C10H17N3O6S	[M-H]-	Glutathione reduced form	Amino acids and derivatives	Amino acids and derivatives	70-18-8	1	51676.2	56492.2	51649.9	290883	285319	211193	113489	78574.9	72555	64796.3	61335.6	51324.5	179424	132220	125700	C00051	ko00270,ko00480,ko01100,ko01240,ko02010
MWS2413	130.05	58.03	131.058	C5H9NO3	[M-H]-	N-acetyl-beta-alanine	Amino acids and derivatives	Amino acids and derivatives	3025-95-4	3	18527.6	21953.8	19947.9	18186.5	17449.7	15610.5	18397.6	18861.4	22244.2	12585.6	17091.8	16205.5	19893.3	15420.8	13494	C01073	ko00410
pme1841	103.12	86.1	102.116	C5H14N2	[M+H]+	Cadaverine	Alkaloids	Alkaloids	462-94-2	3	52184.1	57044.3	67265.8	53843.7	51387.5	64963.8	52310.9	46847.9	46929.1	41208	57035.5	47431.7	76458.4	50689.8	69040.5	C01672	ko00310,ko00470,ko00480,ko00960,ko01100,ko01110
pmb0130	203.12	144.08	202.111	C12H14N2O	[M+H]+	Acetryptine	Alkaloids	Plumerane	3551-18-6	3	57325.7	30777.5	41573.8	30559.4	23180.8	21844.8	54946.9	56379	37494.8	21842.9	34988	34373	35412.6	31400.7	46200.4	-	-
pme3705	193.04	72.99	194.043	C6H10O7	[M-H]-	D-Glucoronic acid	Others	Saccharides	6556-12-3	2	59146	75584.1	77844.3	64583.3	83619.7	72125.5	65946.9	67086.6	25119.8	11852.6	14229.3	77887.9	73767.8	73230	50259.7	C00191	ko00040,ko00053,ko00520,ko00562,ko01100,ko01240,ko01250
Lmtp002822	535.14	499.12	534.137	C25H26O13	[M+H]+	Apigenin-6-C-arabinoside-8-C-xyloside	Flavonoids	Flavones	-	1	9	9	9	122301	93678.4	85074.5	47240.8	9	1391.19	9	3575.5	4829.85	31844.3	27724.9	20967	-	-
Zmgp004060	463.12	301.07	462.116	C22H22O11	[M+H]+	paratensein-7-O-glucoside	Flavonoids	Isoflavones	-	2	5979.58	2363.75	15412.2	43184.5	27520.4	25041.1	155913	40005.8	26199.1	36746.4	38301.4	61200	23647.8	27083.7	35097.8	-	-
pme0274	132.1	69.07	131.095	C6H13NO2	[M+H]+	6-Aminocaproic acid	Organic acids	Organic acids	60-32-2	1	502535	390368	545686	480937	411833	484470	350285	336128	377970	399933	565192	557918	318379	482576	397688	C02378	ko01100
Cmmn013275	301.22	301.22	302.225	C20H30O2	[M-H]-	Isopimaric acid	Terpenoids	Ditepenoids	5835-26-7	3	65338.8	85336	71574.4	62281.8	70717.3	85029.6	58136.2	58844.2	67246.6	107065	65261.2	62157.6	88642.4	63438.6	62559.1	-	-
MW0155799	361.15	240.99	360.147	C14H24N4O5S1	[M+H]+	Pro-Asn-Met	Amino acids and derivatives	Amino acids and derivatives	-	3	13182.4	18475.3	11816.4	17572.1	14034.7	13298.2	10847.6	15100	18043	16121.2	15519	12043.9	13078.7	9744.36	8871.09	-	-
Cmyp005222	493.13	331.08	492.127	C23H24O12	[M+H]+	Iristectorin A	Flavonoids	Isoflavones	37744-61-9	2	31426.8	37939	54159.8	345842	152216	284149	431575	409122	428728	346705	441422	273371	190706	257574	293810	-	-
MW0150509	448.19	259.12	447.191	C24H25N5O4	[M+H]+	Gly-Trp-Trp	Amino acids and derivatives	Amino acids and derivatives	57850-28-9	3	224120	237346	322157	427422	299429	337581	476808	369828	275540	396814	347829	358494	295779	383325	254256	-	-
pme3083	164.04	120.05	165.043	C8H7NO3	[M-H]-	2-(Formylamino)benzoic acid	Phenolic acids	Phenolic acids	3342-77-6	3	142582	231699	291139	80496	102152	81244.7	84289.3	102457	113225	120990	145388	104176	164153	131066	107425	C05653	ko00380,ko01100
mws1574	373.11	123.01	374.121	C16H22O10	[M-H]-	Geniposidic acid	Terpenoids	Monoterpenoids	27741-01-1	3	8411.41	16917.5	18403.6	13835.9	19278.2	12528.1	18424	17400.3	18070.4	17516.1	15915.3	19678	16640.5	11002.6	16023	C11673	ko00902,ko01110
MWSmce118	127.05	81.04	126.043	C5H6N2O2	[M+H]+	Imidazole-4-Acetic Acid	Alkaloids	Alkaloids	645-65-8	2	319496	330154	361150	780563	699241	466766	720930	589385	1.07753e+06	766853	1.07496e+06	569413	1.01081e+06	694829	729643	C02835	ko00340,ko01100
Lmdn000248	827.27	665.22	828.275	C30H52O26	[M-H]-	Verbascose	Others	Saccharides	546-62-3	3	8419.34	8701.92	12766	6314.18	14316.8	9329.67	13349.4	13730.8	7629.91	18510.9	12704.3	17447.6	8910.93	13675.1	12766.1	C08252	-
mws5038	341.11	89.02	342.116	C12H22O11	[M-H]-	Isomaltulose	Others	Saccharides	13718-94-0	3	2.68971e+06	3.95137e+06	2.34014e+06	4.22386e+06	4.25077e+06	6.36441e+06	5.15907e+06	4.16445e+06	3.51927e+06	5.25977e+06	6.24773e+06	5.27248e+06	4.538e+06	6.32711e+06	4.35488e+06	C01742	-
mws0055	373.13	343.09	372.121	C20H20O7	[M+H]+	Tangeretin (4',5,6,7,8-Pentamethoxyflavone)	Flavonoids	Flavones	481-53-8	3	6120.86	5990.94	5691.11	4927	4133.48	6394.86	165474	10659.6	9866.55	159907	10576.2	21786.9	19428.4	19520.3	27746.8	C10190	-
mws0749	137.02	93.03	138.032	C7H6O3	[M-H]-	4-Hydroxybenzoic acid	Phenolic acids	Phenolic acids	99-96-7	1	613315	944249	723751	549497	649259	650230	575706	577167	555483	634975	702105	625380	827766	653544	539061	C00156	ko00130,ko00790,ko01100,ko01110,ko01240
mws0264	341.11	119.03	342.116	C12H22O11	[M-H]-	D-Trehalose	Others	Saccharides	99-20-7	3	1.69135e+06	1.6445e+06	1.63875e+06	2.91271e+06	2.67476e+06	3.31691e+06	2.61687e+06	3.00706e+06	3.05041e+06	3.83755e+06	3.01302e+06	2.93565e+06	2.65971e+06	1.7114e+06	2.36233e+06	C01083	ko00500,ko01100,ko01110,ko02010
mws5035	279.17	120.08	278.163	C15H22N2O3	[M+H]+	L-Leucyl-L-phenylalanine	Amino acids and derivatives	Amino acids and derivatives	56217-82-4	3	14655.2	18936.7	23132.6	23715.6	21304.2	24085.4	16952.5	19817.6	6947.68	16120.3	28820	25119.8	21857.6	19337.9	29096.6	-	-
Lmmn006306	293.21	293.21	294.219	C18H30O3	[M-H]-	Machilusolide D	Others	Lactones	-	2	154267	243623	258093	130368	155549	152941	121901	133966	130017	142285	191734	144448	218608	150755	154058	-	-
MWSCX015	165.05	91.05	164.047	C9H8O3	[M+H]+	Caffeic aldehyde	Phenolic acids	Phenolic acids	141632-15-7	3	190633	183080	182647	93701.2	59411.9	94314.2	170651	150141	164251	174981	177872	160307	130482	107408	166086	C10945	ko00940,ko01110
Ymjm000148	299.11	137.02	300.121	C14H20O7	[M-H]-	Salidroside	Phenolic acids	Phenolic acids	10338-51-9	2	49193.2	88717.9	74082.8	378436	484798	365218	263811	279757	256336	71858.6	86413.1	58407.1	190934	126965	192882	C06046	ko00350,ko01100
Walp004752	218.21	88.08	217.204	C12H27NO2	[M+H]+	2-Aminododecane-1,4-diol	Lipids	Sphingolipids	-	2	53792.9	93599.3	104760	72004.9	74212.1	61523.3	99030.7	92748.9	35693.2	91897.1	171231	96888.7	97361	64798.4	71578.7	-	-
Zmyp004317	339.1	177.05	338.1	C16H18O8	[M+H]+	(3,4,5-trihydroxytetrahydro-2H-pyran-2-yl)methyl (E)-3-(4-hydroxy-3-methoxyphenyl)acrylate	Phenolic acids	Phenolic acids	-	3	28826.3	26094.8	39357.1	238866	239775	209706	230743	130800	196264	259799	189351	155062	159868	112058	175725	-	-
MW0157634	490.29	178.02	489.28	C21H39N5O8	[M+H]+	Thr-Glu-Leu-Lys	Amino acids and derivatives	Amino acids and derivatives	-	3	17781.3	19106.3	19258.7	19322.3	22002.5	32180.8	22815	22595.9	21247.7	9	9	9	16598.3	14305.6	21937.9	-	-
Zmln002252	223.03	149.03	224.032	C10H8O6	[M-H]-	Sideretin (5,7,8-Trihydroxy-6-methoxycoumarin)	Lignans and Coumarins	Coumarins	-	1	46009.6	45031.7	41709.5	19409.2	31356	20602.4	18768.8	24104.4	18188.8	14734.4	14901.9	16810.1	32579.3	30729.6	20935.7	C22007	ko00999,ko01110
pmb0818	206.08	145.05	205.074	C11H11NO3	[M+H]+	Methoxyindoleacetic acid	Alkaloids	Plumerane	3471-31-6	3	21720.6	28069.9	34354.9	44641.3	62179.9	47807.2	69518.2	68343.1	85801.5	44763.1	54008.4	61055.6	44881.9	67112.9	48496.1	C05660	ko00380
mws0005	161.11	144.08	160.1	C10H12N2	[M+H]+	Tryptamine	Alkaloids	Plumerane	61-54-1	3	26792.3	31569.6	53976.2	19664.7	76436.4	62469.1	34094.5	21936.4	23496.1	89368.6	64691.3	98467.7	59059.5	83410	56541.6	C00398	ko00380,ko01100,ko01110
pme2125	503.16	179	504.169	C18H32O16	[M-H]-	Raffinose	Others	Saccharides	512-69-6	3	425719	900525	598558	2.04499e+06	2.50979e+06	2.48305e+06	1.68828e+06	3.03934e+06	1.84988e+06	804853	781814	989899	1.19944e+06	1.46331e+06	927030	C00492	ko00052,ko01100,ko02010
pmb0464	458.15	116.03	457.143	C16H27NO14	[M+H]+	L-Aspartic acid-O-diglucoside	Amino acids and derivatives	Amino acids and derivatives	-	3	633583	601811	730293	1.65907e+06	1.42183e+06	2.09914e+06	1.10777e+06	1.67939e+06	1.9623e+06	1.84134e+06	1.30736e+06	1.68416e+06	1.06533e+06	1.16421e+06	1.60786e+06	-	-
Wasn001627	295.1	89.02	296.111	C11H20O9	[M-H]-	Glucosyl 2,3-Dihydroxy-2-Methylbutanoic Acid	Organic acids	Organic acids	-	1	14893.1	19127.7	20642	20223.2	31386.3	30767.8	21542.8	17794	18387.4	19600.5	25408.4	21832.3	25067.3	21067.2	15717.1	-	-
MWSmce706	129.07	56.05	128.059	C5H8N2O2	[M+H]+	Cyclo(Ala-Gly)	Amino acids and derivatives	Amino acids and derivatives	4526-77-6	3	88990.2	99526.4	109185	77855.2	126231	92366.1	98886.5	121206	99454.6	91641.4	91564.4	87450.1	67094.4	88634.7	106897	-	-
HX1361	177.05	89.04	176.047	C10H8O3	[M+H]+	7-Methoxycoumarin	Lignans and Coumarins	Coumarins	531-59-9	1	514402	480313	616333	1.33946e+06	747891	968809	699630	941196	762832	549787	630472	646114	806545	732160	1.11678e+06	C09268	-
pme3337	384.12	252.07	383.108	C14H17N5O8	[M+H]+	Succinyladenosine	Nucleotides and derivatives	Nucleotides and derivatives	4542-23-8	1	162128	160976	146620	226006	311839	443083	190394	191966	186198	184965	137153	139169	151208	217492	246538	-	-
pme0500	503.16	323.1	504.169	C18H32O16	[M-H]-	D-Melezitose	Others	Saccharides	597-12-6	1	20730.9	55769.8	64240.2	95530.4	133904	207213	163984	131302	86073.5	32825.9	64016.8	55095.7	82145.8	108235	67569.8	C08243	-
pmb3081	289	96.97	290.004	C6H11PO11	[M-H]-	Glucaric acid-1-Phosphate	Others	Saccharides	-	3	81352.4	100593	94851	163683	180055	158799	79020.3	86948.5	72832.3	108646	145064	76949.9	76310.3	46617.5	67796.7	-	-
MW0143316	265.15	96.96	266.152	C15H22O4	[M-H]-	5-Hydroxy-1-(4-hydroxy-3-methoxyphenyl)octan-3-one	Phenolic acids	Phenolic acids	77398-90-4	3	648505	535420	566664	444683	534494	703286	402187	459574	589227	648049	489530	422389	658332	621985	407073	-	-
MWSHY0185	423.09	303.05	422.085	C19H18O11	[M+H]+	Isomangiferin	Flavonoids	Other Flavonoids	24699-16-9	3	27348.2	22560.3	32822.6	26526.5	40745.8	95864.1	1.74453e+06	48608.3	33337.3	50780.1	49150.1	177845	37149.2	35890.7	54255.7	C16979	-
MWSHY0078	423.09	303.05	422.085	C19H18O11	[M+H]+	Mangiferin	Flavonoids	Other Flavonoids	4773-96-0	3	27348.2	22560.3	32822.6	26526.5	40745.8	95864.1	1.74453e+06	48608.3	33337.3	50780.1	49150.1	177845	37149.2	35890.7	54255.7	C10077	-
Lmpp003662	611.14	303.05	611.139	C30H27O14+	[M]+	Delphinidin-3-O-(6''-O-p-coumaroyl)glucoside	Flavonoids	Anthocyanidins	-	3	12784	21205.5	12027.9	18930.2	18396.3	22580.8	920547	17256.6	13398	12082.4	21955.7	57097.9	25170	22761.4	15375.9	C16370	ko00942
Wasn002329	366.08	160.04	367.09	C16H17NO9	[M-H]-	Xanthurenic Acid 8-O-Glucoside	Alkaloids	Quinoline alkaloids	97451-32-6	1	8978.21	14115.7	19286.4	23519.6	35639	38384.3	29773.1	26969.1	38538.9	21179.2	28173.3	22946.9	29808.4	19081.8	20952.3	-	-
Lmyp003301	358.11	178.05	357.106	C15H19NO9	[M+H]+	4-O-Methyl-DIBOA-Glucoside	Alkaloids	Alkaloids	-	3	25039.3	24306.8	5521.19	233898	180446	217425	150622	153044	168327	170825	159085	124552	146796	92294.8	148046	-	-
Lmyn012274	469.33	469.33	470.34	C30H46O4	[M-H]-	3,25-Epoxy-3-hydroxyolean-18-en-28-oic acid (Semimoronic acid)	Terpenoids	Triterpene	102053-38-3	3	143431	194674	235390	147644	185974	196300	218640	248507	261177	174625	248795	212912	170029	193332	270315	-	-
pme0368	579.17	271.04	578.164	C27H30O14	[M+H]+	Apigenin-7-O-rutinoside (Isorhoifolin)	Flavonoids	Flavones	552-57-8	1	13645.3	14393.4	8040.14	37191.1	40137.1	40744.2	181889	31283.8	12395	52244.3	32582.1	65166.4	25052.7	38130.9	41734.4	-	-
Zasp102439	118.06	91.05	117.058	C8H7N	[M+H]+	m-Aminophenylacetylene	Alkaloids	Alkaloids	54060-30-9	3	43699.1	50651.4	43060.8	35519.9	44396.5	47590.4	55122.1	53351.3	45612.6	49512.5	55443.9	49053	34245.7	23046.4	38846.8	-	-
pmb2857	308.1	146.05	309.106	C11H19NO9	[M-H]-	L-Glutamic acid-O-glycoside	Amino acids and derivatives	Amino acids and derivatives	-	3	86064.1	73487.9	76824.6	51999.6	39479.4	57035	42437.8	53401.3	51685.2	47719.1	63964.1	54473.2	68493.7	46330.2	44104.9	-	-
MWSmce203	341.12	73.03	342.116	C12H22O11	[M-H]-	D-Cellobiose	Others	Saccharides	528-50-7	3	30745.7	57180.7	32670.2	82686.6	55610.4	124433	132841	58750.9	64510.4	82269.5	58946	71127.2	61835.7	36588.1	50459.8	-	-
MWSHY0020	443.1	123.04	442.09	C22H18O10	[M+H]+	Epicatechin gallate	Flavonoids	Flavanols	1257-08-5	1	11396.8	17357.7	22414.8	9645.03	10623.1	21141	56705.6	8446.23	2271.9	14415.2	12750.8	21149.1	14801.7	8782.09	11725.2	-	-
Hmgp002121	609.18	463.08	608.153	C31H28O13	[M+H]+	Hispidulin-7-O-(6''-O-p-Coumaroyl)Glucoside	Flavonoids	Flavones	-	1	13601.7	12450.5	806.076	78058.7	58096.9	63064.1	35806.8	40063.1	23400.3	47844.8	42588.6	97359.2	40021.2	44434.4	26282.6	-	-
MW0150171	539.2	395.15	540.207	C23H32N4O11	[M-H]-	Glu-Thr-Tyr-Glu	Amino acids and derivatives	Amino acids and derivatives	-	3	3559.13	8192.19	6065.89	37732	58209.9	44417.9	17279.8	16697.3	11131.4	27355.3	32118.4	27356.3	24984.7	22197.8	14724.3	-	-
pmb0789	332.13	152.07	331.127	C14H21NO8	[M+H]+	Pyridoxine-5'-O-glucoside	Others	Vitamin	-	3	13273.4	9263.27	13933	45282.8	50457	54490.4	34633.7	11927.7	34202.5	30680.6	31688.9	42056	20799.5	35414.2	29895	C03996	-
MWS1900	215.13	153.13	216.136	C11H20O4	[M-H]-	Undecanedioic acid	Lipids	Free fatty acids	1852-04-6	2	30825.6	32465.2	29632	26228.4	29203.5	28960.5	30856.3	26229.8	35478.2	18094.5	29621.6	19740.1	33286	22552.8	21138.5	-	-
MW0152218	679.39	263.24	678.37	C31H50N8O9	[M+H]+	Leu-Arg-Asp-Leu-Tyr	Amino acids and derivatives	Amino acids and derivatives	-	3	12581.2	18342.6	14464.4	18104.5	14831.6	15443.9	23884.3	19488.2	32435.4	13227.7	20723.5	16835.1	13442.4	16493.8	22332.3	-	-
HJN003	385.11	223.06	386.121	C17H22O10	[M-H]-	1-O-Sinapoyl-β-D-glucose	Phenolic acids	Phenolic acids	-	1	21400.4	46865.5	46977.2	45180.7	44424.2	28808.8	24050	20224	11728.1	17767.5	21316.2	10892.3	21917.5	17756.8	29568	C01175	ko00940,ko01110
Lmjp003655	463.12	301.08	462.116	C22H22O11	[M+H]+	6-C-MethylKaempferol-3-glucoside	Flavonoids	Flavones	-	1	15376.1	21269.5	10971	32419.4	27032.4	27390.1	144974	47553.6	36571.8	46611.3	48530.6	61903.3	27931.2	33556.6	46185.5	-	-
pme0376	271.06	151	272.068	C15H12O5	[M-H]-	Naringenin (5,7,4'-Trihydroxyflavanone)	Flavonoids	Flavanones	480-41-1	1	24351.4	27018.2	26477.6	26510.3	27307.6	32441	21073.9	22147.1	17361.9	30725.6	30188.4	21281.9	29638.4	24076	17203.6	C00509	ko00941,ko01100,ko01110
MW0148044	368.1	162.05	367.087	C12H21N3O6S2	[M+H]+	Cys-Met-Asp	Amino acids and derivatives	Amino acids and derivatives	-	3	157908	49359.2	97738.7	244105	216935	194142	248701	229236	215944	152988	152612	135357	148303	125645	207827	-	-
mws0102	160.04	116.05	161.048	C9H7NO2	[M-H]-	Indole-5-carboxylic acid	Alkaloids	Plumerane	1670-81-1	3	47830.7	56175.4	52132.8	44907.9	43275	58525.4	31554.1	45399.5	39585.9	26412.3	42146.6	30384.4	53672	44937.5	31004.5	-	-
MW0109142	265.15	177.05	264.147	C14H20N2O3	[M+H]+	Phe-Val	Amino acids and derivatives	Amino acids and derivatives	-	3	152512	255371	306564	351079	354436	283100	195136	165971	191820	253585	255899	243904	183000	317627	278108	-	-
pme0033	137.05	119.04	136.038	C5H4N4O	[M+H]+	Hypoxanthine	Nucleotides and derivatives	Nucleotides and derivatives	68-94-0	3	63310.1	96407.8	88419.4	30251.7	40589.3	53022.8	37995.4	47077.7	36345.4	66458.7	66757.9	46591.4	40817.7	47996.2	67829.9	C00262	ko00230,ko01100,ko01232
MW0157664	526.31	184.07	525.302	C22H39N9O6	[M+H]+	Thr-His-Ile-Arg	Amino acids and derivatives	Amino acids and derivatives	-	3	16689.5	8309.82	18887.9	15516.4	6556.79	14961.8	22023.5	20422.8	9907.06	22134.5	30340.8	32172.1	17067	14702.4	24337.7	-	-
pmn001459	547.17	205.05	548.174	C23H32O15	[M-H]-	Sibiricose A6	Phenolic acids	Phenolic acids	241125-75-7	1	4148.25	19817.5	12124.5	102142	114069	70029.1	106976	120278	95968.6	83752.4	97819.2	70104.4	106134	78148.9	62387.5	-	-
Hmgp002189	463.13	301.07	462.116	C22H22O11	[M+H]+	Hispidulin-7-O-glucoside(Homoplantaginin)	Flavonoids	Flavones	17680-84-1	1	18485.5	19791.7	13807.8	26049.2	43158.3	19576.3	169551	35987	38188.8	38372.7	47474.8	43627.7	29070.1	18810.3	18511.5	C17762	-
pme3009	175.02	98.98	174.016	C6H6O6	[M+H]+	Trans-Citridic acid	Organic acids	Organic acids	4023-65-8	3	267722	580508	254339	305847	455563	465985	479725	318790	449053	443173	228271	381016	548584	311615	464537	C02341	ko00660,ko01100
pme1605	593.15	285.04	594.159	C27H30O15	[M-H]-	Kaempferol-3-O-robinobioside(Biorobin)	Flavonoids	Flavonols	17297-56-2	3	12074.5	13494	18788.1	17258.3	19680	8936.77	6830.27	10802.1	10285	10263.3	7224.3	26716	5827.32	10251.5	8419.39	-	-
pmn001612	753.22	529.2	754.232	C34H42O19	[M-H]-	(3-Mustard acyl)-fructosyl-α-D-(6-mustard acyl)glucoside	Phenolic acids	Phenolic acids	-	1	4841.99	915.398	3490.31	10025.5	20903.5	11846	21721	27058.7	21524.4	16572.9	16026.2	14855.1	19936.3	19400.1	11623.2	-	-
Lmyn006221	679.39	397.13	680.398	C33H60O14	[M-H]-	Gingerglycolipid C	Lipids	Glycerol ester	-	2	30692.3	67184.2	85565.8	46357.1	51320.2	57486	65437.9	61587.6	84148.5	45018.9	68234.9	53639.1	101549	60865.8	70472.2	-	-
MWSmce607	120.07	56.05	119.058	C4H9NO3	[M+H]+	DL-Threonine	Amino acids and derivatives	Amino acids and derivatives	80-68-2	1	298359	367446	467231	277132	315743	337141	375848	389697	425427	440407	473771	389568	356095	301890	507901	-	-
Lmdn001501	373.11	123.05	374.121	C16H22O10	[M-H]-	Gardoside	Terpenoids	Monoterpenoids	54835-76-6	3	6648.24	9748.61	15619	13529.1	21323.1	18322.3	14005.6	15557.7	16912.8	20889.2	14063.1	11655.2	16544.4	18261.3	10385.4	C16963	-
Layp005231	625.17	331.08	624.169	C28H32O16	[M+H]+	Glucosyl-5,3',-dimethoxyluteolinxyloside	Flavonoids	Flavones	-	1	3258.21	3916.8	11264.8	85119.1	43460.2	56906.3	48561.8	27963.6	40291.6	39660.6	22201.5	40579.9	40594.7	25136.4	26668.8	-	-
pme3186	168.99	78.96	169.998	C3H7O6P	[M-H]-	DL-Glyceraldehyde-3-phosphate	Organic acids	Organic acids	591-59-3	3	29874.5	39910.7	32765.9	27334.7	19406.4	29467	19299.4	23302.3	31438.7	29400.8	29725.2	14865.8	37487.7	30971.8	21029.8	C00661	-
Zmtp102902	339.11	177.05	338.1	C16H18O8	[M+H]+	α-Hydrojuglone glucoside	Quinones	Quinones	-	1	78389.4	47860.3	37505	233777	338630	350261	199382	286313	269635	288983	356907	247976	188559	309817	206281	-	-
pme2266	245.1	227.08	244.088	C10H16N2O3S	[M+H]+	Biotin	Others	Vitamin	58-85-5	3	44900.1	49086.1	63736.7	63258.3	63780.6	53893.6	58740.7	64751.4	67373.7	61590.6	73027.3	40300.1	29838.8	25561	43136.4	C00120	ko00780,ko01100,ko01240,ko02010
pme2914	161.05	99.05	162.053	C6H10O5	[M-H]-	3-Hydroxy-3-methylpentane-1,5-dioic acid	Amino acids and derivatives	Amino acids and derivatives	503-49-1	3	61832.2	79663.9	84723.6	72443.6	77466.5	84061.3	16095.6	20105.5	27279.2	55764.1	77434.1	63140.7	77829.5	51790.2	46999.2	C03761	-
Lmyn005812	675.36	397.14	676.367	C33H56O14	[M-H]-	Gingerglycolipid A	Lipids	Glycerol ester	145937-22-0	1	20714.5	46914.9	55975.7	45188.9	46788.1	51653.7	37195.6	39180	28725.4	49537.1	81437.9	50767.3	67254.7	42397.7	42494	-	-
mws0473	131.03	87.05	132.042	C5H8O4	[M-H]-	2-Methylsuccinic acid	Organic acids	Organic acids	498-21-5	3	141368	189298	183281	176233	235011	191271	140790	140755	194634	107909	155185	123497	225674	134628	151454	-	-
Lcyp000672	325.09	163.04	324.084	C15H16O8	[M+H]+	Mahaleboside	Lignans and Coumarins	Coumarins	-	1	50023	45502.1	45911	128630	142186	152725	79747.6	128003	101010	130105	194257	148307	112288	175830	107924	-	-
Lmtp002642	565.16	457.11	564.148	C26H28O14	[M+H]+	Apigenin-8-C-(2''-glucosyl)arabinoside	Flavonoids	Flavones	-	1	1201.11	5866.79	12505.9	51655.5	59111.3	63386.5	75371.8	86254.3	61912.2	84907.1	93354.2	64718.9	52560.6	82143.2	50009.9	-	-
Zmdp001857	311.12	165.05	310.116	C14H18N2O6	[M+H]+	γ-Glutamyltyrosine	Amino acids and derivatives	Amino acids and derivatives	7432-23-7	1	14008.8	6137.81	12822.7	13558.4	12033.2	15210.4	7244.08	7399.73	7671.77	11548	11254.6	15236.2	11233.1	6645.78	12140.2	-	-
mws0677	219.11	160.08	218.106	C12H14N2O2	[M+H]+	N-Acetyl-5-hydroxytryptamine	Alkaloids	Plumerane	1210-83-9	3	27995.4	25601.7	33813.1	14748.2	13315.2	17298.2	17881.6	29297.1	29856.2	39582.9	34497.7	34688	21810	26654.6	38405.8	C00978	ko00380,ko01100,ko01110
Hmcp009963	180.14	123.07	180.138	C11H18NO+	[M]+	Candicine	Alkaloids	Phenolamine	6656-13-9	1	21459.2	21949.3	22394.4	35043.1	33369.5	20259	40956.5	22886.9	24311.9	24610.2	36168	33191	34831.7	20822.2	22408.9	C10575	-
ML10198895	88.04	88.04	89.0477	C3H7NO2	[M-H]-	N-Methylglycine	Amino acids and derivatives	Amino acids and derivatives	107-97-1	3	7194.55	14594.6	12221.7	7548.4	12020.9	15404.1	8454.13	10711	5698.32	9266.79	10028	10440.5	8111.49	13537.9	8646.71	C00213	ko00260,ko00330,ko01100
MWS0552	239.2	223.03	240.209	C15H28O2	[M-H]-	Cis-10-Pentadecenoic Acid(C15:1)	Lipids	Free fatty acids	84743-29-3	1	484550	376450	379375	493239	341214	477141	352265	339292	339352	491461	491011	343720	466467	288723	286995	-	-
Zmyn005245	693.21	517.16	694.211	C32H38O17	[M-H]-	2,3'-Di-feruloyl sucrose	Phenolic acids	Phenolic acids	-	2	804.584	5411.14	3459.3	30548.2	33810.8	13024.2	5381.58	9399.32	4827.91	23709	18889	10419.6	23362.3	16342.2	12996.8	-	-
MWS0994	351.08	164.03	352.087	C10H16N4O10	[M-H]-	N-Carbamoyl-L-aspartate	Amino acids and derivatives	Amino acids and derivatives	13184-27-5	3	6544.83	12882.5	12768.8	8344.84	11380	9086.7	8934.18	8844.29	13533.3	11332.6	18754.1	17113.6	14806.3	9844.4	8407.47	C00438	ko00240,ko00250,ko01100,ko01240
mws1155	181.07	101.02	182.079	C6H14O6	[M-H]-	D-Mannitol	Others	Saccharides	69-65-8	1	32230.6	33990.5	31631	27691.4	46613.9	44258.1	23030.5	23022.6	21271.6	37324.6	33788.9	30350	35553.7	28869.1	18577	C00392	ko00051,ko01100,ko02010
mws1329	463.09	301.04	464.096	C21H20O12	[M-H]-	Quercetin-7-O-glucoside	Flavonoids	Flavonols	491-50-9	1	7583.84	988.183	3685.92	5800.12	2727.25	9671.62	5773.01	4896.59	5143.02	10474.7	9484.89	2609.52	5463.09	10272.9	7631.77	C12639	-
Lmjn003562	693.2	175.04	694.211	C32H38O17	[M-H]-	3,6'-Diferuloylsucrose	Phenolic acids	Phenolic acids	107172-40-7	1	4762.37	6288.24	6744.96	20293.4	36060.4	36922.1	2049.59	7822.01	4634.45	8178.86	15422.9	9973.02	9460.25	14925.8	18241.5	-	-
Wagn011658	653.38	397.14	654.383	C31H58O14	[M-H]-	1-Palmitoyl-Sn-Glycerol 3-O-Diglucoside	Lipids	Glycerol ester	-	2	323398	441463	457951	482713	320179	578033	226905	311348	413180	279426	392161	213542	563367	309786	381109	-	-
mws0046	579.17	271.06	580.179	C27H32O14	[M-H]-	Naringenin-7-O-Neohesperidoside(Naringin)	Flavonoids	Flavanones	10236-47-2	3	5207.69	4065.33	3344.56	3483.65	7069.95	59087	5334.83	9	3539.69	17063.1	542.713	7356.53	9663.96	7309.22	13676.3	C09789	ko00941
Lmbn002648	163.04	119.05	164.047	C9H8O3	[M-H]-	α-Hydroxycinnamic Acid	Phenolic acids	Phenolic acids	5801-57-0	1	673077	754269	779135	280920	291380	282060	321276	362871	388922	356056	553624	443441	609248	392956	342697	C02763	ko00360,ko01100
Lmmn001643	163.04	119.05	164.047	C9H8O3	[M-H]-	2-Hydroxycinnamic acid	Phenolic acids	Phenolic acids	583-17-5	1	673077	754269	779135	280920	291380	282060	321276	362871	388922	356056	553624	443441	609248	392956	342697	C01772	ko00360,ko00999,ko01100,ko01110
mws0889	135.03	75.01	136.037	C4H8O5	[M-H]-	D-Threonic Acid	Others	Saccharides	3909-12-4	3	21307.6	30030.6	20875.4	25319	32773.1	27507.4	11505.8	9873.5	12425.3	27995.3	22613.1	22016.9	21152.1	16091.8	10954.6	C21649	-
Lmgp004474	579.17	271.06	578.164	C27H30O14	[M+H]+	Genistein-7-O-galactoside-rhamnose	Flavonoids	Isoflavones	-	1	9347.03	16681.6	4213.19	47994.4	39495.7	44585.1	407196	67775.1	14585.3	34273	27463	62940.5	23120.4	30981.3	43683	-	-
MWSHC2041	579.17	271.06	578.164	C27H30O14	[M+H]+	sophorabioside	Flavonoids	Isoflavones	2945-88-2	1	9347.03	16681.6	4213.19	47994.4	39495.7	44585.1	407196	67775.1	14585.3	34273	27463	62940.5	23120.4	30981.3	43683	-	-
pme3163	289.03	96.97	290.04	C7H15O10P	[M-H]-	D-Sedoheptuiose 7-phosphate	Others	Saccharides	2646-35-7	3	75237.3	110464	89044.9	97034.3	120001	154063	78399.5	69043.2	76277.8	114910	143866	70666.5	72169.2	60511.7	36843.2	-	-
Zmhn001926	299.08	137.02	300.084	C13H16O8	[M-H]-	1-O-Salicyloyl-β-D-glucose	Phenolic acids	Phenolic acids	60517-74-0	1	30501.4	76186.5	55694.1	327192	403974	366110	229574	239551	215715	65394.4	81537.3	68733.6	271415	182023	147708	-	-
mws0014	193.05	134.04	194.058	C10H10O4	[M-H]-	Ferulic acid	Phenolic acids	Phenolic acids	537-98-4	1	769373	907795	964715	863680	1.15989e+06	900072	501701	591761	606537	525396	847502	605615	1.01634e+06	680940	551612	C01494	ko00940,ko01100,ko01110
pme1598	463.12	301.07	464.132	C22H24O11	[M-H]-	Hesperetin-5-O-glucoside	Flavonoids	Flavanones	69651-80-5	3	959.775	2891.24	2781.33	2251.94	11073.8	5421.85	3341.27	5035.05	1862.22	8848.1	6230.1	1918.75	3716.01	1908.22	2781.75	-	-
pmc0281	400.15	136.06	399.139	C15H21N5O8	[M+H]+	Ribosyladenosine	Nucleotides and derivatives	Nucleotides and derivatives	-	3	21327.9	20169.2	17238.5	27346.5	22113.5	22049.9	41784.6	35907	42916.1	35009.2	38783.1	28109.1	27009.5	20150.6	38437.1	-	-
Lmtp002942	535.14	499.12	534.137	C25H26O13	[M+H]+	Apigenin-6,8-di-C-arabinoside	Flavonoids	Flavones	-	1	9	9	9	108655	103881	97109.9	48419.8	9	827.714	2843.71	9	9631.07	16365.8	32099.2	29304.8	-	-
pmb0801	346.11	184.06	345.106	C14H19NO9	[M+H]+	4-Pyridoxic acid-O-glucoside	Others	Vitamin	-	1	3333.92	2378.24	2673.86	29096	23981.8	26637.2	15274.3	16941.1	18520.9	2468.94	761.492	4631.78	7707.11	13615.3	15329	-	-
pmb3053	523.12	329.2	524.132	C27H24O11	[M-H]-	Tricin-4'-O-eudesmic acid	Flavonoids	Flavones	-	1	5328.59	7139.39	9234.89	7680.91	7882.96	9196.45	7374.33	3130.4	4759.83	8762.55	7368.51	7957.78	8928.57	5126.42	5362.64	-	-
MW0150986	640.29	542.32	639.298	C26H41N9O10	[M+H]+	His-Leu-Asp-Gln-Gln	Amino acids and derivatives	Amino acids and derivatives	-	3	37582.4	31593.1	40141	27604	32177.8	42497.6	39559	50685.7	42641.2	44864	49258.9	52940	27946.3	56259.9	45847	-	-
pmn001423	385.19	223.14	386.194	C19H30O8	[M-H]-	Roseoside	Others	Ketone compounds	54835-70-0	3	15612.5	29613.8	26398	21106	40883.5	25543.1	11154.6	11872.9	19341.9	4812.03	17065.8	5975.38	30898.8	15462.7	23647.4	-	-
mws1292	565.16	409.09	564.148	C26H28O14	[M+H]+	Isoschaftoside	Flavonoids	Flavones	52012-29-0	1	5662.29	9411.02	4581.76	32143.7	30800.1	26148.7	70784.1	35914.8	41645.3	41865.4	47992.7	13185.7	24796.2	38572.4	20653	-	-
Lmbn003524	171.1	99.08	172.11	C9H16O3	[M-H]-	9-Oxononanoic acid	Organic acids	Organic acids	2553-17-5	3	11971	19226	10887.1	11246	11816.3	12307.9	10440.2	10415.7	15301.8	11913.4	14414.6	10102.2	17117.1	12201	8607.82	C16322	ko00592,ko01110
mws1299	449.11	299.05	448.101	C21H20O11	[M+H]+	Luteolin-8-C-glucoside (Orientin)	Flavonoids	Flavones	28608-75-5	1	2800.53	6766.76	3360.06	3428.48	9	6104.79	175431	6784.96	12580.9	4666.75	17434	21321.9	6269	3502.69	3752.37	C10114	-
MW0150162	515.21	258.11	514.202	C20H30N6O10	[M+H]+	Glu-Thr-His-Glu	Amino acids and derivatives	Amino acids and derivatives	-	3	50996.9	38818.7	56907.3	172857	202390	221391	256265	134135	169829	197278	181606	324098	121866	211169	122020	-	-
HJN090	433.11	271.06	434.121	C21H22O10	[M-H]-	Butin-7-O-glucoside	Flavonoids	Flavanones	-	3	25860.6	24810.5	36419.4	33560	19942	29441.5	12720.4	14695.4	15792.4	20223.6	25815.6	24617.5	33069.7	22292.1	16993.6	-	-
Cmzn005970	433.11	271.06	434.121	C21H22O10	[M-H]-	Dunalianoside A	Phenolic acids	Phenolic acids	-	3	25860.6	24810.5	36419.4	33560	19942	29441.5	12720.4	14695.4	15792.4	20223.6	25815.6	24617.5	33069.7	22292.1	16993.6	-	-
MWSmce159	193.05	147.04	192.042	C10H8O4	[M+H]+	6,7-Dihydroxy-4-methylcoumarin	Lignans and Coumarins	Coumarins	529-84-0	3	37980.9	37408.1	24717.4	21189.2	23835.4	27092.8	21534.8	20667.2	41289	44762.2	30879.2	52502	22509.9	39665.8	46614.1	-	-
mws0043	403.14	373.1	402.132	C21H22O8	[M+H]+	Nobiletin (5,6,7,8,3',4'-Hexamethoxyflavone)	Flavonoids	Flavones	478-01-3	3	16900	17195	16274.3	7760.72	33039.1	27737.8	727107	36537.8	24084.5	122733	21934.7	83190.4	23282.7	47765	35801.6	C10112	-
Lmqn000213	665.21	341.11	666.222	C24H42O21	[M-H]-	Stachyose	Others	Saccharides	470-55-3	3	8521.72	8902.02	17084.8	6543.75	18299.6	8924.12	13819.2	9944.86	12075.4	8017.09	13642.5	12723.8	12147.8	19532.8	10426.7	C01613	ko00052,ko01100
Wbtn002952	300.11	138.06	301.116	C13H19NO7	[M-H]-	1-(β-D-Glucopyranosyl)-3-ethyl-4-methyl-1H-pyrrole-2,5-dione	Others	Ketone compounds	-	2	3905.43	5682.45	7092.33	20428.8	27101.7	32484.9	19558.9	22012.9	20557.9	11077.2	8615.74	3756.5	27505.3	14657.5	16900.6	-	-
Wasn003197	323.13	179.06	324.142	C13H24O9	[M-H]-	3-(Beta-D-Glucopyranosyloxy)-5-Hydroxyhexanoic Acid Methyl Ester	Organic acids	Organic acids	-	1	19640.8	18015.8	20151.6	17930	30873.8	15767.5	13676	18178.3	12538.8	21869.7	25660.4	21083.3	23350.3	15380.7	11795.8	-	-
Lmsn003628	547.17	223.06	548.174	C23H32O15	[M-H]-	6'-O-Sinapoylsucrose	Phenolic acids	Phenolic acids	-	1	15675.7	17066.1	24568	131572	122861	135064	72757.4	110169	83819.6	127699	119836	100596	105267	77863.6	50028.5	-	-
mws0232	377.15	243.09	376.138	C17H20N4O6	[M+H]+	Riboflavin (Vitamin B2)	Others	Vitamin	83-88-5	1	17907.7	12067.4	14394.2	25687.9	25456.8	14748.7	14834	14846.1	21053.6	7903.47	28740.6	26427	16026.8	18052.1	30158.6	C00255	ko00740,ko01100,ko01110,ko01240,ko02010
mws1589	503.16	179.06	504.169	C18H32O16	[M-H]-	D-Panose	Others	Saccharides	33401-87-5	1	20833.5	16468.3	41402.7	155365	376467	79023.6	261912	100147	108924	50372.1	76112.7	75167.9	114005	54040.2	107433	C00713	-
pme3313	259.02	96.97	260.03	C6H13O9P	[M-H]-	D-Fructose 6-phosphate	Others	Saccharides	643-13-0	3	93899.1	74832.9	85579.4	86898.3	84321.7	50208.4	62802.1	61524.2	63730.9	106558	108919	107047	83190.6	84136.9	40483.9	C00085	ko00052,ko00500,ko00710,ko01100,ko01110,ko01200
MWS1709	133.01	71.01	134.022	C4H6O5	[M-H]-	D-Malic acid	Organic acids	Organic acids	636-61-3	1	109952	238911	176829	147574	277323	152895	95812.6	97247.9	93129.6	106633	85246.8	74258.3	174499	96959.4	97031.2	C00497	ko00650,ko01100
mws0275	133.01	71.01	134.022	C4H6O5	[M-H]-	L-Malic acid	Organic acids	Organic acids	97-67-6	1	109952	238911	176829	147574	277323	152895	95812.6	97247.9	93129.6	106633	85246.8	74258.3	174499	96959.4	97031.2	C00149	ko00020,ko00620,ko00630,ko00710,ko01100,ko01110,ko01200
MWSHY0065	291.09	139.04	290.079	C15H14O6	[M+H]+	Catechin	Flavonoids	Flavanols	154-23-4	3	19408.9	21997.8	16085.1	7843.95	21508.1	19994.7	22010	11299.4	6831.44	17799.6	15394.8	13216.2	31071	13979.1	26126.9	C06562	ko00941,ko01110
Lhgp102206	291.09	139.04	290.079	C15H14O6	[M+H]+	Katsumadin	Others	Others	-	1	19408.9	21997.8	16085.1	7843.95	21508.1	19994.7	22010	11299.4	6831.44	17799.6	15394.8	13216.2	31071	13979.1	26126.9	-	-
Lmlp002990	595.17	313.07	594.159	C27H30O15	[M+H]+	Isosaponarin(Isovitexin-4'-O-glucoside)	Flavonoids	Flavones	19416-87-6	1	29500.2	44406.9	34716.4	38700.2	70944.8	29967.8	78358.7	29934.8	55322.9	24433.3	30388.4	33437.9	51178.3	26114.6	57837.3	-	-
pmp000413	433.11	283.06	432.106	C21H20O10	[M+H]+	Genistein-8-C-glucoside	Flavonoids	Isoflavones	66026-80-0	2	25671.3	22213.2	22880.1	30054	37888.2	34926.8	199648	21452.5	24114.1	28449.4	42289.9	36418.3	40377.4	37015.4	18257.8	C10420	-
Lmmp002463	625.18	317.07	624.169	C28H32O16	[M+H]+	Sexangularetin-3-O-glucoside-7-O-rhamnoside	Flavonoids	Flavonols	-	3	9	9	9	22138.7	30244.9	6221	6905.45	4083.46	914.091	2734.89	6091.24	809.196	10636.2	12864.6	5687.5	-	-
Lmsp004721	625.18	317.07	624.169	C28H32O16	[M+H]+	Tamarixetin-3-O-glucoside-7-O-rhamnoside	Flavonoids	Flavonols	-	3	9	9	9	22138.7	30244.9	6221	6905.45	4083.46	914.091	2734.89	6091.24	809.196	10636.2	12864.6	5687.5	-	-
mws1489	283.26	283.26	284.272	C18H36O2	[M-H]-	Stearic Acid	Lipids	Free fatty acids	57-11-4	1	1.23985e+08	7.06415e+07	7.40104e+07	6.92802e+07	6.58008e+07	8.02096e+07	7.25635e+07	6.20815e+07	6.31267e+07	6.10618e+07	6.22986e+07	6.85966e+07	6.8355e+07	6.27e+07	1.20153e+08	C01530	ko00061,ko01040,ko01100
pmn001671	547.17	223.1	548.174	C23H32O15	[M-H]-	Furanofructosyl-α-D-(6-mustard acyl)glucoside	Phenolic acids	Phenolic acids	-	2	54694.9	17262.3	11573.5	114839	140539	134433	80343.2	135648	113712	93030.1	120510	101118	173398	87806.7	102260	-	-
MWSslk184	753.23	205.05	754.232	C34H42O19	[M-H]-	3,6'-Disinapoylsucrose	Phenolic acids	Phenolic acids	139891-98-8	2	1788.7	1683.38	2529.64	17976.8	35916.5	26216	46294.8	57212.2	22446.7	32700.2	34996.9	22430.1	41463.3	19400.7	27377.7	-	-
Wagn012030	653.38	397.14	654.383	C31H58O14	[M-H]-	2-Palmitoyl-Sn-Glycerol 3-O-Diglucoside	Lipids	Glycerol ester	-	2	385361	418710	512094	412127	525701	360638	319506	276236	331706	314532	405258	163580	570985	255075	409129	-	-
MW0159024	495.25	331.25	496.265	C22H36N6O7	[M-H]-	Val-His-Ile-Glu	Amino acids and derivatives	Amino acids and derivatives	-	3	1845.88	3476.48	3200.8	4501.97	3696.31	3392.51	2263.28	2275.79	3285.02	2636.85	4093.17	2223.29	3673.89	2535.48	1665.18	-	-
Lmsn000381	341.11	89.02	342.116	C12H22O11	[M-H]-	D-Maltose	Others	Saccharides	69-79-4	1	4.94991e+06	3.73756e+06	3.62977e+06	8.31579e+06	4.9406e+06	8.47169e+06	7.68278e+06	7.1043e+06	6.0374e+06	6.50159e+06	6.55076e+06	5.64095e+06	4.9457e+06	7.34653e+06	1.08328e+07	C01971	-
pmn001672	547.17	223.1	548.174	C23H32O15	[M-H]-	Furanofructosyl-α-D-(3-mustard acyl)glucoside	Phenolic acids	Phenolic acids	-	1	10667.7	10197.1	23427.6	81244.1	167173	167558	95963.1	129335	88063.9	91063	131176	143021	172687	96230.7	90096.5	-	-
mws0048	431.1	311.05	432.106	C21H20O10	[M-H]-	Apigenin-8-C-Glucoside (Vitexin)	Flavonoids	Flavones	3681-93-4	3	18942.3	8421.82	16590.8	25346.2	31076.7	8968.01	23299.1	19000.2	43315.5	22944	52446.8	23291.7	29376.2	12938.6	21457.8	C01460	ko00941,ko00944
MW0157677	622.28	306.08	623.28	C28H41N5O11	[M-H]-	Thr-Ile-Asp-Phe-Glu	Amino acids and derivatives	Amino acids and derivatives	-	3	25821.4	43071.7	59200.9	44381.7	72738.4	50650.8	10871.4	5668.84	9508.48	5449.42	11307.2	11558.1	39796.2	17977	26911.8	-	-
Lmhp009769	466.29	325.27	465.286	C22H44NO7P	[M+H]+	LysoPE 17:1	Lipids	LPE	-	1	8426.56	8153.1	9774.1	7577.73	8175.23	7180.66	10028.5	12063.7	12330.6	12217	10078.1	10364.3	10899.3	8039.47	4726.69	-	-
MWSprf004	355.1	163.04	354.095	C16H18O9	[M+H]+	Neochlorogenic acid (5-O-Caffeoylquinic acid)	Phenolic acids	Phenolic acids	906-33-2	1	47503.4	23144.4	28138.1	17142.4	22414.1	45248.4	1.23846e+06	38061.4	27916	23151.5	38415	146392	52175	55523.6	24015.4	C17147	-
MW0153719	380.16	277.06	379.16	C15H29N3O4S2	[M+H]+	Met-Val-Met	Amino acids and derivatives	Amino acids and derivatives	-	3	65014.9	44194.6	109561	381151	457680	405127	198284	324272	102648	253007	278210	321481	180262	243591	391974	-	-
mws0344	165.04	75.01	166.048	C5H10O6	[M-H]-	D-Xylonic acid	Others	Saccharides	526-91-0	1	105466	139861	153476	114428	119038	126339	50459.2	52361.7	35029.3	82126.9	116859	66300.5	137369	83780	63257	C00502	ko00040,ko01100
MW0152547	570.34	184.07	569.321	C30H43N5O6	[M+H]+	Leu-Tyr-Phe-Lys	Amino acids and derivatives	Amino acids and derivatives	-	3	49058.5	35933.8	34269.3	49361.2	57826.3	30758.4	49000	68166.1	58819	90601.1	67244.3	72233.7	47762.9	30958.5	71697.2	-	-
Hmjp002999	625.18	317.06	624.169	C28H32O16	[M+H]+	Isorhamnetin-3-O-rutinoside (Narcissin)	Flavonoids	Flavonols	604-80-8	3	9	2884.05	7732.33	25112.7	27687.9	29407.8	9037.63	6024.17	3257.16	9	5866.34	1706.31	9368.97	19202.1	10611.2	-	-
Lahp003422	459.09	139.04	458.085	C22H18O11	[M+H]+	3,5,3′,4′,5′-penta-hydroxyflavan-7-gallate	Flavonoids	Flavanols	-	1	4206.68	861.43	5533.07	5958.26	9319.63	17963	64112.5	6047.62	1152.42	1213.35	26774	20882.6	4285.8	8290.87	10591.7	-	-
MWSHY0094	459.09	139.04	458.085	C22H18O11	[M+H]+	Gallocatechin gallate	Flavonoids	Flavanols	4233-96-9	1	4206.68	861.43	5533.07	5958.26	9319.63	17963	64112.5	6047.62	1152.42	1213.35	26774	20882.6	4285.8	8290.87	10591.7	-	-
MWSmce613	489.12	264.04	488.107	C14H26N4O11P2	[M+H]+	Citicoline	Nucleotides and derivatives	Nucleotides and derivatives	987-78-0	3	8791.54	6508.12	10038.8	11068.5	8470.18	10971.8	4960.35	12428.6	8847.68	14537.2	9652.4	15353.5	11133.3	4472.86	9511.87	C00307	ko00564,ko01100
mws0282	203.08	116.05	204.09	C11H12N2O2	[M-H]-	L-Tryptophan	Amino acids and derivatives	Amino acids and derivatives	73-22-3	1	89070.2	132502	168543	136628	230451	147209	160521	152223	210041	133577	212450	114517	249233	151223	110443	C00078	ko00260,ko00380,ko00400,ko00966,ko00970,ko01100,ko01110,ko01210,ko01230,ko01240
Lmtp002474	565.16	427.1	564.148	C26H28O14	[M+H]+	Apigenin-6-C-(2''-glucosyl)arabinoside	Flavonoids	Flavones	-	1	5259.98	1225.88	6560.94	30399	35689.7	18991.3	113840	41906.9	42119.2	36017.8	48821.2	30718.7	32766	30895.1	13252.7	-	-
pmp001073	168.1	150.09	167.095	C9H13NO2	[M+H]+	Synephrine; 4-[1-Hydroxy-2-(methylamino)ethyl]phenol	Alkaloids	Phenolamine	94-07-5	3	49363.3	48472.1	53019.5	35593.7	57421.8	34308	98888.2	45818	38852.5	39716.8	47862.5	44791.6	29941.8	60270.3	31525.1	C04548	-
mws0628	121.03	92.03	122.037	C7H6O2	[M-H]-	4-Hydroxybenzaldehyde	Phenolic acids	Phenolic acids	123-08-0	1	249603	340662	511776	222810	226901	202933	204735	208223	167048	315662	289784	268046	461638	244785	225821	C00633	ko01100
mws1066	579.17	271.06	580.179	C27H32O14	[M-H]-	Naringenin-7-O-Rutinoside(Narirutin)	Flavonoids	Flavanones	14259-46-2	3	9	9	9	4615.57	2674.02	67285.8	2781.98	1878.39	9	20462.9	4488.87	3937.88	5596.29	12673.9	7545	C09793	-
MWSHY0067	611.16	303.05	610.153	C27H30O16	[M+H]+	Quercetin-3-O-rutinoside (Rutin)	Flavonoids	Flavonols	153-18-4	1	5732.28	17625.5	1100.57	21808	10511.6	18721.9	1.49081e+06	16520	15697.3	6687.53	12294	56960.8	8051.74	18319.7	10932.7	C05625	ko00944,ko01100,ko01110
Lmmp003091	611.16	303.05	610.153	C27H30O16	[M+H]+	Quercetin-3-O-(4''-O-glucosyl)rhamnoside	Flavonoids	Flavonols	59262-54-3	3	5732.28	17625.5	1100.57	21808	10511.6	18721.9	1.49081e+06	16520	15697.3	6687.53	12294	56960.8	8051.74	18319.7	10932.7	C17563	-
Zalp003488	369.12	177.06	368.111	C17H20O9	[M+H]+	4-O-Caffeoylquinic acid methyl ester	Phenolic acids	Phenolic acids	123372-74-7	3	3186.82	4692.05	11235.2	24935.1	16189.5	17121.8	38493	19520.5	34694.8	16944.9	38290.1	8264.02	24252.8	9358.78	19147.3	-	-
MA10039641	341.11	89.02	342.116	C12H22O11	[M-H]-	Lactobiose	Others	Saccharides	63-42-3	1	4.91282e+06	3.07035e+06	3.113e+06	7.3998e+06	5.3496e+06	5.66049e+06	5.57349e+06	6.8522e+06	5.34224e+06	6.15594e+06	6.60187e+06	5.47982e+06	4.23783e+06	4.99557e+06	9.18779e+06	C00243	ko00052,ko01100,ko02010
MWSmce134	453.35	453.35	454.345	C30H46O3	[M-H]-	3-Oxolup-20(29)-en-28-oic acid (Betulonic acid)	Terpenoids	Triterpene	4481-62-3	3	32207.7	48703.4	49317.1	38594	76815.5	44206.1	53010.9	62744.2	58573.8	49879	70492.6	49696.7	25982.5	49274.3	67169.3	-	-
pmb3002	607.17	299	608.174	C28H32O15	[M-H]-	Chrysoeriol-7-O-rutinoside	Flavonoids	Flavones	-	1	5180.5	8670.79	7524.16	55167.2	83541.9	53209.3	11999.7	31397.4	25657.3	34537.8	48476.4	29872.8	41578.9	24255.5	18026.5	-	-
MWSHY0019	611.2	303.09	610.19	C28H34O15	[M+H]+	Hesperetin-7-O-neohesperidoside(Neohesperidin)	Flavonoids	Flavanones	13241-33-3	3	4430.25	15045.8	9329.19	2401.87	1336.76	34255.8	44604.6	15031	13469.3	42822.5	17181.6	25544.6	17772.4	10363.8	26342.4	C09806	ko00941
mws0281	191.02	111.01	192.027	C6H8O7	[M-H]-	Citric Acid	Organic acids	Organic acids	77-92-9	1	114464	104298	106399	189462	260420	158158	110357	54331.2	57482.9	83392.2	75023	66320.4	112008	58555.3	49951.7	C00158	ko00020,ko00250,ko00630,ko01100,ko01110,ko01200,ko01210,ko01230,ko01240
MWS1983	343.12	89.03	344.132	C12H24O11	[M-H]-	Maltitol	Others	Saccharides	585-88-6	3	63723.8	89743.6	61059.6	117650	99919.3	185250	123484	115560	122624	125102	129016	89435.8	121321	148777	52375.8	-	-
MW0113143	327.11	147.04	326.1	C15H18O8	[M+H]+	4-O-beta-D-glucosyl-4-coumaric acid	Organic acids	Organic acids	14364-05-7	3	5934.9	9006.33	8835.63	54326.2	58293.4	49954.3	17525.9	48866.7	54498.6	38712	52535.3	60494	23443.6	48775	65948.1	C04415	-
MWSHY0116	611.2	303.09	610.19	C28H34O15	[M+H]+	Hesperetin-7-O-rutinoside (Hesperidin)	Flavonoids	Flavanones	520-26-3	3	18447.7	16457.4	12220.6	5497.65	9080.22	29424.9	213923	18605.5	9382.8	34993.1	10441.1	15909	26095.5	11535.6	13405.9	C09755	-
Lmpp003929	609.16	301.07	609.16	C31H29O13+	[M]+	Peonidin-3-O-(6''-O-p-coumaroyl)glucoside	Flavonoids	Anthocyanidins	-	3	19789	13175.1	4442.12	56802.5	145740	35414.2	140078	45236.1	27949	35240.6	36488.3	45169.8	62390.5	37692.3	24009.5	-	-
Walp004906	262.24	88.08	261.23	C14H31NO3	[M+H]+	2-Aminotetradecane-1,11,13-triol	Lipids	Sphingolipids	-	2	12167.1	8736.35	16389.5	12974.7	4624.37	12823.8	13899.1	13261	15418.7	12480	46478.1	12535.3	40454.7	14431.4	27847.6	-	-
HJAP011	463.11	343.08	462.116	C22H22O11	[M+H]+	Chrysoeriol-8-C-glucoside (Scoparin)	Flavonoids	Flavones	301-16-6	1	2446.26	5688.67	9	8721.78	7610.42	2924.91	44842.8	4075.41	13552.8	4760.13	9190.47	7374.46	9228.85	3762.99	5083.54	-	-
pmb0952	265.11	122.07	265.112	C12H17N4OS+	[M]+	Thiamine (Vitamin B1)	Others	Vitamin	70-16-6	3	26775.7	17117.9	8070.79	8361.52	41581.4	40470.9	72377.8	33582.3	45944.8	26038.9	39904.6	41977.8	3763.56	11307.8	9437.34	C00378	ko00730,ko01100,ko01240,ko02010,ko04122
Lmhn003240	237.04	121.03	238.048	C11H10O6	[M-H]-	Benzoylmalic acid	Phenolic acids	Phenolic acids	22138-51-8	1	13679.7	28350	19150	13504.3	33727.6	13392.9	18776.8	15114.3	15196.9	8514.81	24269.4	13702.2	32237.6	14060.2	15913.1	-	-
Zmjp003463	565.16	433.11	564.148	C26H28O14	[M+H]+	Vitexin-2''-O-xyloside	Flavonoids	Flavones	-	3	1022.67	3311.24	4523.24	15033.2	8894.78	5323.48	9483.25	10088.8	8897.93	12288.8	14135.5	17796.9	5080.88	13763.3	15276.5	-	-
Hmyn007168	483.27	255.23	484.28	C22H45O9P	[M-H]-	LysoPG 16:0	Lipids	Glycerol ester	-	3	39780.2	71104.3	122792	51178	69164.6	208085	125681	126512	123482	84261.5	131446	115780	54899.2	74727.5	137413	-	-
pmb2819	665.19	218.1	666.201	C27H38O19	[M-H]-	O-Caffeoyl maltotriose	Phenolic acids	Phenolic acids	-	3	1526.59	7316.21	7100.77	1834.43	8125.77	7878.26	4108.12	5499.02	2089.35	7820.18	11139.5	8009.47	7074.21	2790	3789.25	-	-
pmp001080	609.18	301.07	608.174	C28H32O15	[M+H]+	Diosmetin-7-O-Neohesperidoside (Neodiosmin)	Flavonoids	Flavones	38665-01-9	1	9	9	9	6534.1	2762.39	6942.53	20364.2	3481.68	4696.71	7665.63	1289.97	2813.6	3835.28	9907.48	5311.12	-	-
