# Supplementary material for: Metabonomic and transcriptomic profiling reveals amino acid metabolism affects the quality of premium japonica rice varieties in Northeast China
Source: Food Chem (Oxf). 2024 Nov 20;9:100230. doi: 10.1016/j.fochms.2024.100230 (PMC11621605; doi:10.1016/j.fochms.2024.100230)
Supplement: Table S3 — Differential metabolites in WYD4 Vs. SJ18 and JYX1 Vs. LJ31 groups [file mmc3.xlsx]

## Sheet: JYX1 Vs LJ31
Index	Formula	Compounds	Class I	Class II	CAS	Level	JYX1-1	JYX1-2	JYX1-3	LJ31-1	LJ31-2	LJ31-3	VIP	P-value	Fold_Change	Log2FC	Type
pmb2507	C5H11O7P	2-Deoxyribose-1-phosphate	Nucleotides and derivatives	Nucleotides and derivatives	17210-42-3	3	283876	446496	289717	135451	152598	129277	1.53846	0.0613267	0.409108	-1.28945	down
pme3382	C6H11NO4	N-Acetyl-L-threonine	Amino acids and derivatives	Amino acids and derivatives	17093-74-2	3	34941.5	22987.1	34886.9	323736	289620	267303	1.61624	0.00253568	9.48828	3.24615	up
mws1050	C5H9NO4	O-Acetylserine	Amino acids and derivatives	Amino acids and derivatives	5147-00-2	3	182658	134893	156631	11915.3	53634.3	12236.4	1.4668	0.0025038	0.164043	-2.60786	down
pme0008	C6H13N3O3	L-Citrulline	Amino acids and derivatives	Amino acids and derivatives	372-75-8	3	94557.2	133421	106674	139929	187838	415962	1.15928	0.249149	2.2224	1.15212	up
Wbjp001169	C11H12N2O3	o-Carboxy-5-hydroxytryptamine	Alkaloids	Alkaloids	-	1	158244	148893	165615	76998.9	78506.3	79094	1.62051	0.00325919	0.496241	-1.01089	down
MW0156854	C19H35N5O8	Ser-Lys-Val-Glu	Amino acids and derivatives	Amino acids and derivatives	-	3	24244.3	26996.3	18550.8	9	9	9	1.62802	0.0112433	0.000386867	-11.3359	down
MW0002667	C7H9NO	2-Amino-4-methylphenol	Phenolic acids	Phenolic acids	95-84-1	3	34112.5	19275.2	18001.3	61343.4	68058.8	82622.5	1.51417	0.00502484	2.96999	1.57046	up
Lmyp003387	C10H9NO3	2-Oxo-3,4-dihydro-1H-quinoline-3-carboxylic acid	Alkaloids	Quinoline alkaloids	246867-17-4	3	99446.6	83023.6	116962	200200	291026	253684	1.54897	0.0198432	2.48774	1.31484	up
Wadp009007	C20H26O4	Momilactone B	Terpenoids	Ditepenoids	51415-08-8	1	95221.8	96850.9	119799	43134	44376.5	57242.7	1.55728	0.00751802	0.464143	-1.10736	down
MWSmce119	C6H14N4O2	L-Arginine	Amino acids and derivatives	Amino acids and derivatives	74-79-3	1	7.04291e+06	6.63917e+06	7.24759e+06	1.47532e+07	1.6429e+07	1.5982e+07	1.61978	0.00129867	2.25346	1.17214	up
MW0157688	C21H39N5O8	Thr-Ile-Lys-Glu	Amino acids and derivatives	Amino acids and derivatives	-	3	66847.3	68197.6	69263.9	9	9	9	1.62825	0.000105427	0.000132153	-12.8855	down
pme1109	C5H5N5O	Guanine	Nucleotides and derivatives	Nucleotides and derivatives	73-40-5	1	158846	112364	140035	268662	279494	297213	1.5663	0.00181455	2.05563	1.03958	up
Hmbn002692	C22H30O14	6'-O-Feruloyl-D-sucrose	Phenolic acids	Phenolic acids	118230-77-6	1	356676	616445	547813	126945	198757	143986	1.53275	0.0377313	0.308816	-1.69518	down
MWS04447	C6H11NO2	Homoproline	Amino acids and derivatives	Amino acids and derivatives	56879-46-0	2	220329	240203	248413	71113.1	65075.1	83058.2	1.61307	0.000235021	0.309257	-1.69312	down
MEDP1686	C20H42NO7P	1-Pentadecanoyl-glycero-3-phosphoethanolamine	Lipids	LPC	-	3	123794	116544	148393	2399.54	3595.38	5007.7	1.61629	0.00557569	0.0283039	-5.14285	down
mws1060	C10H12N4O5	9-(Arabinosyl)hypoxanthine	Nucleotides and derivatives	Nucleotides and derivatives	7013-16-3	1	288890	302153	294242	32978.8	51673.5	34108.2	1.61346	1.73715e-05	0.13415	-2.89809	down
MWS0442	C18H32O16	Maltotriose	Others	Saccharides	1109-28-0	1	643036	530738	847062	247231	279704	358145	1.49579	0.0424743	0.437977	-1.19107	down
mws0983	C20H39NO2	N-Oleoylethanolamine	Alkaloids	Alkaloids	111-58-0	1	349569	305160	345432	735501	818027	819275	1.61486	0.000710806	2.37242	1.24636	up
pma1751	C12H15NO7	N-(beta-D-Glucosyl)nicotinate	Others	Vitamin	-	3	36903.8	12328.8	25178.7	57294.5	48378.6	72083.1	1.32936	0.0254443	2.38884	1.25631	up
Hmqp006023	C20H36O3	Ethyl 9-Hydroxy-10,12-octadecadienoic acid	Lipids	Free fatty acids	-	1	30405.3	24989.2	32148.3	67397.5	77116.9	72446.2	1.60147	0.000374068	2.47834	1.30937	up
pme1474	C11H15N5O3S	5'-Deoxy-5'-(methylthio)adenosine	Nucleotides and derivatives	Nucleotides and derivatives	2457-80-9	1	558160	434126	568754	1.72146e+06	1.49105e+06	1.36063e+06	1.59829	0.00489939	2.92954	1.55068	up
mws0668	C10H12N4O6	Xanthosine	Nucleotides and derivatives	Nucleotides and derivatives	146-80-5	1	146260	167952	152620	10532.7	16257.6	14520.9	1.61993	0.00114287	0.0884927	-3.4983	down
pmb2165	C18H38NO7P	LysoPC 10:0	Lipids	LPC	22248-63-1	3	71907.9	52930	48901.5	155370	176616	206663	1.57708	0.00601273	3.10033	1.63242	up
MW0153174	C20H31N5O6	Lys-Tyr-Gln	Amino acids and derivatives	Amino acids and derivatives	-	3	40465.5	23847.2	33262.3	13663.1	13846.9	13931	1.52362	0.0601739	0.424709	-1.23545	down
MW0158484	C21H29N5O5	Tyr-His-Leu	Amino acids and derivatives	Amino acids and derivatives	-	3	83406.8	86167.9	87418.7	173098	167352	217743	1.59072	0.023729	2.17201	1.11903	up
NK10264105	C6H11NO	ε-Caprolactam	Alkaloids	Alkaloids	105-60-2	2	56548.5	64796.4	61293.6	9	9	9	1.62826	0.001538	0.000147833	-12.7237	down
Zmgn000447	C3H7O7P	3-Phospho-D-glyceric acid	Others	Saccharides	820-11-1	3	197674	148346	193314	42507.3	77209.5	38498.7	1.52689	0.0038147	0.293353	-1.76929	down
pme1439	C9H8O3	p-Coumaric acid	Phenolic acids	Phenolic acids	501-98-4	3	81794.9	45964.1	69773.1	138623	149324	118864	1.46365	0.00772912	2.05947	1.04227	up
Layp000971	C14H21NO8	Hydroxymenisdaurin D	Alkaloids	Alkaloids	-	2	347449	256122	259053	102951	147378	159049	1.49164	0.019559	0.474574	-1.0753	down
mws0219	C4H7NO4	L-Aspartic Acid	Amino acids and derivatives	Amino acids and derivatives	56-84-8	1	4.57169e+06	6.2833e+06	4.3945e+06	2.2774e+06	2.65941e+06	1.78593e+06	1.51823	0.0280747	0.44085	-1.18164	down
MW0144200	C12H14N2O6	Abu-Ala-OH	Amino acids and derivatives	Amino acids and derivatives	-	3	33171.6	50042.2	43363.2	78490.5	151977	100221	1.45893	0.0825711	2.61255	1.38546	up
Hmbp003234	C12H14O6	1-O-Caffeoylglycerol	Phenolic acids	Phenolic acids	-	3	16280.7	11547.3	3929.62	2852.22	730.733	4402.01	1.18512	0.149911	0.251434	-1.99175	down
pmb2653	C24H42O20	DMelezitose O-rhamnoside	Others	Saccharides	-	3	303548	455076	427371	150772	151276	173961	1.56113	0.0337082	0.401358	-1.31704	down
Lmhp010757	C25H48NO7P	LysoPE 20:2	Lipids	LPE	-	3	9829.02	8154.6	7770.09	16696.8	20365.4	19409.5	1.58182	0.00314455	2.19276	1.13275	up
MW0111826	C18H32O16	1-Kestose	Others	Saccharides	470-69-9	3	633121	574560	687562	263686	224139	337166	1.55408	0.00155177	0.435296	-1.19993	down
MWS04491	C5H7NO2	3,4-Dehydro-DL-proline	Amino acids and derivatives	Amino acids and derivatives	3395-35-5	2	43415.6	30820.1	32348.9	14158.5	29370.9	8445.37	1.21269	0.0810952	0.487639	-1.03611	down
MW0150541	C23H41N5O8	Gly-Val-Val-Glu-Ile	Amino acids and derivatives	Amino acids and derivatives	-	3	14851.3	15833.7	15024.9	9	9	9	1.6283	0.000394962	0.000590682	-10.7253	down
zjgp122326	C12H15NO7	Pyridine-4-formyl-O-β-D-glucopyranoside	Others	Others	-	1	25487.1	21308.4	29089.3	73377.2	49501.4	60356.4	1.55189	0.0260277	2.41465	1.27181	up
pme1086	C10H17N3O6S	Glutathione reduced form	Amino acids and derivatives	Amino acids and derivatives	70-18-8	1	290883	285319	211193	64796.3	61335.6	51324.5	1.60673	0.0138825	0.225371	-2.14962	down
pme3705	C6H10O7	D-Glucoronic acid	Others	Saccharides	6556-12-3	2	64583.3	83619.7	72125.5	11852.6	14229.3	77887.9	1.11589	0.209765	0.471885	-1.08349	down
Lmtp002822	C25H26O13	Apigenin-6-C-arabinoside-8-C-xyloside	Flavonoids	Flavones	-	1	122301	93678.4	85074.5	9	3575.5	4829.85	1.28823	0.0120023	0.0279497	-5.16102	down
mws0055	C20H20O7	Tangeretin (4',5,6,7,8-Pentamethoxyflavone)	Flavonoids	Flavones	481-53-8	3	4927	4133.48	6394.86	159907	10576.2	21786.9	1.23631	0.344523	12.4404	3.63696	up
MWSCX015	C9H8O3	Caffeic aldehyde	Phenolic acids	Phenolic acids	141632-15-7	3	93701.2	59411.9	94314.2	174981	177872	160307	1.50805	0.00723229	2.07398	1.0524	up
Ymjm000148	C14H20O7	Salidroside	Phenolic acids	Phenolic acids	10338-51-9	2	378436	484798	365218	71858.6	86413.1	58407.1	1.60823	0.00981749	0.176384	-2.50321	down
MW0157634	C21H39N5O8	Thr-Glu-Leu-Lys	Amino acids and derivatives	Amino acids and derivatives	-	3	19322.3	22002.5	32180.8	9	9	9	1.62663	0.0246301	0.000367319	-11.4107	down
pme2125	C18H32O16	Raffinose	Others	Saccharides	512-69-6	3	2.04499e+06	2.50979e+06	2.48305e+06	804853	781814	989899	1.59749	0.00407114	0.366102	-1.44968	down
pme3337	C14H17N5O8	Succinyladenosine	Nucleotides and derivatives	Nucleotides and derivatives	4542-23-8	1	226006	311839	443083	184965	137153	139169	1.39073	0.103517	0.470256	-1.08848	down
pme0500	C18H32O16	D-Melezitose	Others	Saccharides	597-12-6	1	95530.4	133904	207213	32825.9	64016.8	55095.7	1.41066	0.0918227	0.347966	-1.52298	down
HJN003	C17H22O10	1-O-Sinapoyl-β-D-glucose	Phenolic acids	Phenolic acids	-	1	45180.7	44424.2	28808.8	17767.5	21316.2	10892.3	1.42135	0.0307311	0.422045	-1.24453	down
MW0157664	C22H39N9O6	Thr-His-Ile-Arg	Amino acids and derivatives	Amino acids and derivatives	-	3	15516.4	6556.79	14961.8	22134.5	30340.8	32172.1	1.34537	0.0201156	2.2856	1.19257	up
mws0677	C12H14N2O2	N-Acetyl-5-hydroxytryptamine	Alkaloids	Plumerane	1210-83-9	3	14748.2	13315.2	17298.2	39582.9	34497.7	34688	1.60003	0.000839356	2.39781	1.26172	up
Lmjn003562	C32H38O17	3,6'-Diferuloylsucrose	Phenolic acids	Phenolic acids	107172-40-7	1	20293.4	36060.4	36922.1	8178.86	15422.9	9973.02	1.44243	0.0511223	0.359951	-1.47413	down
Zmhn001926	C13H16O8	1-O-Salicyloyl-β-D-glucose	Phenolic acids	Phenolic acids	60517-74-0	1	327192	403974	366110	65394.4	81537.3	68733.6	1.61977	0.00408317	0.196546	-2.34706	down
Lmtp002942	C25H26O13	Apigenin-6,8-di-C-arabinoside	Flavonoids	Flavones	-	1	108655	103881	97109.9	2843.71	9	9631.07	1.23984	2.81908e-05	0.0403164	-4.63249	down
pmb0801	C14H19NO9	4-Pyridoxic acid-O-glucoside	Others	Vitamin	-	1	29096	23981.8	26637.2	2468.94	761.492	4631.78	1.50053	0.000312092	0.0986291	-3.34184	down
pmn001423	C19H30O8	Roseoside	Others	Ketone compounds	54835-70-0	3	21106	40883.5	25543.1	4812.03	17065.8	5975.38	1.34845	0.0589913	0.318203	-1.65198	down
mws0043	C21H22O8	Nobiletin (5,6,7,8,3',4'-Hexamethoxyflavone)	Flavonoids	Flavones	478-01-3	3	7760.72	33039.1	27737.8	122733	21934.7	83190.4	1.04534	0.206529	3.32456	1.73317	up
Wbtn002952	C13H19NO7	1-(β-D-Glucopyranosyl)-3-ethyl-4-methyl-1H-pyrrole-2,5-dione	Others	Ketone compounds	-	2	20428.8	27101.7	32484.9	11077.2	8615.74	3756.5	1.42811	0.0153036	0.293062	-1.77072	down
mws1589	C18H32O16	D-Panose	Others	Saccharides	33401-87-5	1	155365	376467	79023.6	50372.1	76112.7	75167.9	1.15253	0.265201	0.330115	-1.59896	down
MWS1709	C4H6O5	D-Malic acid	Organic acids	Organic acids	636-61-3	1	147574	277323	152895	106633	85246.8	74258.3	1.38714	0.127762	0.460612	-1.11838	down
mws0275	C4H6O5	L-Malic acid	Organic acids	Organic acids	97-67-6	1	147574	277323	152895	106633	85246.8	74258.3	1.38714	0.127762	0.460612	-1.11838	down
Lmmp002463	C28H32O16	Sexangularetin-3-O-glucoside-7-O-rhamnoside	Flavonoids	Flavonols	-	3	22138.7	30244.9	6221	2734.89	6091.24	809.196	1.28077	0.141187	0.164413	-2.60461	down
Lmsp004721	C28H32O16	Tamarixetin-3-O-glucoside-7-O-rhamnoside	Flavonoids	Flavonols	-	3	22138.7	30244.9	6221	2734.89	6091.24	809.196	1.28077	0.141187	0.164413	-2.60461	down
MW0157677	C28H41N5O11	Thr-Ile-Asp-Phe-Glu	Amino acids and derivatives	Amino acids and derivatives	-	3	44381.7	72738.4	50650.8	5449.42	11307.2	11558.1	1.55676	0.0274139	0.16877	-2.56687	down
Hmjp002999	C28H32O16	Isorhamnetin-3-O-rutinoside (Narcissin)	Flavonoids	Flavonols	604-80-8	3	25112.7	27687.9	29407.8	9	5866.34	1706.31	1.17985	0.000533188	0.0922249	-3.4387	down
MWSHY0019	C28H34O15	Hesperetin-7-O-neohesperidoside(Neohesperidin)	Flavonoids	Flavanones	13241-33-3	3	2401.87	1336.76	34255.8	42822.5	17181.6	25544.6	1.05284	0.302505	2.25161	1.17096	up
mws0281	C6H8O7	Citric Acid	Organic acids	Organic acids	77-92-9	1	189462	260420	158158	83392.2	75023	66320.4	1.55053	0.0484582	0.369607	-1.43593	down

## Sheet: WYD4 Vs SJ18
Index	Formula	Compounds	Class I	Class II	CAS	Level	WYD4-1	WYD4-2	WYD4-3	SJ18-1	SJ18-2	SJ18-3	VIP	P-value	Fold_Change	Log2FC	Type
pmb0862	C20H42NO7P	LysoPC 12:0	Lipids	LPC	20559-18-6	3	429913	355347	450142	1.14801e+06	1.53091e+06	1.47706e+06	1.32943	0.0112806	3.36407	1.75021	up
pme0026	C6H14N2O2	L-Lysine	Amino acids and derivatives	Amino acids and derivatives	56-87-1	1	5.84967e+07	5.19546e+07	6.03816e+07	6.76544e+06	6.64309e+06	6.8153e+06	1.35341	0.00256848	0.118384	-3.07846	down
Zmyn000155	C7H14N2O3	N-α-Acetyl-L-ornithine	Amino acids and derivatives	Amino acids and derivatives	6205-08-9	3	63595.6	70798.3	80568.6	209170	219451	232516	1.3436	0.000110173	3.07559	1.62086	up
Lmxp000939	C5H5N5	Zarzissine	Alkaloids	Alkaloids	160568-14-9	1	1.90599e+06	1.8967e+06	1.84692e+06	720629	805864	749715	1.35195	8.01799e-06	0.402896	-1.31152	down
pmb0064	C15H19NO10	DIMBOA glucoside	Alkaloids	Alkaloids	18607-79-9	3	538402	707374	572296	1.38077e+06	1.54015e+06	1.11821e+06	1.29041	0.0154069	2.22165	1.15163	up
MW0145437	C18H33N9O4	Arg-Lys-His	Amino acids and derivatives	Amino acids and derivatives	-	3	495458	504614	577510	1.69294e+06	1.59157e+06	1.68788e+06	1.34998	1.79409e-05	3.1519	1.65622	up
pmb0770	C20H20N2O4	N-Feruloylserotonin	Alkaloids	Plumerane	68573-23-9	1	65142.6	53215.7	103545	9207.34	11505	8423.91	1.3245	0.051074	0.131301	-2.92905	down
MWS04412	C8H18N2O2	N(6),N(6)-Dimethyl-L-lysine	Amino acids and derivatives	Amino acids and derivatives	2259-86-1	2	2.75856e+06	2.63198e+06	2.51286e+06	8.34656e+06	5.95676e+06	7.90849e+06	1.32799	0.0220654	2.81041	1.49078	up
Yalp000545	C6H11NO2	N-Methyl-L-proline	Amino acids and derivatives	Amino acids and derivatives	475-11-6	2	12190052	1.09167e+07	1.39307e+07	2.62726e+06	2.71987e+06	2.57326e+06	1.34895	0.00788802	0.213848	-2.22534	down
MW0156854	C19H35N5O8	Ser-Lys-Val-Glu	Amino acids and derivatives	Amino acids and derivatives	-	3	13320.8	9328.74	11243.3	25627.6	26615.7	22181.7	1.29747	0.00173622	2.19589	1.1348	up
Lahp004593	C23H24O12	Flavoyadorinin A	Flavonoids	Flavonols	-	1	24877.1	33042.2	10516.7	334635	472510	238504	1.30094	0.039703	15.2792	3.9335	up
pme2773	C7H14N2O4S	L-Cystathionine	Amino acids and derivatives	Amino acids and derivatives	56-88-2	3	14983.3	19600.8	12218.4	8079.77	3093.81	5174.71	1.1779	0.0223348	0.349304	-1.51745	down
MWS5164	C8H18N4O2	N,N'-Dimethylarginine;SDMA	Amino acids and derivatives	Amino acids and derivatives	30344-00-4	2	202303	160891	189337	393083	345792	501273	1.29253	0.0310762	2.24449	1.16639	up
MWStz202	C20H20N2O4	cis-Moschamine	Alkaloids	Plumerane	193224-24-7	1	81225.6	59813.5	104517	16129.4	14886.6	10277.2	1.31811	0.0320755	0.168161	-2.57208	down
Wadp009007	C20H26O4	Momilactone B	Terpenoids	Ditepenoids	51415-08-8	1	126778	179431	151379	37082.4	47134.8	35306.3	1.32965	0.0137803	0.261203	-1.93675	down
MWS0811	C6H11NO2	L-Pipecolic Acid	Organic acids	Organic acids	3105-95-1	1	4.66346e+06	4.70304e+06	4.59319e+06	1.33168e+06	1.37343e+06	1.38656e+06	1.3545	3.01261e-06	0.293106	-1.77051	down
MW0107802	C11H20N2O3	1-(2-Amino-4-methylpentanoyl)pyrrolidine-2-carboxylic acid	Amino acids and derivatives	Amino acids and derivatives	-	3	86879.7	103446	118793	315209	202458	283051	1.28632	0.0319694	2.59032	1.37313	up
pme2596	C8H9NO4	4-Pyridoxic acid	Others	Vitamin	82-82-6	1	13603.1	12051.4	7199.26	99348.2	108880	117421	1.33434	0.0010282	9.91209	3.30919	up
mws0120	C8H20NO6P	Choline Alfoscerate	Lipids	PC	28319-77-9	1	7.60469e+06	8.90779e+06	9.31649e+06	1.89219e+07	2.26887e+07	1.9054e+07	1.3272	0.00491245	2.3487	1.23186	up
MWSmce119	C6H14N4O2	L-Arginine	Amino acids and derivatives	Amino acids and derivatives	74-79-3	1	3.04694e+06	2.23301e+06	2.62741e+06	6.55678e+06	5.78067e+06	6.20644e+06	1.32187	0.000405118	2.34514	1.22968	up
MWS0631	C3H7NO5S2	S-Sulfo-L-Cysteine	Amino acids and derivatives	Amino acids and derivatives	1637-71-4	3	20211.5	24729.7	26543.9	8165.8	8496.88	8059.69	1.3379	0.0139368	0.34584	-1.53182	down
pme1109	C5H5N5O	Guanine	Nucleotides and derivatives	Nucleotides and derivatives	73-40-5	1	282404	312708	262448	85545.9	84626.1	78432.7	1.34925	0.00438006	0.289898	-1.78638	down
pme0278	C7H14N2O4	2,6-Diaminooimelic acid	Organic acids	Organic acids	583-93-7	3	112930	92349.3	119904	39044.1	44076	35911.6	1.33069	0.00967317	0.366045	-1.44991	down
mws4516	C5H7NO3	Pyroglutamic acid	Amino acids and derivatives	Amino acids and derivatives	4042-36-8	1	2.75229e+06	2.68984e+06	3.46354e+06	785165	871938	870922	1.34159	0.0124805	0.283867	-1.81671	down
MW0152972	C20H39N7O6S	Lys-Gly-Ala-Cys-Lys	Amino acids and derivatives	Amino acids and derivatives	-	3	108078	85599.5	103935	213439	268653	254838	1.32127	0.00583119	2.47615	1.3081	up
pmb0752	C17H20O9	3-O-Feruloylquinic acid	Phenolic acids	Phenolic acids	1899-29-2	1	9295.59	9679.72	6322.39	56858.3	35122.4	40378.2	1.31875	0.0293696	5.23205	2.38738	up
Zmyn004449	C18H30O4	9-Hydroxy-12-oxo-10(E),15(Z)-octadecadienoic acid	Lipids	Free fatty acids	-	3	19828.6	23318.1	30358.9	11103.8	12205.4	12193	1.2741	0.05308	0.482987	-1.04994	down
MW0114515	C18H32O16	Gentianose	Others	Saccharides	25954-44-3	3	191071	299974	218752	512931	538555	582961	1.28902	0.00267883	2.30269	1.20332	up
mws4085	C11H12O5	Sinapic acid	Phenolic acids	Phenolic acids	530-59-6	1	23220.9	23036.1	26921	5756.52	6878.14	5093.79	1.34269	0.00159109	0.242264	-2.04535	down
MW0145954	C15H28N4O5	Asn-Val-Leu	Amino acids and derivatives	Amino acids and derivatives	-	3	116262	120649	79776.5	32753.6	21743.8	22805.1	1.30977	0.0195129	0.244097	-2.03448	down
MW0152400	C25H45N5O6	Leu-Leu-Leu-Pro-Gly	Amino acids and derivatives	Amino acids and derivatives	-	3	233348	199367	232540	656431	760670	684651	1.34433	0.00175455	3.15932	1.65962	up
MW0148067	C15H21N3O5S1	Cys-Ser-Phe	Amino acids and derivatives	Amino acids and derivatives	-	3	298126	257274	384627	93519.8	112031	81872.3	1.31527	0.0236311	0.305761	-1.70952	down
Hmgp002238	C23H24O12	Jaceosidin-7-O-Glucoside	Flavonoids	Flavones	25474-11-7	3	39157.4	64112.5	42033.5	522993	385637	411528	1.33836	0.00946947	9.08553	3.18357	up
pme1178	C10H13N5O5	Guanosine	Nucleotides and derivatives	Nucleotides and derivatives	118-00-3	1	99929.2	108010	120335	309099	290294	403597	1.32894	0.0209674	3.05534	1.61133	up
MW0150883	C13H19N5O6S1	His-Cys-Asp	Amino acids and derivatives	Amino acids and derivatives	-	3	458581	526928	529007	1.17487e+06	966078	1.09819e+06	1.33207	0.00552809	2.13873	1.09675	up
MEDP1686	C20H42NO7P	1-Pentadecanoyl-glycero-3-phosphoethanolamine	Lipids	LPC	-	3	75415	67596.2	74101.3	163670	197951	174718	1.33912	0.00644048	2.47033	1.3047	up
pmb0964	C16H23N5O5	Isopentenyladenine-7-N-glucoside	Nucleotides and derivatives	Nucleotides and derivatives	-	3	252842	279329	203177	587346	480427	564894	1.30606	0.00261373	2.22026	1.15073	up
mws0567	C5H11N3O2	4-Guanidinobutyric acid	Organic acids	Organic acids	463-00-3	1	150558	158573	147496	493428	413854	483023	1.34841	0.00569547	3.04473	1.60632	up
pme0256	C5H4N4O2	Xanthine	Nucleotides and derivatives	Nucleotides and derivatives	69-89-6	2	49587.2	42170.1	34702.2	81674.5	78582.1	92788.7	1.28769	0.002276	2.001	1.00072	up
MW0158930	C23H38N6O11	Val-Asn-Val-Asp-Glu	Amino acids and derivatives	Amino acids and derivatives	-	3	25078.1	9098.36	20363.8	35730.5	59254.6	32384.1	1.04941	0.0834873	2.33533	1.22362	up
Zmpn000638	C4H9N3O2	3-Guanidinopropionic acid	Organic acids	Organic acids	353-09-3	3	29157.6	41374.5	46564.8	17313.4	23340.5	16350.7	1.21334	0.044411	0.486815	-1.03855	down
pme0193	C5H10N2O3	L-Glutamine	Amino acids and derivatives	Amino acids and derivatives	56-85-9	1	6.34751e+07	5.04717e+07	6.17705e+07	5.82209e+06	5.7669e+06	6.87564e+06	1.34995	0.00570183	0.105081	-3.25042	down
pmb0891	C16H23N5O6	Cis-Zeatin-7-N-glucoside	Alkaloids	Alkaloids	38165-56-9	3	21528.6	18205.5	18474.8	81546.9	91927.3	123937	1.33648	0.023995	5.10938	2.35315	up
Hmcn002743	C22H26O8	Lirioresinol A	Lignans and Coumarins	Lignans	-	3	4568	8474.78	9321.91	3603.67	746.974	3007.67	1.01713	0.0548164	0.329015	-1.60378	down
MWSHY0190	C28H32O15	Diosmetin-7-O-rutinoside (Diosmin)	Flavonoids	Flavones	520-27-4	3	8835.62	21868.8	8615.54	94067.7	34407.6	55654.1	1.19575	0.101923	4.68285	2.22739	up
pmb1207	C19H14O6	O-Feruloyl 3-hydroxycoumarin	Lignans and Coumarins	Coumarins	-	2	38612.6	49855.6	43123.5	138629	125366	93834.9	1.30438	0.0242329	2.71924	1.44321	up
Wmzn000227	C6H10O4	2,2-Dimethylsuccinic acid	Organic acids	Organic acids	597-43-3	1	227158	200142	251264	16283.7	19923.1	18666.3	1.35182	0.0048272	0.0808665	-3.62831	down
ML10180524	C9H13N3O5	Cytarabine	Nucleotides and derivatives	Nucleotides and derivatives	147-94-4	3	14840.7	21117.7	22335.1	51844.4	46287.1	32922.3	1.22931	0.034984	2.24817	1.16875	up
MW0150471	C10H17N3O5	Gly-Pro-Ser	Amino acids and derivatives	Amino acids and derivatives	25249-76-7	3	86829.7	92007.6	108055	246457	223004	251770	1.33881	0.000323838	2.51394	1.32995	up
MW0147991	C13H19N5O6S1	Cys-Asp-His	Amino acids and derivatives	Amino acids and derivatives	-	3	362933	334922	724984	961691	888871	1.2771e+06	1.14447	0.0305578	2.19819	1.13632	up
pme1474	C11H15N5O3S	5'-Deoxy-5'-(methylthio)adenosine	Nucleotides and derivatives	Nucleotides and derivatives	2457-80-9	1	1.8031e+06	1.5894e+06	2.03242e+06	366231	406804	357640	1.3481	0.00724822	0.208423	-2.26242	down
MW0150845	C18H27N7O8	His-Asn-Ala-Glu	Amino acids and derivatives	Amino acids and derivatives	-	3	58670.6	98046.7	105100	159256	193182	222334	1.20692	0.0122871	2.19532	1.13443	up
Wadp009970	C20H26O3	Momilactone A	Terpenoids	Ditepenoids	51415-07-7	1	197426	281546	228189	73410.6	65922.6	62702.8	1.3323	0.0192526	0.2857	-1.80743	down
Zbzp003763	C10H8O3	11-methoxy viburtinal	Terpenoids	Monoterpenoids	-	1	8304.88	18052.8	19539.2	40368.7	51037.9	87181.7	1.20565	0.0813021	3.89108	1.96017	up
mws0248	C9H12N2O6	Uridine	Nucleotides and derivatives	Nucleotides and derivatives	58-96-8	1	27049.1	29599.2	27702.7	54931.3	57591.3	76117.9	1.31126	0.0333824	2.23637	1.16116	up
Hmgp002327	C11H9O2N	3-amino-2-naphthoic acid	Alkaloids	Alkaloids	-	1	560033	648766	617004	1.40409e+06	1.0229e+06	1.30558e+06	1.30265	0.0259859	2.04434	1.03164	up
MWSmce333	C10H13N5O5	Crotonoside; 2-Hydroxyadenosine	Nucleotides and derivatives	Nucleotides and derivatives	1818-71-9	3	50054.6	33994.8	32852.3	70434.7	67879.2	102992	1.20161	0.0479889	2.06418	1.04557	up
MW0153174	C20H31N5O6	Lys-Tyr-Gln	Amino acids and derivatives	Amino acids and derivatives	-	3	63293.3	53327	99403.2	11761.2	7292.35	9027.91	1.31876	0.0453842	0.129993	-2.9435	down
MW0158484	C21H29N5O5	Tyr-His-Leu	Amino acids and derivatives	Amino acids and derivatives	-	3	21045	12801.6	42217.5	92526.4	75607.7	85141.5	1.19777	0.00861456	3.32977	1.73542	up
MW0156047	C25H43N5O9	Pro-Val-Glu-Thr-Leu	Amino acids and derivatives	Amino acids and derivatives	-	3	16109.3	16949.7	22811.7	7560.94	5023.19	5615.22	1.29842	0.0176558	0.32574	-1.61821	down
MWS3270	C7H5NO4	Quinolinic Acid	Alkaloids	Pyridine alkaloids	89-00-9	2	52930.2	94996.3	76330.4	32746.4	41694.8	25116.7	1.18522	0.0608359	0.443945	-1.17155	down
Zmpn000199	C6H10O8	D-Galactaric acid	Others	Saccharides	526-99-8	1	52386	64268.6	66766.6	16313.5	21990.8	16641.4	1.3294	0.00464527	0.29956	-1.73908	down
pme1738	C7H9N2O	3-Carbamyl-1-methylpyridinium;(1-Methylnicotinamide)	Alkaloids	Pyridine alkaloids	1005-24-9	3	164169	145077	167304	1.81951e+06	1.74519e+06	1.86158e+06	1.35387	0.000260734	11.3866	3.50926	up
NK10251888	C8H18N4O2	NG,NG-Dimethyl-L-arginine	Amino acids and derivatives	Amino acids and derivatives	30315-93-6	1	155556	141285	152245	349852	327969	381609	1.34569	0.00356094	2.35908	1.23822	up
Lmnp002845	C22H22O11	Hispidulin-8-C-glucoside	Flavonoids	Flavones	-	1	9	9	9	31275.3	8978.42	9135.64	1.34692	0.156412	1829.23	10.837	up
Lmqn000432	C9H19O11P	1-(sn-Glycero-3-phospho)-1D-myo-inositol	Others	Saccharides	-	1	160635	206695	155852	499493	438949	437361	1.3279	0.000527142	2.62968	1.39489	up
pmb3142	C13H16O8	Salicylic acid-2-O-glucoside	Phenolic acids	Phenolic acids	10366-91-3	3	21397.7	33091.3	38027.2	9405.77	15846.3	11380.8	1.21344	0.0490227	0.395962	-1.33657	down
pme3732	C9H13N3O5	Cytidine	Nucleotides and derivatives	Nucleotides and derivatives	65-46-3	3	47980.3	42160.7	39341.3	96689.2	103946	72777.5	1.28169	0.0294291	2.11158	1.07832	up
MWSmce356	C5H14N4O7S	L-Canavanine sulfate	Amino acids and derivatives	Amino acids and derivatives	2219-31-0	2	35824.9	36637.3	54316.3	214648	265003	276626	1.33497	0.00461336	5.96534	2.57661	up
Layp000971	C14H21NO8	Hydroxymenisdaurin D	Alkaloids	Alkaloids	-	2	41340.6	48005.3	61789.6	142363	140236	119982	1.3111	0.000966727	2.66371	1.41344	up
Lmsn000363	C16H22O7	Raspberryketone glucoside	Phenolic acids	Phenolic acids	38963-94-9	1	5.11014e+06	5.42515e+06	6.88217e+06	361596	446526	409049	1.35039	0.00994772	0.0698822	-3.83893	down
MW0109433	C8H14N2O4	Pro-Ser	Amino acids and derivatives	Amino acids and derivatives	71835-80-8	3	145125	184535	154039	359825	401273	452008	1.32574	0.00486005	2.50798	1.32652	up
pme2074	C18H29NO4	Jasmonoyl-L-Isoleucine	Amino acids and derivatives	Amino acids and derivatives	120330-93-0	3	6198.98	9290.74	10108.6	1284.92	2100.94	1838.99	1.31024	0.0255416	0.204109	-2.29259	down
pmc0066	C10H13N4O7P	2'-Deoxyinosine-5'-monophosphate	Nucleotides and derivatives	Nucleotides and derivatives	3393-18-8	3	1.80876e+06	2.09184e+06	1.95418e+06	964034	968577	891507	1.34242	0.00367321	0.482361	-1.05182	down
mws0219	C4H7NO4	L-Aspartic Acid	Amino acids and derivatives	Amino acids and derivatives	56-84-8	1	6.65333e+06	9.34876e+06	8.79107e+06	1.16843e+06	1.20307e+06	1.28663e+06	1.34546	0.0132018	0.147546	-2.76076	down
Lmhp206353	C23H24O12	Tricin-4'-O-glucoside	Flavonoids	Flavones	-	3	53515	57833.8	39268.2	488895	405366	395911	1.34415	0.00474348	8.56592	3.09861	up
Zmmp003443	C16H19N3O5	Bestim	Amino acids and derivatives	Amino acids and derivatives	66471-20-3	1	14659.3	5164.49	15883.4	30394	18460.9	29861.9	1.00803	0.0509596	2.20451	1.14046	up
MW0145944	C23H38N6O11	Asn-Val-Asp-Glu-Val	Amino acids and derivatives	Amino acids and derivatives	-	3	19995.8	21671.8	28305.6	39978.3	60301	48473.1	1.24588	0.0317961	2.12585	1.08804	up
pmf0381	C26H28O14	Vicenin-3	Flavonoids	Flavones	59914-91-9	3	34671.5	52950.2	41990.8	204594	219568	175835	1.33296	0.00251769	4.62916	2.21075	up
MWS00327g	C3H7NO3	L-Isoserine	Amino acids and derivatives	Amino acids and derivatives	632-13-3	1	6.78917e+06	7.0746e+06	7.75832e+06	2.77492e+06	2.84982e+06	3.31807e+06	1.3378	0.000715156	0.413596	-1.27371	down
Zmyn004676	C18H30O3	17-Hydroxylinolenic acid	Lipids	Free fatty acids	-	3	264333	356813	401875	149563	171381	168156	1.27251	0.0446517	0.478093	-1.06464	down
mws0221	C6H12N2O4S2	L-Cystine	Amino acids and derivatives	Amino acids and derivatives	56-89-3	1	471498	395215	558536	36935.5	60188.4	47896.5	1.3409	0.0108011	0.101751	-3.29689	down
Hmbp003234	C12H14O6	1-O-Caffeoylglycerol	Phenolic acids	Phenolic acids	-	3	16375.1	12953.2	8739.39	7978.71	3629.31	987.667	1.00224	0.0479122	0.330876	-1.59564	down
pmb2653	C24H42O20	DMelezitose O-rhamnoside	Others	Saccharides	-	3	480542	672765	659173	87815.4	120198	111723	1.33668	0.0134791	0.176408	-2.50301	down
pme0183	C5H5N5O	Isoguanine	Nucleotides and derivatives	Nucleotides and derivatives	3373-53-3	3	41378.3	46398.6	37971.1	20184.4	17341.6	12675.6	1.29183	0.0016332	0.399224	-1.32473	down
Lahp001956	C11H9O2N	Pyran[3,4-b]indole-2-ketone	Alkaloids	Plumerane	-	1	1.39043e+06	1.33103e+06	1.3226e+06	2.89586e+06	2.74556e+06	3.91827e+06	1.31207	0.0374935	2.36388	1.24116	up
mws1715	C10H13N5O3	Cordycepin (3'-Deoxyadenosine)	Nucleotides and derivatives	Nucleotides and derivatives	73-03-0	1	57878.3	53393.4	49893.6	17849.8	23912.3	30455.5	1.26305	0.00421634	0.448096	-1.15812	down
pme3961	C10H13N5O3	2'-Deoxyadenosine	Nucleotides and derivatives	Nucleotides and derivatives	958-09-8	1	57878.3	53393.4	49893.6	17849.8	23912.3	30455.5	1.26305	0.00421634	0.448096	-1.15812	down
mws0047	C27H30O14	Apigenin-7-O-neohesperidoside (Rhoifolin)	Flavonoids	Flavones	17306-46-6	2	3194.46	10931.5	5360.39	189991	38972.1	26836.8	1.16366	0.272038	13.1271	3.71448	up
Zmyn000108	C6H10O8	D-Saccharic acid	Others	Saccharides	87-73-0	1	67807.5	56729.7	79311.3	24352.4	17724.6	14788.6	1.30701	0.0084396	0.27896	-1.84187	down
MW0127814	C26H28O14	Isovitexin 2''-O-arabinoside	Others	Alcohol compounds	53382-71-1	3	3654.03	1403.6	3819.22	16762.4	10555.8	21521.7	1.24197	0.0454999	5.50194	2.45994	up
Lahp002608	C11H9NO2	3,5-Dihydro-2H-Furo[3,2-C]Quinolin-4-One	Alkaloids	Quinoline alkaloids	-	1	1.50908e+06	1.56545e+06	1.69794e+06	3.06634e+06	3.58207e+06	3.63734e+06	1.33552	0.00583216	2.15523	1.10784	up
pme2268	C7H7NO2	Trigonelline	Alkaloids	Pyridine alkaloids	535-83-1	1	177616	145663	177224	1.9355e+06	1.90047e+06	2.06123e+06	1.35271	0.000446402	11.7826	3.55858	up
Smcp001137	C11H9NO2	naphthisoxazol A	Alkaloids	Alkaloids	-	1	601257	565812	782126	1.25185e+06	1.24132e+06	1.45191e+06	1.29465	0.00226377	2.02395	1.01718	up
Zmbp002538	C11H12N2O2	1-Methoxy-indole-3-acetamide	Alkaloids	Plumerane	-	1	893894	835097	1.10171e+06	1.99114e+06	1.91262e+06	2.29283e+06	1.31505	0.00215078	2.18907	1.13032	up
MW0159193	C24H39N5O7	Val-Thr-Tyr-Lys	Amino acids and derivatives	Amino acids and derivatives	-	3	137582	94607.8	227325	42945.9	70048.6	73133.5	1.10737	0.138216	0.405053	-1.30382	down
ML10181668	C6H11NO2	Cycloleucine	Amino acids and derivatives	Amino acids and derivatives	52-52-8	1	1.24552e+07	1.13818e+07	1.30165e+07	2.93831e+06	2.48823e+06	2.8035e+06	1.3491	0.00135377	0.223318	-2.16283	down
Lmmn000214	C18H32O15	Solatriose	Others	Saccharides	528-40-5	3	1.30643e+06	884113	1.01357e+06	125970	136581	65676.8	1.32428	0.0143662	0.10244	-3.28715	down
Lmpp003958	C32H31O14+	Malvidin-3-O-(6''-O-p-coumaroyl)glucoside	Flavonoids	Anthocyanidins	-	3	15334	12957.8	10484.9	197783	171976	118386	1.33895	0.0231789	12.5886	3.65405	up
pmb0678	C37H38O18	Vitexin-7-O-(6''-feruloyl)glucoside	Flavonoids	Flavones	-	1	3978.48	8326.28	2802.66	37218.4	8303.22	12884.8	1.02384	0.24663	3.86608	1.95087	up
Lmbp102601	C9H6O3	7-Hydroxycoumarin;Umbelliferone	Lignans and Coumarins	Coumarins	93-35-6	3	22246.7	27610.1	44458.9	207683	110879	122658	1.27553	0.0570709	4.67812	2.22593	up
MWSmce584	C8H11NO	L-Tyramine	Alkaloids	Alkaloids	51-67-2	3	4221.5	4545.92	7886.97	47560.2	37906.6	50333.3	1.32972	0.00523042	8.15401	3.02751	up
pmb1754	C5H15NO4P+	O-Phosphocholine	Alkaloids	Alkaloids	107-73-3	3	193618	181113	191390	491638	397788	403929	1.33588	0.014148	2.28459	1.19194	up
MWSmce016	C7H7NO2	Nicotinic Acid Methyl Ester(Methyl Nicotinate)	Alkaloids	Pyridine alkaloids	93-60-7	2	22743.1	40005	32412	197717	134653	180644	1.32064	0.0131956	5.39106	2.43057	up
MW0158479	C23H28N6O10	Tyr-His-Asp-Asp	Amino acids and derivatives	Amino acids and derivatives	-	3	58843.2	87418.6	69923.5	229112	323094	282363	1.32087	0.0114265	3.86044	1.94876	up
Lmgp004959	C29H34O16	Tricin-7-O-neohesperidoside	Flavonoids	Flavones	53766-40-8	1	10798.2	18905.2	17128.8	243086	140202	135478	1.32624	0.0457515	11.0771	3.46951	up
Zmgp004060	C22H22O11	paratensein-7-O-glucoside	Flavonoids	Isoflavones	-	2	5979.58	2363.75	15412.2	155913	40005.8	26199.1	1.11598	0.248489	9.35014	3.22499	up
Cmyp005222	C23H24O12	Iristectorin A	Flavonoids	Isoflavones	37744-61-9	2	31426.8	37939	54159.8	431575	409122	428728	1.34315	2.60928e-06	10.2766	3.36129	up
pme3083	C8H7NO3	2-(Formylamino)benzoic acid	Phenolic acids	Phenolic acids	3342-77-6	3	142582	231699	291139	84289.3	102457	113225	1.16102	0.10091	0.4508	-1.14944	down
MWSmce118	C5H6N2O2	Imidazole-4-Acetic Acid	Alkaloids	Alkaloids	645-65-8	2	319496	330154	361150	720930	589385	1.07753e+06	1.24605	0.0867695	2.36233	1.24021	up
Ymjm000148	C14H20O7	Salidroside	Phenolic acids	Phenolic acids	10338-51-9	2	49193.2	88717.9	74082.8	263811	279757	256336	1.31171	0.000435716	3.77324	1.9158	up
Zmyp004317	C16H18O8	(3,4,5-trihydroxytetrahydro-2H-pyran-2-yl)methyl (E)-3-(4-hydroxy-3-methoxyphenyl)acrylate	Phenolic acids	Phenolic acids	-	3	28826.3	26094.8	39357.1	230743	130800	196264	1.32098	0.032109	5.9166	2.56477	up
Zmln002252	C10H8O6	Sideretin (5,7,8-Trihydroxy-6-methoxycoumarin)	Lignans and Coumarins	Coumarins	-	1	46009.6	45031.7	41709.5	18768.8	24104.4	18188.8	1.32078	0.000856845	0.459974	-1.12037	down
pmb0818	C11H11NO3	Methoxyindoleacetic acid	Alkaloids	Plumerane	3471-31-6	3	21720.6	28069.9	34354.9	69518.2	68343.1	85801.5	1.29781	0.0039561	2.65805	1.41037	up
pme2125	C18H32O16	Raffinose	Others	Saccharides	512-69-6	3	425719	900525	598558	1.68828e+06	3.03934e+06	1.84988e+06	1.22981	0.0562866	3.41723	1.77283	up
pmb0464	C16H27NO14	L-Aspartic acid-O-diglucoside	Amino acids and derivatives	Amino acids and derivatives	-	3	633583	601811	730293	1.10777e+06	1.67939e+06	1.9623e+06	1.24835	0.0630101	2.41618	1.27273	up
pme0500	C18H32O16	D-Melezitose	Others	Saccharides	597-12-6	1	20730.9	55769.8	64240.2	163984	131302	86073.5	1.08471	0.0497532	2.70965	1.43811	up
Wasn002329	C16H17NO9	Xanthurenic Acid 8-O-Glucoside	Alkaloids	Quinoline alkaloids	97451-32-6	1	8978.21	14115.7	19286.4	29773.1	26969.1	38538.9	1.17545	0.019177	2.24824	1.1688	up
Lmyp003301	C15H19NO9	4-O-Methyl-DIBOA-Glucoside	Alkaloids	Alkaloids	-	3	25039.3	24306.8	5521.19	150622	153044	168327	1.24533	9.17246e-05	8.60247	3.10475	up
MWSmce203	C12H22O11	D-Cellobiose	Others	Saccharides	528-50-7	3	30745.7	57180.7	32670.2	132841	58750.9	64510.4	1.01279	0.189756	2.12363	1.08653	up
MW0150171	C23H32N4O11	Glu-Thr-Tyr-Glu	Amino acids and derivatives	Amino acids and derivatives	-	3	3559.13	8192.19	6065.89	17279.8	16697.3	11131.4	1.17039	0.023332	2.53174	1.34013	up
Lmjp003655	C22H22O11	6-C-MethylKaempferol-3-glucoside	Flavonoids	Flavones	-	1	15376.1	21269.5	10971	144974	47553.6	36571.8	1.13544	0.220463	4.81134	2.26644	up
MW0148044	C12H21N3O6S2	Cys-Met-Asp	Amino acids and derivatives	Amino acids and derivatives	-	3	157908	49359.2	97738.7	248701	229236	215944	1.09094	0.044181	2.27497	1.18585	up
pme0033	C5H4N4O	Hypoxanthine	Nucleotides and derivatives	Nucleotides and derivatives	68-94-0	3	63310.1	96407.8	88419.4	37995.4	47077.7	36345.4	1.24674	0.0402774	0.48932	-1.03115	down
pmn001459	C23H32O15	Sibiricose A6	Phenolic acids	Phenolic acids	241125-75-7	1	4148.25	19817.5	12124.5	106976	120278	95968.6	1.26181	0.000764613	8.95596	3.16285	up
Hmgp002189	C22H22O11	Hispidulin-7-O-glucoside(Homoplantaginin)	Flavonoids	Flavones	17680-84-1	1	18485.5	19791.7	13807.8	169551	35987	38188.8	1.05498	0.284834	4.67941	2.22633	up
pmn001612	C34H42O19	(3-Mustard acyl)-fructosyl-α-D-(6-mustard acyl)glucoside	Phenolic acids	Phenolic acids	-	1	4841.99	915.398	3490.31	21721	27058.7	21524.4	1.22874	0.00148568	7.60235	2.92644	up
Layp005231	C28H32O16	Glucosyl-5,3',-dimethoxyluteolinxyloside	Flavonoids	Flavones	-	1	3258.21	3916.8	11264.8	48561.8	27963.6	40291.6	1.25093	0.0191627	6.33504	2.66335	up
Zmtp102902	C16H18O8	α-Hydrojuglone glucoside	Quinones	Quinones	-	1	78389.4	47860.3	37505	199382	286313	269635	1.29096	0.00820599	4.61257	2.20557	up
pme2914	C6H10O5	3-Hydroxy-3-methylpentane-1,5-dioic acid	Amino acids and derivatives	Amino acids and derivatives	503-49-1	3	61832.2	79663.9	84723.6	16095.6	20105.5	27279.2	1.30297	0.00690582	0.280614	-1.83334	down
Lcyp000672	C15H16O8	Mahaleboside	Lignans and Coumarins	Coumarins	-	1	50023	45502.1	45911	79747.6	128003	101010	1.26779	0.0559116	2.18304	1.12634	up
Lmtp002642	C26H28O14	Apigenin-8-C-(2''-glucosyl)arabinoside	Flavonoids	Flavones	-	1	1201.11	5866.79	12505.9	75371.8	86254.3	61912.2	1.21498	0.00392672	11.4203	3.51352	up
Lmbn002648	C9H8O3	α-Hydroxycinnamic Acid	Phenolic acids	Phenolic acids	5801-57-0	1	673077	754269	779135	321276	362871	388922	1.32868	0.00133611	0.486326	-1.04	down
Lmmn001643	C9H8O3	2-Hydroxycinnamic acid	Phenolic acids	Phenolic acids	583-17-5	1	673077	754269	779135	321276	362871	388922	1.32868	0.00133611	0.486326	-1.04	down
mws0889	C4H8O5	D-Threonic Acid	Others	Saccharides	3909-12-4	3	21307.6	30030.6	20875.4	11505.8	9873.5	12425.3	1.27096	0.0432019	0.468119	-1.09505	down
Zmhn001926	C13H16O8	1-O-Salicyloyl-β-D-glucose	Phenolic acids	Phenolic acids	60517-74-0	1	30501.4	76186.5	55694.1	229574	239551	215715	1.27601	0.00130997	4.21747	2.07638	up
pmc0281	C15H21N5O8	Ribosyladenosine	Nucleotides and derivatives	Nucleotides and derivatives	-	3	21327.9	20169.2	17238.5	41784.6	35907	42916.1	1.32028	0.00309488	2.0534	1.03802	up
pmb0801	C14H19NO9	4-Pyridoxic acid-O-glucoside	Others	Vitamin	-	1	3333.92	2378.24	2673.86	15274.3	16941.1	18520.9	1.34377	0.00234835	6.05011	2.59696	up
mws1292	C26H28O14	Isoschaftoside	Flavonoids	Flavones	52012-29-0	1	5662.29	9411.02	4581.76	70784.1	35914.8	41645.3	1.30167	0.0554862	7.54738	2.91598	up
MW0150162	C20H30N6O10	Glu-Thr-His-Glu	Amino acids and derivatives	Amino acids and derivatives	-	3	50996.9	38818.7	56907.3	256265	134135	169829	1.28719	0.0598886	3.81828	1.93292	up
HJN090	C21H22O10	Butin-7-O-glucoside	Flavonoids	Flavanones	-	3	25860.6	24810.5	36419.4	12720.4	14695.4	15792.4	1.25799	0.0516682	0.496129	-1.01121	down
Cmzn005970	C21H22O10	Dunalianoside A	Phenolic acids	Phenolic acids	-	3	25860.6	24810.5	36419.4	12720.4	14695.4	15792.4	1.25799	0.0516682	0.496129	-1.01121	down
Wbtn002952	C13H19NO7	1-(β-D-Glucopyranosyl)-3-ethyl-4-methyl-1H-pyrrole-2,5-dione	Others	Ketone compounds	-	2	3905.43	5682.45	7092.33	19558.9	22012.9	20557.9	1.31044	0.00029051	3.72476	1.89715	up
Lmsn003628	C23H32O15	6'-O-Sinapoylsucrose	Phenolic acids	Phenolic acids	-	1	15675.7	17066.1	24568	72757.4	110169	83819.6	1.31658	0.0193603	4.65446	2.21861	up
mws1589	C18H32O16	D-Panose	Others	Saccharides	33401-87-5	1	20833.5	16468.3	41402.7	261912	100147	108924	1.23006	0.127626	5.98418	2.58115	up
Lmmp002463	C28H32O16	Sexangularetin-3-O-glucoside-7-O-rhamnoside	Flavonoids	Flavonols	-	3	9	9	9	6905.45	4083.46	914.091	1.32513	0.149421	440.852	8.78415	up
Lmsp004721	C28H32O16	Tamarixetin-3-O-glucoside-7-O-rhamnoside	Flavonoids	Flavonols	-	3	9	9	9	6905.45	4083.46	914.091	1.32513	0.149421	440.852	8.78415	up
pmn001671	C23H32O15	Furanofructosyl-α-D-(6-mustard acyl)glucoside	Phenolic acids	Phenolic acids	-	2	54694.9	17262.3	11573.5	80343.2	135648	113712	1.14639	0.0184466	3.94709	1.98079	up
MWSslk184	C34H42O19	3,6'-Disinapoylsucrose	Phenolic acids	Phenolic acids	139891-98-8	2	1788.7	1683.38	2529.64	46294.8	57212.2	22446.7	1.32485	0.059939	20.9863	4.39137	up
pmn001672	C23H32O15	Furanofructosyl-α-D-(3-mustard acyl)glucoside	Phenolic acids	Phenolic acids	-	1	10667.7	10197.1	23427.6	95963.1	129335	88063.9	1.3001	0.0122176	7.07484	2.8227	up
MW0157677	C28H41N5O11	Thr-Ile-Asp-Phe-Glu	Amino acids and derivatives	Amino acids and derivatives	-	3	25821.4	43071.7	59200.9	10871.4	5668.84	9508.48	1.25449	0.068229	0.203356	-2.29792	down
MW0153719	C15H29N3O4S2	Met-Val-Met	Amino acids and derivatives	Amino acids and derivatives	-	3	65014.9	44194.6	109561	198284	324272	102648	1.03358	0.160863	2.85782	1.51491	up
mws0344	C5H10O6	D-Xylonic acid	Others	Saccharides	526-91-0	1	105466	139861	153476	50459.2	52361.7	35029.3	1.29107	0.0160764	0.34566	-1.53257	down
Lmtp002474	C26H28O14	Apigenin-6-C-(2''-glucosyl)arabinoside	Flavonoids	Flavones	-	1	5259.98	1225.88	6560.94	113840	41906.9	42119.2	1.24063	0.123002	15.1659	3.92276	up
Zalp003488	C17H20O9	4-O-Caffeoylquinic acid methyl ester	Phenolic acids	Phenolic acids	123372-74-7	3	3186.82	4692.05	11235.2	38493	19520.5	34694.8	1.21185	0.0361568	4.85028	2.27807	up
pmb3002	C28H32O15	Chrysoeriol-7-O-rutinoside	Flavonoids	Flavones	-	1	5180.5	8670.79	7524.16	11999.7	31397.4	25657.3	1.16321	0.105571	3.23055	1.69178	up
MW0113143	C15H18O8	4-O-beta-D-glucosyl-4-coumaric acid	Organic acids	Organic acids	14364-05-7	3	5934.9	9006.33	8835.63	17525.9	48866.7	54498.6	1.2083	0.105366	5.0844	2.34608	up
Lmpp003929	C31H29O13+	Peonidin-3-O-(6''-O-p-coumaroyl)glucoside	Flavonoids	Anthocyanidins	-	3	19789	13175.1	4442.12	140078	45236.1	27949	1.0677	0.233278	5.70129	2.51129	up
pmb0952	C12H17N4OS+	Thiamine (Vitamin B1)	Others	Vitamin	70-16-6	3	26775.7	17117.9	8070.79	72377.8	33582.3	45944.8	1.09506	0.0824592	2.92325	1.54757	up
Zmjp003463	C26H28O14	Vitexin-2''-O-xyloside	Flavonoids	Flavones	-	3	1022.67	3311.24	4523.24	9483.25	10088.8	8897.93	1.12344	0.0159794	3.21434	1.68452	up
pmp001080	C28H32O15	Diosmetin-7-O-Neohesperidoside (Neodiosmin)	Flavonoids	Flavones	38665-01-9	1	9	9	9	20364.2	3481.68	4696.71	1.33813	0.222493	1057.13	10.0459	up
