# Supplementary material for: Metabonomic and transcriptomic profiling reveals amino acid metabolism affects the quality of premium japonica rice varieties in Northeast China
Source: Food Chem (Oxf). 2024 Nov 20;9:100230. doi: 10.1016/j.fochms.2024.100230 (PMC11621605; doi:10.1016/j.fochms.2024.100230)
Supplement: Table S4 — Data quality of reading count of four varieties. [file mmc4.xlsx]

## Sheet: Sheet1
Table S4. Data quality of reading count of four varieties.
Sample	Raw Reads	Clean Reads	Clean Base(G)	Error Rate(%)	Q20(%)	Q30(%)	GC Content(%)	Sample	Total Reads	Reads mapped	Unique mapped	Multi mapped	Read1 mapped	Read2 mapped	+' mapped	-' mapped
JYX1-1	89469776	87410328	13.11	0.03	97.26	91.77	51.77	JYX1-1	87410328	84720174(96.92%)	70674223(80.85%)	14045951(16.07%)	35520742(40.64%)	35153481(40.22%)	35324653(40.41%)	35349570(40.44%)
JYX1-2	101843124	97435972	14.62	0.03	97.28	91.88	51.87	JYX1-2	97435972	94405553(96.89%)	78587933(80.66%)	15817620(16.23%)	39503167(40.54%)	39084766(40.11%)	39271328(40.30%)	39316605(40.35%)
JYX1-3	88688972	86288378	12.94	0.03	97.26	91.78	51.68	JYX1-3	86288378	83612759(96.90%)	69134370(80.12%)	14478389(16.78%)	34727463(40.25%)	34406907(39.87%)	34553110(40.04%)	34581260(40.08%)
LJ31-1	84283150	81800528	12.27	0.03	97.25	91.73	50.81	LJ31-1	81800528	77797696(95.11%)	62894123(76.89%)	14903573(18.22%)	31670579(38.72%)	31223544(38.17%)	31496990(38.50%)	31397133(38.38%)
LJ31-2	86277976	84020756	12.6	0.03	97.24	91.73	51.38	LJ31-2	84020756	80043330(95.27%)	64890466(77.23%)	15152864(18.03%)	32664360(38.88%)	32226106(38.35%)	32467439(38.64%)	32423027(38.59%)
LJ31-3	74415208	72930530	10.94	0.04	97.08	91.28	51.13	LJ31-3	72930530	69551650(95.37%)	55979659(76.76%)	13571991(18.61%)	28188244(38.65%)	27791415(38.11%)	27946430(38.32%)	28033229(38.44%)
SJ18-1	68934630	67300012	10.1	0.04	97.08	91.31	51.74	SJ18-1	67300012	63884350(94.92%)	53405882(79.35%)	10478468(15.57%)	26899245(39.97%)	26506637(39.39%)	26727143(39.71%)	26678739(39.64%)
SJ18-2	84276564	82189260	12.33	0.04	97.08	91.27	50.98	SJ18-2	82189260	77965146(94.86%)	64306180(78.24%)	13658966(16.62%)	32422511(39.45%)	31883669(38.79%)	32177572(39.15%)	32128608(39.09%)
SJ18-3	78415884	76697432	11.5	0.04	97.14	91.45	51.1	SJ18-3	76697432	72696394(94.78%)	59764156(77.92%)	12932238(16.86%)	30097392(39.24%)	29666764(38.68%)	29931961(39.03%)	29832195(38.90%)
WYD4-1	80536866	78885300	11.83	0.04	97.18	91.52	51.14	WYD4-1	78885300	76735823(97.28%)	61721984(78.24%)	15013839(19.03%)	31019480(39.32%)	30702504(38.92%)	30860153(39.12%)	30861831(39.12%)
WYD4-2	67574178	65916710	9.89	0.04	97.15	91.46	51.33	WYD4-2	65916710	64075514(97.21%)	51849807(78.66%)	12225707(18.55%)	26070118(39.55%)	25779689(39.11%)	25928199(39.33%)	25921608(39.32%)
WYD4-3	80984238	78760488	11.81	0.03	97.29	91.81	51.13	WYD4-3	78760488	76610092(97.27%)	61916001(78.61%)	14694091(18.66%)	31106854(39.50%)	30809147(39.12%)	30957702(39.31%)	30958299(39.31%)
