# Supplementary material for: Metabonomic and transcriptomic profiling reveals amino acid metabolism affects the quality of premium japonica rice varieties in Northeast China
Source: Food Chem (Oxf). 2024 Nov 20;9:100230. doi: 10.1016/j.fochms.2024.100230 (PMC11621605; doi:10.1016/j.fochms.2024.100230)
Supplement: Table S5 — Total expressed transcripts identified by RNA-seq. [file mmc5.xlsx]

## Sheet: Sheet1
Table S5. Total expressed transcripts identified by RNA-seq
ID	WYD4-1	WYD4-2	WYD4-3	JYX1-1	JYX1-2	JYX1-3	LJ31-1	LJ31-2	LJ31-3	SJ18-1	SJ18-2	SJ18-3	chr	start	end	strand	gene_name	gene_description	KEGG	KEGG pathway	NR	Swissprot	Tremble	KOG	GO	Pfam	TF-Family	TF-Category	TF-Classification
Os01t0100100-01	0.3152	0.8306	0.289	1.969	2.0157	1.3691	0.765	1.29	1.0654	3.6989	1.3074	1.6714	chr01	2983	10815	+	Os01t0100100-01	--	K20168 TBC1 domain family member 15 | (RefSeq) TBC1 domain family member 15 (A)	--	small G protein signaling modulator 1 [Oryza sativa Japonica Group]	GAP22_ARATH RecName: Full=Rab GTPase-activating protein 22 {ECO:0000303|PubMed:16332933};	A0A0P0UX28_ORYSJ SubName: Full=Os01g0100100 protein {ECO:0000313|EMBL:BAS69908.1};	Ypt/Rab-specific GTPase-activating protein GYP7 and related proteins	GO:0005634,nucleus; GO:0005777,peroxisome; GO:0005096,GTPase activator activity; GO:0006952,defense response; GO:0003674,molecular_function; GO:0008047,enzyme activator activity; GO:0030234,enzyme regulator activity; GO:0030695,GTPase regulator activity; GO:0060589,nucleoside-triphosphatase regulator activity; GO:0098772,molecular function regulator; GO:0006950,response to stress; GO:0008150,biol…	PF00566.21:Rab-GTPase-TBC domain	--	--	--
Os01t0100200-01	0	0	0.0327	0.03	0	0	0	0.032	0	0.0408	0	0	chr01	11218	12435	+	Os01t0100200-01	--	K11096 small nuclear ribonucleoprotein D2 | (RefSeq) probable small nuclear ribonucleoprotein Sm D2 (A)	ko03040: Spliceosome	hypothetical protein EE612_000004, partial [Oryza sativa]	C7351_ARATH RecName: Full=Cytokinin hydroxylase; EC=1.14.13.-; AltName: Full=Cytochrome P450 35A1;	A0A0P0UWT2_ORYSJ SubName: Full=Os01g0100300 protein {ECO:0000313|EMBL:BAS69909.1}; Flags: Fragment;	Cytochrome P450 CYP4/CYP19/CYP26 subfamilies	GO:0016021,integral component of membrane; GO:0099503,secretory vesicle; GO:0020037,heme binding; GO:0005506,iron ion binding; GO:0004497,monooxygenase activity; GO:0016705,oxidoreductase activity, acting on paired donors, with incorporation or reduction of molecular oxygen; GO:0033466,trans-zeatin biosynthetic process; GO:0003674,molecular_function; GO:0005488,binding; GO:0046906,tetrapyrrole bi…	PF00067.25:Cytochrome P450	--	--	--
Os01t0100400-01	0.0342	0.0615	0.0341	0.0938	0.1844	0.1271	0.2214	0.2169	0.1142	0.2342	0.0838	0.1261	chr01	12721	15685	+	Os01t0100400-01	--	K00423 L-ascorbate oxidase [EC:1.10.3.3] | (RefSeq) L-ascorbate oxidase homolog (A)	ko00053: Ascorbate and aldarate metabolism; ko01100: Metabolic pathways	monocopper oxidase-like protein SKU5 isoform X1 [Oryza sativa Japonica Group]	SKU5_ARATH RecName: Full=Monocopper oxidase-like protein SKU5; AltName: Full=Skewed roots; Flags: Precursor;	A0A0E0MQ76_ORYRU SubName: Full=Uncharacterized protein {ECO:0000313|EnsemblPlants:ORUFI01G00050.4};	Multicopper oxidases	GO:0031225,anchored component of membrane; GO:0046658,anchored component of plasma membrane; GO:0048046,apoplast; GO:0005829,cytosol; GO:0009505,plant-type cell wall; GO:0000325,plant-type vacuole; GO:0005886,plasma membrane; GO:0009506,plasmodesma; GO:0005507,copper ion binding; GO:0016491,oxidoreductase activity; GO:0009932,cell tip growth; GO:0003674,molecular_function; GO:0005488,binding; GO:…	PF07732.18:Multicopper oxidase	--	--	--
Os01t0100500-01	5.1124	5.0865	4.9631	7.0115	7.2838	7.8055	5.5991	5.8907	5.2032	8.633	7.3477	6.7808	chr01	16399	20144	+	Os01t0100500-01	--	--	--	uncharacterized protein LOC112163591 [Oryza sativa Japonica Group]	--	Q2HPI6_ORYSJ SubName: Full=Os01g0100500 protein {ECO:0000313|EMBL:BAF03650.1};	--	--	--	--	--	--
Os01t0100600-01	0.3021	0.9498	0.3575	2.3967	2.7838	1.8048	1.0329	1.5637	1.1336	3.7318	1.6438	1.8275	chr01	22841	26892	+	Os01t0100600-01	--	--	--	uncharacterized protein LOC4326456 isoform X1 [Oryza sativa Japonica Group]	--	A0A0D3EIJ2_9ORYZ SubName: Full=Uncharacterized protein {ECO:0000313|EnsemblPlants:OBART01G00060.2};	--	GO:0003676,nucleic acid binding; GO:0003674,molecular_function; GO:0005488,binding; GO:0097159,organic cyclic compound binding; GO:1901363,heterocyclic compound binding	PF01424.25:R3H domain	--	--	--
Os01t0100700-01	2.4913	6.9467	2.3205	13.3167	15.5633	10.9553	8.6942	14.3277	10.3541	23.5085	10.0291	9.8406	chr01	27143	28644	+	Os01t0100700-01	--	K02989 small subunit ribosomal protein S5e | (RefSeq) 40S ribosomal protein S5 (A)	ko03010: Ribosome	40S ribosomal protein S5 [Oryza sativa Japonica Group]	RS5_CICAR RecName: Full=40S ribosomal protein S5; Flags: Fragment;	Q93VC6_ORYSJ SubName: Full=Os01g0100700 protein {ECO:0000313|EMBL:BAS69916.1}; SubName: Full=Putative 40S ribosomal protein S5 {ECO:0000313|EMBL:BAB62621.1}; SubName: Full=cDNA clone:006-206-E02, full insert sequence {ECO:0000313|EMBL:BAG87164.1}; SubName: Full=cDNA clone:J033028P14, full insert sequence {ECO:0000313|EMBL:BAH00534.1};	Ribosomal protein S7	GO:0015935,small ribosomal subunit; GO:0003723,RNA binding; GO:0003735,structural constituent of ribosome; GO:0006412,translation; GO:0003674,molecular_function; GO:0003676,nucleic acid binding; GO:0005488,binding; GO:0097159,organic cyclic compound binding; GO:1901363,heterocyclic compound binding; GO:0005198,structural molecule activity; GO:0006518,peptide metabolic process; GO:0006807,nitrogen…	PF00177.24:Ribosomal protein S7p/S5e	--	--	--
Os01t0100800-01	1.4101	1.9802	1.9144	2.6867	2.2959	2.7078	2.104	2.6297	1.8382	4.7452	2.7591	2.4813	chr01	29818	34453	+	Os01t0100800-01	--	--	--	uncharacterized protein LOC4326458 isoform X2 [Oryza sativa Japonica Group]	--	A0A0P0UX27_ORYSJ SubName: Full=Os01g0100800 protein {ECO:0000313|EMBL:BAF03653.1};	--	--	PF07889.15:Protein of unknown function (DUF1664)	--	--	--
Os01t0100900-01	1.0493	2.158	0.9867	3.3452	3.1489	2.6461	1.7922	2.9904	1.8051	4.1104	2.0725	2.2081	chr01	35623	41136	+	Os01t0100900-01	--	K01634 sphinganine-1-phosphate aldolase [EC:4.1.2.27] | (RefSeq) sphingosine-1-phosphate lyase (A)	ko00600: Sphingolipid metabolism; ko01100: Metabolic pathways	sphingosine-1-phosphate lyase precursor [Oryza sativa Japonica Group]	SGPL_ORYSJ RecName: Full=Sphingosine-1-phosphate lyase; Short=S1PL; Short=SP-lyase; Short=SPL; EC=4.1.2.27; AltName: Full=Sphingosine-1-phosphate aldolase; Flags: Precursor;	A0A0E0MQ81_ORYRU SubName: Full=Uncharacterized protein {ECO:0000313|EnsemblPlants:ORUFI01G00080.1};	Glutamate decarboxylase/sphingosine phosphate lyase	GO:0005783,endoplasmic reticulum; GO:0005789,endoplasmic reticulum membrane; GO:0016021,integral component of membrane; GO:0030170,pyridoxal phosphate binding; GO:0008117,sphinganine-1-phosphate aldolase activity; GO:0019752,carboxylic acid metabolic process; GO:0030149,sphingolipid catabolic process; GO:0003674,molecular_function; GO:0005488,binding; GO:0019842,vitamin binding; GO:0036094,small …	PF00282.22:Pyridoxal-dependent decarboxylase conserved domain	--	--	--
Os01t0101150-00	0.0152	0	0	0.0972	0.1008	0.0565	0.0303	0.0889	0.0169	0.0945	0.0744	0.128	chr01	58658	61090	+	Os01t0101150-00	--	K23541 Ca2+/H+ antiporter, TMEM165/GDT1 family | (RefSeq) pentatricopeptide repeat-containing protein At4g21065 (A)	--	putative pentatricopeptide repeat-containing protein At2g01510 [Oryza sativa Japonica Group]	PP206_ARATH RecName: Full=Putative pentatricopeptide repeat-containing protein At2g01510;	Q655L5_ORYSJ SubName: Full=Os01g0101150 protein {ECO:0000313|EMBL:BAS69919.1}; SubName: Full=Uncharacterized protein P0672D08.16 {ECO:0000313|EMBL:BAD45498.1};	FOG: PPR repeat	GO:0043231,intracellular membrane-bounded organelle; GO:0003723,RNA binding; GO:0008270,zinc ion binding; GO:0009451,RNA modification; GO:0003674,molecular_function; GO:0003676,nucleic acid binding; GO:0005488,binding; GO:0097159,organic cyclic compound binding; GO:1901363,heterocyclic compound binding; GO:0043167,ion binding; GO:0043169,cation binding; GO:0046872,metal ion binding; GO:0046914,tr…	PF13041.9:PPR repeat family	--	--	--
Os01t0101200-02	0	0.0142	0.0118	0.0109	0.0197	0	0	0.0116	0	0.0148	0	0.05	chr01	62112	65537	+	Os01t0101200-02	--	K09880 enolase-phosphatase E1 [EC:3.1.3.77] | (RefSeq) probable bifunctional methylthioribulose-1-phosphate dehydratase/enolase-phosphatase E1 (A)	ko00270: Cysteine and methionine metabolism; ko01100: Metabolic pathways	hypothetical protein EE612_000020, partial [Oryza sativa]	MTBC_ORYSI RecName: Full=Probable bifunctional methylthioribulose-1-phosphate dehydratase/enolase-phosphatase E1 {ECO:0000255|HAMAP-Rule:MF_03118}; Includes: RecName: Full=Methylthioribulose-1-phosphate dehydratase {ECO:0000255|HAMAP-Rule:MF_03118}; Short=MTRu-1-P dehydratase {ECO:0000255|HAMAP-Rule:MF_03118}; EC=4.2.1.109 {ECO:0000255|HAMAP-Rule:MF_03118}; Includes: RecName: Full=Enolase-phospha…	Q0JRH3_ORYSJ SubName: Full=Os01g0101200 protein {ECO:0000313|EMBL:BAS69921.1}; Flags: Fragment;	Enolase-phosphatase E-1	GO:0005737,cytoplasm; GO:0043715,2,3-diketo-5-methylthiopentyl-1-phosphate enolase activity; GO:0043716,2-hydroxy-3-keto-5-methylthiopentenyl-1-phosphate phosphatase activity; GO:0043874,acireductone synthase activity; GO:0000287,magnesium ion binding; GO:0046570,methylthioribulose 1-phosphate dehydratase activity; GO:0008270,zinc ion binding; GO:0019509,L-methionine salvage from methylthioadenos…	PF00702.29:haloacid dehalogenase-like hydrolase	--	--	--
Os01t0101300-01	0.0585	0.1636	0.1362	0.4278	0.6467	0.2898	0.33	0.1902	0.1302	0.6308	0.21	0.3285	chr01	63350	66302	-	Os01t0101300-01	--	K13151 snurportin-1 | (RefSeq) snurportin-1 (A)	ko03013: Nucleocytoplasmic transport	snurportin-1 [Oryza sativa Japonica Group]	--	Q0JRH2_ORYSJ RecName: Full=Snurportin-1 {ECO:0000256|ARBA:ARBA00016034};	m3G-cap-specific nuclear import receptor (Snurportin1)	GO:0005737,cytoplasm; GO:0005634,nucleus; GO:0003723,RNA binding; GO:0061015,snRNA import into nucleus; GO:0003674,molecular_function; GO:0003676,nucleic acid binding; GO:0005488,binding; GO:0097159,organic cyclic compound binding; GO:1901363,heterocyclic compound binding; GO:0006403,RNA localization; GO:0006404,RNA import into nucleus; GO:0006810,transport; GO:0006811,ion transport; GO:0006820,a…	--	--	--	--
Os01t0101600-01	0.0873	0.0732	0.087	0.0957	0.0506	0.1621	0.139	0.1021	0.0874	0.3039	0.1623	0.2205	chr01	72816	78349	+	Os01t0101600-01	--	--	--	uncharacterized protein LOC4326462 [Oryza sativa Japonica Group]	CID10_ARATH RecName: Full=Polyadenylate-binding protein-interacting protein 10; Short=PABP-interacting protein 10; Short=Poly(A)-binding protein-interacting protein 10; AltName: Full=PAM2-containing protein CID10; AltName: Full=Protein CTC-INTERACTING DOMAIN 10;	Q0JRH1_ORYSJ SubName: Full=Os01g0101600 protein {ECO:0000313|EMBL:BAF03657.1};	--	GO:0005634,nucleus; GO:0003729,mRNA binding; GO:0003674,molecular_function; GO:0003676,nucleic acid binding; GO:0003723,RNA binding; GO:0005488,binding; GO:0097159,organic cyclic compound binding; GO:1901363,heterocyclic compound binding; GO:0005575,cellular_component; GO:0005622,intracellular anatomical structure; GO:0043226,organelle; GO:0043227,membrane-bounded organelle; GO:0043229,intracellu…	PF00630.22:Filamin/ABP280 repeat	--	--	--
Os01t0101700-00	0.2947	0.2521	0.1678	1.3841	1.6739	1.1722	0.3769	0.8204	0.3277	1.7794	0.7825	0.9744	chr01	82426	84095	+	Os01t0101700-00	--	K09510 DnaJ homolog subfamily B member 4 | (RefSeq) dnaJ homolog subfamily B member 1 (A)	--	Os01g0101700 [Oryza sativa Japonica Group]	DNJ20_ARATH RecName: Full=Chaperone protein dnaJ 20, chloroplastic; Short=AtDjC20; Short=AtJ20; Flags: Precursor;	A0A0P0UXD4_ORYSJ SubName: Full=Os01g0101700 protein {ECO:0000313|EMBL:BAS69926.1};	Molecular chaperone (DnaJ superfamily)	GO:0009507,chloroplast; GO:0005634,nucleus; GO:0061077,chaperone-mediated protein folding; GO:1902395,regulation of 1-deoxy-D-xylulose-5-phosphate synthase activity; GO:0010322,regulation of isopentenyl diphosphate biosynthetic process, methylerythritol 4-phosphate pathway; GO:0006457,protein folding; GO:0008150,biological_process; GO:0009987,cellular process; GO:0050790,regulation of catalytic a…	PF00226.34:DnaJ domain	--	--	--
Os01t0101800-01	0.0159	0.019	0.0158	0	0.0131	0.0294	0.0158	0.0618	0.0176	0.0394	0.0155	0.0834	chr01	85337	88844	+	Os01t0101800-01	--	--	--	uncharacterized protein LOC4326464 isoform X1 [Oryza sativa Japonica Group]	--	Q0JRG9_ORYSJ SubName: Full=Os01g0101800 protein {ECO:0000313|EMBL:BAS69927.1};	--	--	--	--	--	--
Os01t0101900-00	0	0	0.1066	0.1953	0.0886	0.0993	0	0	0	0	0	0	chr01	88883	89228	-	Os01t0101900-00	--	--	--	P0402A09.15 [Oryza sativa Japonica Group]	--	Q7F2F1_ORYSJ SubName: Full=p0402A09.15 protein {ECO:0000313|EMBL:BAB62632.1}; SubName: Full=p0455C04.9 protein {ECO:0000313|EMBL:BAB92134.1};	--	GO:0016021,integral component of membrane; GO:0016788,hydrolase activity, acting on ester bonds; GO:0003674,molecular_function; GO:0003824,catalytic activity; GO:0016787,hydrolase activity; GO:0005575,cellular_component; GO:0016020,membrane; GO:0031224,intrinsic component of membrane; GO:0110165,cellular anatomical entity	PF11820.11:Protein of unknown function (DUF3339)	--	--	--
Os01t0102000-01	0.1893	0.0756	0.0419	0.8069	0.9062	0.5857	0.3976	0.574	0.2807	0.7323	0.3499	0.1771	chr01	89763	91521	-	Os01t0102000-01	--	K01114 phospholipase C [EC:3.1.4.3] | (RefSeq) non-specific phospholipase C6 (A)	ko00562: Inositol phosphate metabolism; ko00564: Glycerophospholipid metabolism; ko00565: Ether lipid metabolism; ko01100: Metabolic pathways; ko01110: Biosynthesis of secondary metabolites	non-specific phospholipase C6 [Oryza sativa Japonica Group]	NPC6_ARATH RecName: Full=Non-specific phospholipase C6; EC=3.1.-.-; Flags: Precursor;	A0A0P0UX25_ORYSJ SubName: Full=Os01g0102000 protein {ECO:0000313|EMBL:BAF03660.1}; SubName: Full=Phospholipase-like {ECO:0000313|EMBL:BAD45504.1};	--	GO:0009507,chloroplast; GO:0005576,extracellular region; GO:0004629,phospholipase C activity; GO:0048229,gametophyte development; GO:0009395,phospholipid catabolic process; GO:0048364,root development; GO:0003674,molecular_function; GO:0003824,catalytic activity; GO:0004620,phospholipase activity; GO:0008081,phosphoric diester hydrolase activity; GO:0016298,lipase activity; GO:0016787,hydrolase a…	PF04185.17:Phosphoesterase family	--	--	--
Os01t0102300-01	0.3811	0.776	0.3419	0.9397	1.1996	0.7781	0.3412	1.0026	0.7627	2.8425	1.0439	1.3633	chr01	134300	135439	+	Os01t0102300-01	--	--	--	thylakoid lumenal 17.9 kDa protein, chloroplastic isoform X2 [Oryza sativa Japonica Group]	TL1Y_ARATH RecName: Full=Thylakoid lumenal 17.9 kDa protein, chloroplastic; Flags: Precursor;	Q94CX1_ORYSJ SubName: Full=Os01g0102300 protein {ECO:0000313|EMBL:BAS69931.1}; SubName: Full=p0402A09.21 protein {ECO:0000313|EMBL:BAB62636.1}; SubName: Full=p0455C04.15 protein {ECO:0000313|EMBL:BAB92138.1};	--	GO:0009507,chloroplast; GO:0009543,chloroplast thylakoid lumen; GO:0005829,cytosol; GO:0009579,thylakoid; GO:0031977,thylakoid lumen; GO:0005575,cellular_component; GO:0005622,intracellular anatomical structure; GO:0005737,cytoplasm; GO:0009536,plastid; GO:0043226,organelle; GO:0043227,membrane-bounded organelle; GO:0043229,intracellular organelle; GO:0043231,intracellular membrane-bounded organe…	--	--	--	--
Os01t0102400-01	46.8564	41.6926	47.5325	33.9958	31.3601	38.7138	34.5031	28.1904	33.143	25.9573	38.8972	35.4168	chr01	139826	141555	+	Os01t0102400-01	--	K08066 nuclear transcription factor Y, gamma | (RefSeq) uncharacterized protein LOC4326467 isoform X1 (A)	--	uncharacterized protein LOC4326467 isoform X3 [Oryza sativa Japonica Group]	NFYC6_ORYSJ RecName: Full=Nuclear transcription factor Y subunit C-6 {ECO:0000305}; Short=OsNF-YC6 {ECO:0000303|PubMed:26542958}; AltName: Full=Transcriptional activator HAP5D {ECO:0000305}; Short=OsHAP5D {ECO:0000303|PubMed:18193457};	Q93VF0_ORYSJ SubName: Full=Os01g0102400 protein {ECO:0000313|EMBL:BAS69932.1}; SubName: Full=cDNA, clone: J075175B02, full insert sequence {ECO:0000313|EMBL:BAH01232.1}; SubName: Full=p0402A09.22 protein {ECO:0000313|EMBL:BAB62637.1}; SubName: Full=p0455C04.16 protein {ECO:0000313|EMBL:BAB92139.1};	CCAAT-binding factor, subunit C (HAP5)	GO:0005737,cytoplasm; GO:0005634,nucleus; GO:0003677,DNA binding; GO:0001228,DNA-binding transcription activator activity, RNA polymerase II-specific; GO:0046982,protein heterodimerization activity; GO:0006355,regulation of transcription, DNA-templated; GO:0003674,molecular_function; GO:0003676,nucleic acid binding; GO:0005488,binding; GO:0097159,organic cyclic compound binding; GO:1901363,hetero…	PF00125.27:Core histone H2A/H2B/H3/H4	NF-YC	TF	NF-Y->NF-YC
Os01t0102500-01	15.0935	12.7458	15.4618	11.5897	10.9623	12.6899	16.0126	11.286	12.5291	15.5677	17.1391	16.431	chr01	141959	144554	+	Os01t0102500-01	--	--	--	uncharacterized protein LOC4326468 [Oryza sativa Japonica Group]	--	Q93VY8_ORYSJ SubName: Full=Os01g0102500 protein {ECO:0000313|EMBL:BAS69933.1}; SubName: Full=p0402A09.23 protein {ECO:0000313|EMBL:BAB62638.1}; SubName: Full=p0455C04.17 protein {ECO:0000313|EMBL:BAB92140.1};	--	--	PF02338.22:OTU-like cysteine protease	--	--	--
Os01t0102600-01	0.3292	0.276	0.1313	0.8118	0.4363	0.7028	0.393	0.3208	0.4759	1.105	0.2577	0.5196	chr01	145603	147847	+	Os01t0102600-01	--	K00891 shikimate kinase [EC:2.7.1.71] | (RefSeq) shikimate kinase 2, chloroplastic isoform X1 (A)	ko00400: Phenylalanine, tyrosine and tryptophan biosynthesis; ko01100: Metabolic pathways; ko01110: Biosynthesis of secondary metabolites; ko01230: Biosynthesis of amino acids	probable inactive shikimate kinase like 1, chloroplastic [Oryza sativa Japonica Group]	SKL1_ARATH RecName: Full=Probable inactive shikimate kinase like 1, chloroplastic; Short=AtSKL1; Flags: Precursor;	Q0JRG4_ORYSJ SubName: Full=Os01g0102600 protein {ECO:0000313|EMBL:BAS69934.1}; SubName: Full=cDNA clone:J013000E05, full insert sequence {ECO:0000313|EMBL:BAG89218.1};	--	GO:0009507,chloroplast; GO:0009570,chloroplast stroma; GO:0005829,cytosol; GO:0009658,chloroplast organization; GO:0010027,thylakoid membrane organization; GO:0006996,organelle organization; GO:0008150,biological_process; GO:0009657,plastid organization; GO:0009987,cellular process; GO:0016043,cellular component organization; GO:0071840,cellular component organization or biogenesis; GO:0009668,pl…	PF01202.25:Shikimate kinase	--	--	--
Os01t0102700-01	6.9628	10.7231	7.0594	19.7684	21.8855	17.4676	10.7258	13.7253	10.9717	19.8351	11.483	11.5124	chr01	148085	150568	+	Os01t0102700-01	--	K13250 translocon-associated protein subunit beta | (RefSeq) translocon-associated protein subunit beta (A)	ko04141: Protein processing in endoplasmic reticulum	hypothetical protein EE612_004428 [Oryza sativa]	--	Q0JRG3_ORYSJ SubName: Full=Os01g0102700 protein {ECO:0000313|EMBL:BAS69936.1};	Translocon-associated complex TRAP, beta subunit	--	PF05753.17:Translocon-associated protein beta (TRAPB)	--	--	--
Os01t0102800-01	0.7301	1.6899	0.8512	3.6847	4.316	3.7331	1.9327	2.3998	1.5274	6.0771	3.16	2.474	chr01	152853	156449	+	Os01t0102800-01	--	K10841 DNA excision repair protein ERCC-6 | (RefSeq) protein CHROMATIN REMODELING 8 (A)	ko03420: Nucleotide excision repair	hypothetical protein OsI_00025 [Oryza sativa Indica Group]	CSB_ORYSJ RecName: Full=DNA excision repair protein CSB {ECO:0000305}; EC=3.6.4.- {ECO:0000305}; AltName: Full=Cockayne syndrome protein CSB {ECO:0000305}; Short=OsCSB {ECO:0000303|PubMed:15150342};	B8ACS3_ORYSI SubName: Full=Uncharacterized protein {ECO:0000313|EMBL:EEC69769.1};	Transcription-coupled repair protein CSB/RAD26 (contains SNF2 family DNA-dependent ATPase domain)	GO:0005634,nucleus; GO:0005524,ATP binding; GO:0008094,DNA-dependent ATPase activity; GO:0140658,NA; GO:0003677,DNA binding; GO:0004386,helicase activity; GO:0016787,hydrolase activity; GO:0006283,transcription-coupled nucleotide-excision repair; GO:0000166,nucleotide binding; GO:0003674,molecular_function; GO:0005488,binding; GO:0017076,purine nucleotide binding; GO:0030554,adenyl nucleotide bin…	PF00176.26:SNF2-related domain	SNF2	TR	SNF2
Os01t0102850-00	0.1968	0.7662	0.3924	1.3932	1.5897	1.4615	1.1747	1.6782	1.2037	2.7527	1.0109	1.5532	chr01	164577	168921	+	Os01t0102850-00	--	K13035 beta-cyano-L-alanine hydratase/nitrilase [EC:3.5.5.4 4.2.1.65] | (RefSeq) bifunctional nitrilase/nitrile hydratase NIT4 (A)	ko00460: Cyanoamino acid metabolism; ko01100: Metabolic pathways; ko01110: Biosynthesis of secondary metabolites	hypothetical protein EE612_004426, partial [Oryza sativa]	NRL4_ORYSJ RecName: Full=Bifunctional nitrilase/nitrile hydratase NIT4; Short=OsNIT4; EC=3.5.5.1; EC=3.5.5.4; AltName: Full=Cyanoalanine nitrilase; AltName: Full=Nitrilase 4;	A0A0P0UX53_ORYSJ SubName: Full=Os01g0102850 protein {ECO:0000313|EMBL:BAS69938.1}; Flags: Fragment;	--	GO:0047427,cyanoalanine nitrilase activity; GO:0080061,indole-3-acetonitrile nitrilase activity; GO:0000257,nitrilase activity; GO:0018822,nitrile hydratase activity; GO:0051410,detoxification of nitrogen compound; GO:0006807,nitrogen compound metabolic process; GO:0003674,molecular_function; GO:0003824,catalytic activity; GO:0016787,hydrolase activity; GO:0016810,hydrolase activity, acting on ca…	--	--	--	--
Os01t0102900-01	0.3973	1.0197	0.8485	2.488	2.9619	1.6856	1.2984	1.1614	0.631	3.6688	1.8322	1.672	chr01	169390	170316	-	Os01t0102900-01	--	--	--	hypothetical protein [Enterobacter hormaechei]	LIRP1_ORYSJ RecName: Full=Light-regulated protein, chloroplastic; Flags: Precursor;	A0A0D3EIL4_9ORYZ SubName: Full=Uncharacterized protein {ECO:0000313|EnsemblPlants:OBART01G00240.1};	--	GO:0009941,chloroplast envelope; GO:0009570,chloroplast stroma; GO:0009535,chloroplast thylakoid membrane; GO:0098807,chloroplast thylakoid membrane protein complex; GO:0071482,cellular response to light stimulus; GO:0007623,circadian rhythm; GO:0008150,biological_process; GO:0009314,response to radiation; GO:0009416,response to light stimulus; GO:0009628,response to abiotic stimulus; GO:0009987,…	PF07207.14:Light regulated protein Lir1	--	--	--
Os01t0103000-01	0.1454	0.3483	0.1812	0.3984	0.542	0.4723	0	0.4959	0.3637	0.6778	0.3912	0.2295	chr01	170798	173144	-	Os01t0103000-01	--	K12198 charged multivesicular body protein 5 | (RefSeq) charged multivesicular body protein 5 (A)	ko04144: Endocytosis	vacuolar protein sorting-associated protein 60.1 [Oryza sativa Japonica Group]	VP601_ARATH RecName: Full=Vacuolar protein sorting-associated protein 60.1 {ECO:0000305};	A0A0E0MQ97_ORYRU SubName: Full=Uncharacterized protein {ECO:0000313|EnsemblPlants:ORUFI01G00210.1};	Protein involved in vacuolar protein sorting	GO:0005771,multivesicular body; GO:0032585,multivesicular body membrane; GO:0032511,late endosome to vacuole transport via multivesicular body sorting pathway; GO:0015031,protein transport; GO:0006900,vesicle budding from membrane; GO:0006810,transport; GO:0007034,vacuolar transport; GO:0008150,biological_process; GO:0009987,cellular process; GO:0016192,vesicle-mediated transport; GO:0016197,endo…	PF03357.24:Snf7	--	--	--
Os01t0103050-01	0	0	0	0	0	0	0	0.0145	0	0	0	0	chr01	172587	175073	+	Os01t0103050-01	--	K12198 charged multivesicular body protein 5 | (RefSeq) charged multivesicular body protein 5 (A)	ko04144: Endocytosis	vacuolar protein sorting-associated protein 60.1 [Oryza sativa Japonica Group]	VP601_ARATH RecName: Full=Vacuolar protein sorting-associated protein 60.1 {ECO:0000305};	A0A0E0MQ97_ORYRU SubName: Full=Uncharacterized protein {ECO:0000313|EnsemblPlants:ORUFI01G00210.1};	Protein involved in vacuolar protein sorting	GO:0005771,multivesicular body; GO:0032585,multivesicular body membrane; GO:0032511,late endosome to vacuole transport via multivesicular body sorting pathway; GO:0015031,protein transport; GO:0006900,vesicle budding from membrane; GO:0006810,transport; GO:0007034,vacuolar transport; GO:0008150,biological_process; GO:0009987,cellular process; GO:0016192,vesicle-mediated transport; GO:0016197,endo…	PF03357.24:Snf7	--	--	--
Os01t0103400-01	1.4454	1.3158	1.1526	0	0.0479	0	0	0.0563	0	0.0719	0.1131	0	chr01	185189	185828	-	Os01t0103400-01	--	--	--	hypothetical protein EE612_004418, partial [Oryza sativa]	--	A0A0P0UXG2_ORYSJ SubName: Full=Os01g0103400 protein {ECO:0000313|EMBL:BAS69944.1}; Flags: Fragment;	--	--	--	--	--	--
Os01t0103600-01	0.0443	0.1062	0.0442	0.1923	0.2662	0.2366	0.0661	0.1404	0.037	0.3169	0.1301	0.1632	chr01	187345	190904	-	Os01t0103600-01	--	K01824 cholestenol Delta-isomerase [EC:5.3.3.5] | (RefSeq) probable 3-beta-hydroxysteroid-Delta(8),Delta(7)-isomerase (A)	ko00100: Steroid biosynthesis; ko01100: Metabolic pathways; ko01110: Biosynthesis of secondary metabolites	hypothetical protein EE612_004416 [Oryza sativa]	EBP_ORYSJ RecName: Full=Probable 3-beta-hydroxysteroid-Delta(8),Delta(7)-isomerase; EC=5.3.3.5; AltName: Full=Cholestenol Delta-isomerase; AltName: Full=Delta(8)-Delta(7) sterol isomerase; Short=D8-D7 sterol isomerase;	A0A0E0MQ99_ORYRU RecName: Full=EXPERA domain-containing protein {ECO:0000259|PROSITE:PS51751};	C-8,7 sterol isomerase	GO:0005783,endoplasmic reticulum; GO:0005789,endoplasmic reticulum membrane; GO:0016021,integral component of membrane; GO:0000247,C-8 sterol isomerase activity; GO:0047750,cholestenol delta-isomerase activity; GO:0004769,steroid delta-isomerase activity; GO:0016126,sterol biosynthetic process; GO:0003674,molecular_function; GO:0003824,catalytic activity; GO:0016853,isomerase activity; GO:0016860…	PF05241.15:EXPERA (EXPanded EBP superfamily)	--	--	--
Os01t0103600-02	0.7346	1.0652	0.5781	1.5185	1.025	1.1484	0.7308	0.8666	1.3328	1.4901	1.0213	1.0171	chr01	186250	190262	-	Os01t0103600-02	--	K01824 cholestenol Delta-isomerase [EC:5.3.3.5] | (RefSeq) probable 3-beta-hydroxysteroid-Delta(8),Delta(7)-isomerase (A)	ko00100: Steroid biosynthesis; ko01100: Metabolic pathways; ko01110: Biosynthesis of secondary metabolites	probable 3-beta-hydroxysteroid-Delta(8),Delta(7)-isomerase [Oryza sativa Japonica Group]	EBP_ORYSJ RecName: Full=Probable 3-beta-hydroxysteroid-Delta(8),Delta(7)-isomerase; EC=5.3.3.5; AltName: Full=Cholestenol Delta-isomerase; AltName: Full=Delta(8)-Delta(7) sterol isomerase; Short=D8-D7 sterol isomerase;	A0A0E0MQ99_ORYRU RecName: Full=EXPERA domain-containing protein {ECO:0000259|PROSITE:PS51751};	C-8,7 sterol isomerase	GO:0005783,endoplasmic reticulum; GO:0005789,endoplasmic reticulum membrane; GO:0016021,integral component of membrane; GO:0000247,C-8 sterol isomerase activity; GO:0047750,cholestenol delta-isomerase activity; GO:0004769,steroid delta-isomerase activity; GO:0016126,sterol biosynthetic process; GO:0003674,molecular_function; GO:0003824,catalytic activity; GO:0016853,isomerase activity; GO:0016860…	PF05241.15:EXPERA (EXPanded EBP superfamily)	--	--	--
Os01t0103700-01	0.3827	0.4456	0.3285	0.7281	0.6604	0.592	0.5604	0.6526	0.591	0.8325	0.4784	0.6599	chr01	191037	196287	+	Os01t0103700-01	--	K13144 integrator complex subunit 7 | (RefSeq) uncharacterized protein LOC4326768 isoform X1 (A)	--	unknown protein [Oryza sativa Japonica Group]	--	A0A5S6R7S3_ORYSJ SubName: Full=cDNA clone:J023061E16, full insert sequence {ECO:0000313|EMBL:BAG92010.1};	Uncharacterized conserved protein	GO:0032039,integrator complex; GO:0016180,snRNA processing; GO:0006139,nucleobase-containing compound metabolic process; GO:0006396,RNA processing; GO:0006725,cellular aromatic compound metabolic process; GO:0006807,nitrogen compound metabolic process; GO:0008150,biological_process; GO:0008152,metabolic process; GO:0009987,cellular process; GO:0010467,gene expression; GO:0016070,RNA metabolic pro…	--	--	--	--
Os01t0103800-01	0.9156	2.1106	0.9987	5.7745	6.4969	4.4895	2.9385	4.1074	2.5547	8.5689	3.228	3.7806	chr01	197647	200803	+	Os01t0103800-01	--	--	--	uncharacterized protein At1g76660-like [Oryza glaberrima]	Y1666_ARATH RecName: Full=Uncharacterized protein At1g76660;	A0A0D3EIM6_9ORYZ SubName: Full=Uncharacterized protein {ECO:0000313|EnsemblPlants:OBART01G00290.2};	--	--	--	--	--	--
Os01t0103900-01	0.0675	0.101	0.1009	0.154	0.1257	0.2035	0.0839	0.1808	0.0938	0.4613	0.231	0.1242	chr01	201944	206202	+	Os01t0103900-01	--	--	--	uncharacterized protein LOC4326452 isoform X2 [Oryza sativa Japonica Group]	--	A0A0E0FEY8_ORYNI SubName: Full=Uncharacterized protein {ECO:0000313|EnsemblPlants:ONIVA01G00220.1};	--	--	--	--	--	--
Os01t0104350-00	1.1784	2.3996	1.1159	2.2064	2.9286	2.625	1.6411	2.0096	2.2275	4.102	2.594	2.1078	chr01	224916	225543	+	Os01t0104350-00	--	--	--	hypothetical protein DAI22_01g003500 [Oryza sativa Japonica Group]	--	A0A0E0MQB3_ORYRU SubName: Full=Uncharacterized protein {ECO:0000313|EnsemblPlants:ORUFI01G00300.1};	--	--	--	--	--	--
Os01t0104400-01	0.0266	0.0957	0	0.0973	0.0221	0.0741	0.0265	0	0.0296	0.0993	0.0521	0	chr01	226897	229229	+	Os01t0104400-01	--	--	--	hypothetical protein OsJ_00036 [Oryza sativa Japonica Group]	40G3_ORYSJ RecName: Full=Ricin B-like lectin R40G3 {ECO:0000305}; AltName: Full=Osr40g3 {ECO:0000303|PubMed:9265787};	A2ZNA8_ORYSJ SubName: Full=Uncharacterized protein {ECO:0000313|EMBL:EAZ10205.1};	--	GO:0030246,carbohydrate binding; GO:0003674,molecular_function; GO:0005488,binding	PF14200.9:Ricin-type beta-trefoil lectin domain-like	--	--	--
Os01t0104400-02	0	0	0	0	0.0251	0.0282	0	0	0	0	0	0	chr01	227139	229301	+	Os01t0104400-02	--	--	--	hypothetical protein OsJ_00036 [Oryza sativa Japonica Group]	40G3_ORYSJ RecName: Full=Ricin B-like lectin R40G3 {ECO:0000305}; AltName: Full=Osr40g3 {ECO:0000303|PubMed:9265787};	A2ZNA8_ORYSJ SubName: Full=Uncharacterized protein {ECO:0000313|EMBL:EAZ10205.1};	--	GO:0030246,carbohydrate binding; GO:0003674,molecular_function; GO:0005488,binding	PF14200.9:Ricin-type beta-trefoil lectin domain-like	--	--	--
Os01t0104500-01	77.5035	75.1485	72.6534	62.808	64.04	66.915	78.8745	72.4304	71.4431	47.3899	53.2205	52.9811	chr01	241680	243440	+	Os01t0104500-01	--	--	--	NAC domain-containing protein 79 [Oryza sativa Japonica Group]	NAC20_ORYSJ RecName: Full=NAC domain-containing protein 20 {ECO:0000303|PubMed:18813954}; Short=ONAC020 {ECO:0000303|PubMed:18813954}; Short=OsNAC20 {ECO:0000303|PubMed:32989010};	A0A0D9Y243_9ORYZ RecName: Full=NAC domain-containing protein {ECO:0000259|PROSITE:PS51005};	--	GO:0005783,endoplasmic reticulum; GO:0005634,nucleus; GO:0003677,DNA binding; GO:0042803,protein homodimerization activity; GO:0045893,positive regulation of transcription, DNA-templated; GO:2000014,regulation of endosperm development; GO:0003674,molecular_function; GO:0003676,nucleic acid binding; GO:0005488,binding; GO:0097159,organic cyclic compound binding; GO:1901363,heterocyclic compound bi…	PF02365.18:No apical meristem (NAM) protein	NAC	TF	NAC
Os01t0104600-01	0.0175	0.021	0	0	0.0581	0.0488	0	0.0171	0.039	0.0654	0.0172	0	chr01	248828	256872	-	Os01t0104600-01	--	K10571 de-etiolated-1 | (RefSeq) light-mediated development protein DET1 isoform X1 (A)	ko04120: Ubiquitin mediated proteolysis	light-mediated development protein DET1 isoform X2 [Oryza sativa Japonica Group]	DET1_SOLLC RecName: Full=Light-mediated development protein DET1; AltName: Full=Deetiolated1 homolog; AltName: Full=High pigmentation protein 2; AltName: Full=Protein dark green; AltName: Full=tDET1;	Q658D0_ORYSJ SubName: Full=Os01g0104600 protein {ECO:0000313|EMBL:BAS69959.1}; SubName: Full=cDNA clone:001-019-A06, full insert sequence {ECO:0000313|EMBL:BAG86773.1}; SubName: Full=cDNA clone:J023107M18, full insert sequence {ECO:0000313|EMBL:BAG94681.1};	Negative regulator of histones	GO:0031461,cullin-RING ubiquitin ligase complex; GO:0005634,nucleus; GO:1990756,ubiquitin ligase-substrate adaptor activity; GO:0031625,ubiquitin protein ligase binding; GO:0005975,carbohydrate metabolic process; GO:0032436,positive regulation of proteasomal ubiquitin-dependent protein catabolic process; GO:0016567,protein ubiquitination; GO:0009585,red, far-red light phototransduction; GO:000367…	PF09737.12:De-etiolated protein 1 Det1	--	--	--
Os01t0104800-01	0.3517	0.5688	0.2279	2.3612	2.3893	2.1057	1.3121	2.2965	1.3884	4.2853	2.2711	2.387	chr01	261530	268145	+	Os01t0104800-01	--	K14767 U3 small nucleolar RNA-associated protein 3 | (RefSeq) something about silencing protein 10 isoform X1 (A)	--	something about silencing protein 10 isoform X4 [Oryza sativa Japonica Group]	THAL_ARATH RecName: Full=Protein THALLO {ECO:0000303|PubMed:27792779}; AltName: Full=Protein EMBRYO DEFECTIVE 2777 {ECO:0000303|PubMed:15266054};	Q657Z6_ORYSJ SubName: Full=Os01g0104800 protein {ECO:0000313|EMBL:BAS69960.1}; SubName: Full=cDNA clone:J013109E04, full insert sequence {ECO:0000313|EMBL:BAG90496.1};	Disrupter of silencing SAS10	GO:0005730,nucleolus; GO:0032040,small-subunit processome; GO:0003723,RNA binding; GO:0006325,chromatin organization; GO:0000462,maturation of SSU-rRNA from tricistronic rRNA transcript (SSU-rRNA, 5.8S rRNA, LSU-rRNA); GO:0006364,rRNA processing; GO:0003674,molecular_function; GO:0003676,nucleic acid binding; GO:0005488,binding; GO:0097159,organic cyclic compound binding; GO:1901363,heterocyclic …	PF09368.13:Sas10 C-terminal domain	--	--	--
Os01t0104900-01	0.1081	0.0777	0.0647	0.2173	0.1433	0.2409	0.1506	0.3372	0.1683	0.5377	0.1058	0.2048	chr01	270179	275084	-	Os01t0104900-01	--	K15400 omega-hydroxypalmitate O-feruloyl transferase [EC:2.3.1.188] | (RefSeq) omega-hydroxypalmitate O-feruloyl transferase (A)	ko00073: Cutin, suberine and wax biosynthesis	fatty alcohol:caffeoyl-CoA acyltransferase [Oryza sativa Japonica Group]	AT9_ACTCC RecName: Full=Alcohol acyltransferase 9 {ECO:0000305}; Short=AcAT9 {ECO:0000305}; EC=2.3.1.268 {ECO:0000250|UniProtKB:A0A068BIF1};	A0A0E0MQB9_ORYRU SubName: Full=Uncharacterized protein {ECO:0000313|EnsemblPlants:ORUFI01G00350.2};	--	GO:0016746,transferase activity, transferring acyl groups; GO:0006066,alcohol metabolic process; GO:0009836,fruit ripening, climacteric; GO:0009723,response to ethylene; GO:0003674,molecular_function; GO:0003824,catalytic activity; GO:0016740,transferase activity; GO:0008150,biological_process; GO:0008152,metabolic process; GO:0044281,small molecule metabolic process; GO:0071704,organic substance…	PF02458.18:Transferase family	--	--	--
Os01t0104900-02	0	0	0	0	0	0	0	0.0315	0.0359	0	0	0.034	chr01	270250	271518	-	Os01t0104900-02	--	K15400 omega-hydroxypalmitate O-feruloyl transferase [EC:2.3.1.188] | (RefSeq) omega-hydroxypalmitate O-feruloyl transferase (A)	ko00073: Cutin, suberine and wax biosynthesis	alcohol acyltransferase 9 [Oryza glaberrima]	AT9_ACTCC RecName: Full=Alcohol acyltransferase 9 {ECO:0000305}; Short=AcAT9 {ECO:0000305}; EC=2.3.1.268 {ECO:0000250|UniProtKB:A0A068BIF1};	A0A0E0MQB9_ORYRU SubName: Full=Uncharacterized protein {ECO:0000313|EnsemblPlants:ORUFI01G00350.2};	--	GO:0016746,transferase activity, transferring acyl groups; GO:0006066,alcohol metabolic process; GO:0009836,fruit ripening, climacteric; GO:0009723,response to ethylene; GO:0003674,molecular_function; GO:0003824,catalytic activity; GO:0016740,transferase activity; GO:0008150,biological_process; GO:0008152,metabolic process; GO:0044281,small molecule metabolic process; GO:0071704,organic substance…	PF02458.18:Transferase family	--	--	--
Os01t0105300-01	0	0	0	0	0.0499	0	0	0.0147	0	0.0187	0.0147	0	chr01	284762	291892	-	Os01t0105300-01	--	--	--	Os01g0105300 [Oryza sativa Japonica Group]	TRA1_MAIZE RecName: Full=Putative AC transposase; AltName: Full=ORFA;	Q0JRE5_ORYSJ SubName: Full=Os01g0105300 protein {ECO:0000313|EMBL:BAF03683.1};	Tam3-transposase (Ac family)	GO:0003677,DNA binding; GO:0046983,protein dimerization activity; GO:0006310,DNA recombination; GO:0032196,transposition; GO:0003674,molecular_function; GO:0003676,nucleic acid binding; GO:0005488,binding; GO:0097159,organic cyclic compound binding; GO:1901363,heterocyclic compound binding; GO:0005515,protein binding; GO:0006139,nucleobase-containing compound metabolic process; GO:0006259,DNA met…	PF05699.17:hAT family C-terminal dimerisation region	--	--	--
Os01t0105400-01	0.6262	1.4547	0.5863	3.1889	4.0399	2.6419	1.5478	2.034	1.4348	4.0812	2.302	2.336	chr01	288372	292296	+	Os01t0105400-01	--	K11498 centromeric protein E | (RefSeq) kinesin-like protein NACK1 (A)	--	Os01g0105400, partial [Oryza sativa Japonica Group]	KN7A_ORYSJ RecName: Full=Kinesin-like protein KIN-7A {ECO:0000305}; AltName: Full=NPK1-activating kinesin-like protein {ECO:0000305}; Short=OsNACK {ECO:0000303|PubMed:16183700}; AltName: Full=Protein DWARF BAMBOO SHOOT 1 {ECO:0000303|PubMed:16183700};	Q0JRE4_ORYSJ SubName: Full=Os01g0105400 protein {ECO:0000313|EMBL:BAF03684.1}; Flags: Fragment;	Kinesin-like protein	GO:0005874,microtubule; GO:0009524,phragmoplast; GO:0005524,ATP binding; GO:0008017,microtubule binding; GO:0003777,microtubule motor activity; GO:0000911,cytokinesis by cell plate formation; GO:0009558,embryo sac cellularization; GO:0007018,microtubule-based movement; GO:0009555,pollen development; GO:0000166,nucleotide binding; GO:0003674,molecular_function; GO:0005488,binding; GO:0017076,purin…	PF14569.9:Zinc-binding RING-finger	--	--	--
Os01t0105700-01	0.0491	0.1472	0.1469	0.2917	0.2646	0.1596	0.0489	0.0718	0.1366	0.3971	0.2885	0.1034	chr01	303233	306736	+	Os01t0105700-01	--	--	--	hypothetical protein OsJ_00043 [Oryza sativa Japonica Group]	BH110_ARATH RecName: Full=Transcription factor bHLH110; AltName: Full=Basic helix-loop-helix protein 110; Short=AtbHLH110; Short=bHLH 110; AltName: Full=Transcription factor EN 59; AltName: Full=bHLH transcription factor bHLH110;	B9EYS6_ORYSJ SubName: Full=Putative ethylene-responsive protein {ECO:0000313|EMBL:BAD44875.1};	--	GO:0005634,nucleus; GO:0003700,DNA-binding transcription factor activity; GO:0000981,DNA-binding transcription factor activity, RNA polymerase II-specific; GO:0046983,protein dimerization activity; GO:0000978,RNA polymerase II cis-regulatory region sequence-specific DNA binding; GO:0006357,regulation of transcription by RNA polymerase II; GO:0003674,molecular_function; GO:0140110,transcription re…	PF00010.29:Helix-loop-helix DNA-binding domain	--	--	--
Os01t0105800-01	3.0577	4.8834	3.2245	7.3662	6.9749	6.0462	3.9673	5.3547	3.8927	10.6878	4.6389	6.0148	chr01	306871	308842	-	Os01t0105800-01	--	K22063 iron-sulfur cluster assembly 1 | (RefSeq) iron-sulfur assembly protein IscA-like 3, mitochondrial (A)	--	iron-sulfur assembly protein IscA-like 3, mitochondrial [Oryza glaberrima]	ISAM1_ARATH RecName: Full=Iron-sulfur assembly protein IscA-like 1, mitochondrial; Flags: Precursor;	A0A0E0JD47_ORYPU RecName: Full=Fe-S_biosyn domain-containing protein {ECO:0000259|Pfam:PF01521};	Fe-S cluster biosynthesis protein ISA1 (contains a HesB-like domain)	GO:0005737,cytoplasm; GO:0005739,mitochondrion; GO:0051537,2 iron, 2 sulfur cluster binding; GO:0046872,metal ion binding; GO:0016226,iron-sulfur cluster assembly; GO:0097428,protein maturation by iron-sulfur cluster transfer; GO:0003674,molecular_function; GO:0005488,binding; GO:0051536,iron-sulfur cluster binding; GO:0051540,metal cluster binding; GO:0043167,ion binding; GO:0043169,cation bindi…	PF01521.23:Iron-sulphur cluster biosynthesis	--	--	--
Os01t0105900-01	0.6693	0.9449	0.5004	3.2966	3.0098	2.4405	1.4267	1.3277	1.2492	2.9122	1.1693	1.8863	chr01	309520	313170	-	Os01t0105900-01	--	--	--	uncharacterized protein LOC4326303 [Oryza sativa Japonica Group]	ADK2_ARATH RecName: Full=Adenosine kinase 2 {ECO:0000303|PubMed:11115893}; Short=AK 2 {ECO:0000305}; EC=2.7.1.20 {ECO:0000269|PubMed:11115893}; AltName: Full=Adenosine 5'-phosphotransferase 2 {ECO:0000303|PubMed:11115893};	A0A0N7KC67_ORYSJ SubName: Full=Carbohydrate kinase-like {ECO:0000313|EMBL:BAD44877.1}; SubName: Full=Os01g0105900 protein {ECO:0000313|EMBL:BAS69969.1};	Possible pfkB family carbohydrate kinase	GO:0005737,cytoplasm; GO:0005829,cytosol; GO:0005634,nucleus; GO:0005886,plasma membrane; GO:0004001,adenosine kinase activity; GO:0005524,ATP binding; GO:0005507,copper ion binding; GO:0019900,kinase binding; GO:0006169,adenosine salvage; GO:0044209,AMP salvage; GO:0016310,phosphorylation; GO:0006144,purine nucleobase metabolic process; GO:0003674,molecular_function; GO:0003824,catalytic activit…	PF00294.27:pfkB family carbohydrate kinase	--	--	--
Os01t0106200-01	2.7103	2.8701	2.3493	6.0272	6.6057	4.7032	3.5948	4.9379	3.0137	8.9366	4.8421	4.381	chr01	319754	322205	+	Os01t0106200-01	--	--	--	protein RER1A [Oryza sativa Japonica Group]	RER1A_ARATH RecName: Full=Protein RER1A; Short=AtRER1A;	Q657Y8_ORYSJ RecName: Full=Protein RER1 {ECO:0000256|PIRNR:PIRNR016013};	Golgi proteins involved in ER retention (RER)	GO:0005783,endoplasmic reticulum; GO:0005794,Golgi apparatus; GO:0030173,integral component of Golgi membrane; GO:0006621,protein retention in ER lumen; GO:0006890,retrograde vesicle-mediated transport, Golgi to endoplasmic reticulum; GO:0008104,protein localization; GO:0008150,biological_process; GO:0009987,cellular process; GO:0032507,maintenance of protein location in cell; GO:0033036,macromol…	PF03248.16:Rer1 family	--	--	--
Os01t0106300-01	0.502	0.4598	0.677	0.6743	0.7094	0.6304	0.8519	0.4317	0.7881	0.8077	0.809	0.9011	chr01	322591	323923	-	Os01t0106300-01	--	K23050 phenylcoumaran benzylic ether reductase [EC:1.3.1.-] | (RefSeq) isoflavone reductase homolog IRL (A)	--	isoflavone reductase homolog IRL [Oryza sativa Japonica Group]	IFRH_MAIZE RecName: Full=Isoflavone reductase homolog IRL {ECO:0000303|PubMed:8597660}; EC=1.3.1.- {ECO:0000250|UniProtKB:P52579};	A0A0P0UXH3_ORYSJ SubName: Full=Os01g0106300 protein {ECO:0000313|EMBL:BAF03689.1};	--	GO:0005737,cytoplasm; GO:0070402,NADPH binding; GO:0016491,oxidoreductase activity; GO:0010438,cellular response to sulfur starvation; GO:0000166,nucleotide binding; GO:0003674,molecular_function; GO:0005488,binding; GO:0036094,small molecule binding; GO:0043167,ion binding; GO:0043168,anion binding; GO:0050661,NADP binding; GO:0097159,organic cyclic compound binding; GO:1901265,nucleoside phosph…	PF05368.16:NmrA-like family	--	--	--
Os01t0106400-01	0.1227	0.1103	0.1223	0.1401	0.1525	0.1424	0.3052	0.5681	0.4435	2.0979	0.8105	0.6457	chr01	327128	328450	-	Os01t0106400-01	--	K23050 phenylcoumaran benzylic ether reductase [EC:1.3.1.-] | (RefSeq) isoflavone reductase homolog IRL (A)	--	isoflavone reductase homolog IRL [Oryza sativa Japonica Group]	IFRH_MAIZE RecName: Full=Isoflavone reductase homolog IRL {ECO:0000303|PubMed:8597660}; EC=1.3.1.- {ECO:0000250|UniProtKB:P52579};	A0A0P0UXH1_ORYSJ SubName: Full=Os01g0106400 protein {ECO:0000313|EMBL:BAF03690.1}; SubName: Full=Putative isoflavone reductase {ECO:0000313|EMBL:BAB16910.1};	--	GO:0005737,cytoplasm; GO:0070402,NADPH binding; GO:0016491,oxidoreductase activity; GO:0010438,cellular response to sulfur starvation; GO:0000166,nucleotide binding; GO:0003674,molecular_function; GO:0005488,binding; GO:0036094,small molecule binding; GO:0043167,ion binding; GO:0043168,anion binding; GO:0050661,NADP binding; GO:0097159,organic cyclic compound binding; GO:1901265,nucleoside phosph…	PF05368.16:NmrA-like family	--	--	--
Os01t0106500-01	1.6121	4.9196	1.0713	9.5356	9.0941	6.5197	5.1547	6.9947	5.1643	13.7909	6.3088	6.0176	chr01	331382	332345	-	Os01t0106500-01	--	--	--	stress response protein NST1 [Oryza sativa Japonica Group]	--	A0A8J8YIE7_ORYSJ SubName: Full=Os01g0106500 protein {ECO:0000313|EMBL:BAH90850.1};	--	--	--	--	--	--
Os01t0106600-01	0.0723	0.0867	0.0721	0.1321	0.3296	0.2014	0.072	0.0705	0.2011	0.1349	0.2477	0.3045	chr01	332667	333689	-	Os01t0106600-01	--	--	--	neural Wiskott-Aldrich syndrome protein [Oryza sativa Japonica Group]	--	A0A0P0UX63_ORYSJ SubName: Full=Os01g0106600 protein {ECO:0000313|EMBL:BAF03691.1};	--	--	--	--	--	--
Os01t0106700-01	0.2651	0.405	0.2145	1.0457	1.1935	0.8915	0.7376	0.9659	0.5212	1.3374	0.6164	0.6832	chr01	335708	371194	+	Os01t0106700-01	--	K04728 serine-protein kinase ATM [EC:2.7.11.1] | (RefSeq) serine/threonine-protein kinase ATM isoform X1 (A)	ko03440: Homologous recombination	serine/threonine-protein kinase ATM isoform X1 [Oryza sativa Japonica Group]	ATM_ARATH RecName: Full=Serine/threonine-protein kinase ATM {ECO:0000303|PubMed:10734187}; EC=2.7.11.1; AltName: Full=Ataxia telangiectasia mutated homolog {ECO:0000303|PubMed:10734187}; Short=AtATM {ECO:0000303|PubMed:10734187};	A0A6G1CFJ8_9ORYZ RecName: Full=Non-specific serine/threonine protein kinase {ECO:0000256|ARBA:ARBA00012513}; EC=2.7.11.1 {ECO:0000256|ARBA:ARBA00012513};	Protein kinase ATM/Tel1, involved in telomere length regulation and DNA repair	GO:0005634,nucleus; GO:0005524,ATP binding; GO:0003677,DNA binding; GO:0106310,protein serine kinase activity; GO:0004674,protein serine/threonine kinase activity; GO:0006281,DNA repair; GO:0051321,meiotic cell cycle; GO:0016310,phosphorylation; GO:2001020,regulation of response to DNA damage stimulus; GO:0008380,RNA splicing; GO:0000166,nucleotide binding; GO:0003674,molecular_function; GO:00054…	PF00454.30:Phosphatidylinositol 3- and 4-kinase	--	--	--
Os01t0106800-01	9.1864	13.5241	8.9522	25.4519	29.6325	21.7212	16.0812	18.9542	14.8369	35.4741	16.6192	18.7915	chr01	371831	374412	+	Os01t0106800-01	--	K03868 E3 ubiquitin-protein ligase RBX1 [EC:2.3.2.32] | (RefSeq) RING-box protein 1a (A)	ko03420: Nucleotide excision repair; ko04120: Ubiquitin mediated proteolysis; ko04141: Protein processing in endoplasmic reticulum	RING-box protein 1a [Oryza sativa Japonica Group]	RBX1A_ARATH RecName: Full=RING-box protein 1a; AltName: Full=At-Rbx1;1; AltName: Full=Protein RING of cullins 1; AltName: Full=RBX1-2; AltName: Full=RBX1a-At;	Q0JRD5_ORYSJ SubName: Full=Os01g0106800 protein {ECO:0000313|EMBL:BAS69976.1}; SubName: Full=cDNA clone:001-025-F02, full insert sequence {ECO:0000313|EMBL:BAG86952.1}; SubName: Full=cDNA clone:002-175-A04, full insert sequence {ECO:0000313|EMBL:BAG99794.1};	SCF ubiquitin ligase, Rbx1 component	GO:0031461,cullin-RING ubiquitin ligase complex; GO:0005737,cytoplasm; GO:0005634,nucleus; GO:0019005,SCF ubiquitin ligase complex; GO:0097602,cullin family protein binding; GO:0061630,ubiquitin protein ligase activity; GO:0008270,zinc ion binding; GO:0009734,auxin-activated signaling pathway; GO:0009867,jasmonic acid mediated signaling pathway; GO:0016567,protein ubiquitination; GO:0009733,respo…	PF12678.10:RING-H2 zinc finger domain	--	--	--
Os01t0106900-01	0.0195	0.07	0.0194	0.0178	0.0161	0	0	0.057	0.0217	0	0.0191	0.0205	chr01	374728	380713	-	Os01t0106900-01	--	K00099 1-deoxy-D-xylulose-5-phosphate reductoisomerase [EC:1.1.1.267] | (RefSeq) 1-deoxy-D-xylulose 5-phosphate reductoisomerase, chloroplastic (A)	ko00900: Terpenoid backbone biosynthesis; ko01100: Metabolic pathways; ko01110: Biosynthesis of secondary metabolites	1-deoxy-D-xylulose 5-phosphate reductoisomerase, chloroplastic [Oryza sativa Japonica Group]	DXR_ORYSJ RecName: Full=1-deoxy-D-xylulose 5-phosphate reductoisomerase, chloroplastic; Short=1-deoxyxylulose-5-phosphate reductoisomerase; Short=DXP reductoisomerase; EC=1.1.1.267; AltName: Full=2-C-methyl-D-erythritol 4-phosphate synthase; Flags: Precursor;	A0A0E0FF26_ORYNI RecName: Full=1-deoxy-D-xylulose-5-phosphate reductoisomerase {ECO:0000256|ARBA:ARBA00012366}; EC=1.1.1.267 {ECO:0000256|ARBA:ARBA00012366};	--	GO:0009570,chloroplast stroma; GO:0030604,1-deoxy-D-xylulose-5-phosphate reductoisomerase activity; GO:0030145,manganese ion binding; GO:0070402,NADPH binding; GO:0051484,isopentenyl diphosphate biosynthetic process, methylerythritol 4-phosphate pathway involved in terpenoid biosynthetic process; GO:0003674,molecular_function; GO:0003824,catalytic activity; GO:0016491,oxidoreductase activity; GO:…	PF02670.19:1-deoxy-D-xylulose 5-phosphate reductoisomerase	--	--	--
Os01t0107000-01	0	0.0754	0	0	0.0348	0.0195	0	0	0	0	0.0205	0.0221	chr01	383250	386648	-	Os01t0107000-01	--	K13343 peroxin-14 | (RefSeq) peroxisomal membrane protein PEX14 isoform X1 (A)	ko04146: Peroxisome	hypothetical protein EE612_004375 [Oryza sativa]	PEX14_ARATH RecName: Full=Peroxisomal membrane protein PEX14; AltName: Full=Peroxin-14; Short=AtPEX14; AltName: Full=Peroxisome biogenesis protein 14; AltName: Full=Pex14p; AltName: Full=Protein PEROXISOME DEFECTIVE 2;	A0A0P0UX24_ORYSJ RecName: Full=Peroxisomal membrane protein PEX14 {ECO:0000256|ARBA:ARBA00029502, ECO:0000256|RuleBase:RU367032}; AltName: Full=Peroxin-14 {ECO:0000256|ARBA:ARBA00029691, ECO:0000256|RuleBase:RU367032};	Peroxisomal membrane anchor protein (peroxin)	GO:0005829,cytosol; GO:0016021,integral component of membrane; GO:0005739,mitochondrion; GO:1990429,peroxisomal importomer complex; GO:0005778,peroxisomal membrane; GO:0005777,peroxisome; GO:0009536,plastid; GO:0005102,signaling receptor binding; GO:0007031,peroxisome organization; GO:0016560,protein import into peroxisome matrix, docking; GO:0006625,protein targeting to peroxisome; GO:0003674,mo…	PF04695.16:Pex14 N-terminal domain	--	--	--
Os01t0107400-01	0.4476	1.7872	0.3718	4.0881	4.2024	2.7697	1.7068	2.9079	1.9908	4.359	2.9924	2.6688	chr01	392083	392578	-	Os01t0107400-01	--	--	--	hypothetical protein EE612_004374, partial [Oryza sativa]	--	A0A0D3EIQ4_9ORYZ SubName: Full=Uncharacterized protein {ECO:0000313|EnsemblPlants:OBART01G00540.1};	--	--	--	--	--	--
Os01t0107700-01	0.1457	0.1528	0.0726	0.0832	0.1056	0.0676	0.1812	0.071	0.1621	0.3397	0.1069	0.115	chr01	412625	415823	+	Os01t0107700-01	--	K20870 putative beta-1,4-xylosyltransferase IRX10 [EC:2.4.2.-] | (RefSeq) probable glucuronosyltransferase Os02g0520750 (A)	--	probable glycosyltransferase At3g07620 isoform X2 [Oryza sativa Japonica Group]	GLYT3_ARATH RecName: Full=Probable glycosyltransferase At5g03795; EC=2.4.-.-;	A0A0D9Y272_9ORYZ RecName: Full=Exostosin domain-containing protein {ECO:0000259|Pfam:PF03016};	Acetylglucosaminyltransferase EXT1/exostosin 1	GO:0000139,Golgi membrane; GO:0016021,integral component of membrane; GO:0016757,transferase activity, transferring glycosyl groups; GO:0071555,cell wall organization; GO:0006486,protein glycosylation; GO:0003674,molecular_function; GO:0003824,catalytic activity; GO:0016740,transferase activity; GO:0008150,biological_process; GO:0009987,cellular process; GO:0016043,cellular component organization…	PF03016.18:Exostosin family	--	--	--
Os01t0107750-00	0	0	0	0	0	0.0201	0	0	0	0	0	0	chr01	412636	415516	-	Os01t0107750-00	--	K20870 putative beta-1,4-xylosyltransferase IRX10 [EC:2.4.2.-] | (RefSeq) probable glucuronosyltransferase Os02g0520750 (A)	--	probable glycosyltransferase At3g07620 isoform X1 [Oryza sativa Japonica Group]	GLYT3_ARATH RecName: Full=Probable glycosyltransferase At5g03795; EC=2.4.-.-;	A0A8J8XBA3_ORYSJ SubName: Full=Os01g0107700 protein {ECO:0000313|EMBL:BAF03698.1}; SubName: Full=Pectin-glucuronyltransferase-like {ECO:0000313|EMBL:BAD44851.1};	Acetylglucosaminyltransferase EXT1/exostosin 1	GO:0000139,Golgi membrane; GO:0016021,integral component of membrane; GO:0016757,transferase activity, transferring glycosyl groups; GO:0071555,cell wall organization; GO:0006486,protein glycosylation; GO:0003674,molecular_function; GO:0003824,catalytic activity; GO:0016740,transferase activity; GO:0008150,biological_process; GO:0009987,cellular process; GO:0016043,cellular component organization…	PF03016.18:Exostosin family	--	--	--
Os01t0107801-00	0	0	0	0.9259	0	0.9409	0	0	0	0	0	0	chr01	416058	416130	+	Os01t0107801-00	--	--	--	hypothetical protein PHYPA_020430 [Physcomitrium patens]	--	A0A2K1J727_PHYPA SubName: Full=Uncharacterized protein {ECO:0000313|EMBL:PNR37322.1, ECO:0000313|EnsemblPlants:PAC:32985101.CDS.1};	--	--	--	--	--	--
Os01t0107900-01	10.7075	9.4005	10.9209	9.9072	9.2564	9.9239	11.8726	10.4645	9.3831	11.5149	9.7457	8.7153	chr01	416264	420497	-	Os01t0107900-01	--	--	--	protein EXECUTER 2, chloroplastic [Oryza sativa Japonica Group]	EXEC2_ORYSJ RecName: Full=Protein EXECUTER 2, chloroplastic {ECO:0000305}; Short=OsEX2 {ECO:0000303|PubMed:17540731}; Flags: Precursor;	A0A0E0MQE1_ORYRU SubName: Full=Uncharacterized protein {ECO:0000313|EnsemblPlants:ORUFI01G00560.1};	--	GO:0009507,chloroplast; GO:0042651,thylakoid membrane; GO:0000304,response to singlet oxygen; GO:0010343,singlet oxygen-mediated programmed cell death; GO:0000302,response to reactive oxygen species; GO:0006950,response to stress; GO:0006979,response to oxidative stress; GO:0008150,biological_process; GO:0010035,response to inorganic substance; GO:0042221,response to chemical; GO:0050896,response…	PF12014.11:Cyclin D1 binding domain	--	--	--
Os01t0108000-01	2.7956	2.7133	2.8724	3.627	3.6698	4.0186	3.6794	2.85	2.0883	4.6875	3.3381	3.032	chr01	422539	431217	+	Os01t0108000-01	--	--	--	uncharacterized protein LOC4326160 isoform X10 [Oryza sativa Japonica Group]	--	A0A0P0UX88_ORYSJ SubName: Full=Os01g0108000 protein {ECO:0000313|EMBL:BAF03700.1};	--	--	--	--	--	--
Os01t0108200-01	0.8335	1.4692	0.9405	3.0018	3.2307	3.036	1.7677	2.4979	2.1507	4.7898	2.3385	2.3164	chr01	441203	448951	+	Os01t0108200-01	--	K01322 prolyl oligopeptidase [EC:3.4.21.26] | (RefSeq) prolyl endopeptidase (A)	--	prolyl endopeptidase [Oryza sativa Japonica Group]	--	Q658B2_ORYSJ RecName: Full=Prolyl endopeptidase {ECO:0000256|RuleBase:RU368024}; EC=3.4.21.- {ECO:0000256|RuleBase:RU368024};	Predicted serine protease	GO:0005829,cytosol; GO:0070012,oligopeptidase activity; GO:0004252,serine-type endopeptidase activity; GO:0006508,proteolysis; GO:0003674,molecular_function; GO:0003824,catalytic activity; GO:0008233,peptidase activity; GO:0016787,hydrolase activity; GO:0140096,catalytic activity, acting on a protein; GO:0004175,endopeptidase activity; GO:0008236,serine-type peptidase activity; GO:0017171,serine …	PF02897.18:Prolyl oligopeptidase, N-terminal beta-propeller domain	--	--	--
Os01t0108600-01	0	0	0	0	0.0526	0	0	0.031	0	0	0	0	chr01	478384	481099	+	Os01t0108600-01	--	--	--	hypothetical protein EE612_004361 [Oryza sativa]	BH168_ARATH RecName: Full=Transcription factor bHLH168 {ECO:0000305}; AltName: Full=Basic helix-loop-helix protein 168 {ECO:0000305}; Short=AtbHLH168 {ECO:0000305}; Short=bHLH 168 {ECO:0000305}; AltName: Full=bHLH transcription factor bHLH168 {ECO:0000305};	Q0JRC5_ORYSJ SubName: Full=Os01g0108600 protein {ECO:0000313|EMBL:BAS69990.1};	--	GO:0090575,RNA polymerase II transcription regulator complex; GO:0000981,DNA-binding transcription factor activity, RNA polymerase II-specific; GO:0046983,protein dimerization activity; GO:0000977,RNA polymerase II transcription regulatory region sequence-specific DNA binding; GO:0006357,regulation of transcription by RNA polymerase II; GO:0003674,molecular_function; GO:0003700,DNA-binding transc…	PF00010.29:Helix-loop-helix DNA-binding domain	bHLH	TF	bHLH
Os01t0108600-02	0	0	0	0	0	0	0	0	0	0.0389	0	0	chr01	478488	481165	+	Os01t0108600-02	--	--	--	transcription factor bHLH168 [Oryza sativa Japonica Group]	BH167_ARATH RecName: Full=Transcription factor bHLH167 {ECO:0000305}; AltName: Full=Basic helix-loop-helix protein 167 {ECO:0000305}; Short=AtbHLH167 {ECO:0000305}; Short=bHLH 167 {ECO:0000305}; AltName: Full=bHLH transcription factor bHLH167 {ECO:0000305};	Q8W0N9_ORYSJ SubName: Full=Os01g0108600 protein {ECO:0000313|EMBL:BAS69991.1}; SubName: Full=cDNA clone:006-308-A12, full insert sequence {ECO:0000313|EMBL:BAG98744.1};	--	GO:0005737,cytoplasm; GO:0005634,nucleus; GO:0090575,RNA polymerase II transcription regulator complex; GO:0003700,DNA-binding transcription factor activity; GO:0000981,DNA-binding transcription factor activity, RNA polymerase II-specific; GO:0046983,protein dimerization activity; GO:0000977,RNA polymerase II transcription regulatory region sequence-specific DNA binding; GO:0006357,regulation of …	PF00010.29:Helix-loop-helix DNA-binding domain	bHLH	TF	bHLH
Os01t0108800-01	1.2792	1.2146	1.6482	1.268	0.8658	0.9991	1.9242	1.4289	1.3009	1.086	1.9688	1.4608	chr01	483887	486492	+	Os01t0108800-01	--	--	--	unnamed protein product [Oryza sativa Japonica Group]	--	B7ESP0_ORYSJ SubName: Full=cDNA clone:J033084B06, full insert sequence {ECO:0000313|EMBL:BAG95387.1};	--	--	PF06075.15:Plant protein of unknown function (DUF936)	--	--	--
Os01t0109000-01	0.0508	0.3344	0.0759	0.9967	0.7148	0.8951	0.3787	0.5441	0.508	1.0096	0.3228	0.5074	chr01	495711	497253	-	Os01t0109000-01	--	--	--	hypothetical protein EE612_004357, partial [Oryza sativa]	LEA1_HORVU RecName: Full=ABA-inducible protein PHV A1;	A0A0E0FF43_ORYNI SubName: Full=Uncharacterized protein {ECO:0000313|EnsemblPlants:ONIVA01G00590.1};	FOG: Zn-finger	--	--	--	--	--
Os01t0109300-02	0.0159	0	0	0	0	0	0	0.0155	0	0	0	0	chr01	498454	506264	+	Os01t0109300-02	--	K22544 deoxynucleoside triphosphate triphosphohydrolase SAMHD1 [EC:3.1.5.-] | (RefSeq) deoxynucleoside triphosphate triphosphohydrolase SAMHD1 homolog isoform X1 (A)	ko03250: Viral life cycle - HIV-1	deoxynucleoside triphosphate triphosphohydrolase SAMHD1 homolog isoform X1 [Oryza sativa Japonica Group]	--	A0A0E0MQF5_ORYRU RecName: Full=HD domain-containing protein {ECO:0000259|PROSITE:PS51831};	Metal-dependent phosphohydrolase	--	PF01966.25:HD domain	--	--	--
Os01t0109366-00	0	0	0	0	0.0607	0	0	0	0	0	0	0.2313	chr01	508687	509191	+	Os01t0109366-00	--	--	--	hypothetical protein EE612_004353, partial [Oryza sativa]	--	A0A0P0UX83_ORYSJ SubName: Full=Os01g0109366 protein {ECO:0000313|EMBL:BAS69997.1}; Flags: Fragment;	--	--	--	--	--	--
Os01t0109432-00	0.1921	0.23	0.1276	0.5847	0.4243	0.4159	0.3184	0.3119	0.4983	0.4775	0.2505	0.4715	chr01	509226	509803	-	Os01t0109432-00	--	--	--	uncharacterized protein LOC4326132 isoform X1 [Oryza sativa Japonica Group]	--	A0A0D9Y286_9ORYZ SubName: Full=Uncharacterized protein {ECO:0000313|EnsemblPlants:OGLUM01G00670.1};	--	--	--	--	--	--
Os01t0109500-01	1.9316	1.6991	1.8051	1.268	1.0751	1.3166	1.5312	1.0294	0.6712	0.788	1.1811	1.4925	chr01	510752	512142	+	Os01t0109500-01	--	--	--	uncharacterized protein LOC4326132 isoform X2 [Oryza sativa Japonica Group]	--	A0A0E0MQF7_ORYRU SubName: Full=Uncharacterized protein {ECO:0000313|EnsemblPlants:ORUFI01G00650.1};	--	--	--	--	--	--
Os01t0109700-01	11.9184	12.705	12.897	23.3091	23.7979	20.4713	16.6724	18.2894	12.9464	36.1469	21.4907	21.8774	chr01	513890	522448	-	Os01t0109700-01	--	K11644 paired amphipathic helix protein Sin3a | (RefSeq) paired amphipathic helix protein Sin3-like 3 (A)	--	paired amphipathic helix protein Sin3-like 3 [Oryza sativa Japonica Group]	SNL3_ARATH RecName: Full=Paired amphipathic helix protein Sin3-like 3; AltName: Full=Histone deacetylase complex subunit Sin3; Short=AtSin3; AltName: Full=Transcriptional corepressor Sin3;	Q0JRB9_ORYSJ SubName: Full=Os01g0109700 protein {ECO:0000313|EMBL:BAS70002.1}; Flags: Fragment;	Histone deacetylase complex, SIN3 component	GO:0000785,chromatin; GO:0000118,histone deacetylase complex; GO:0016580,Sin3 complex; GO:0003714,transcription corepressor activity; GO:0016575,histone deacetylation; GO:0000122,negative regulation of transcription by RNA polymerase II; GO:0045892,negative regulation of transcription, DNA-templated; GO:0009737,response to abscisic acid; GO:0003674,molecular_function; GO:0003712,transcription cor…	PF16879.8:C-terminal domain of Sin3a protein	Others	TR	Others
Os01t0109750-01	0.3795	1.682	0.7944	3.1889	3.3325	2.7828	1.3591	1.4793	1.4348	5.2371	1.9678	1.757	chr01	524671	527980	-	Os01t0109750-01	--	--	--	uncharacterized protein LOC9266108 [Oryza sativa Japonica Group]	--	A0A0E0MQG3_ORYRU SubName: Full=Uncharacterized protein {ECO:0000313|EnsemblPlants:ORUFI01G00690.1};	--	GO:0016021,integral component of membrane; GO:0005634,nucleus; GO:0006355,regulation of transcription, DNA-templated; GO:0006139,nucleobase-containing compound metabolic process; GO:0006351,transcription, DNA-templated; GO:0006725,cellular aromatic compound metabolic process; GO:0006807,nitrogen compound metabolic process; GO:0008150,biological_process; GO:0008152,metabolic process; GO:0009058,bi…	--	--	--	--
Os01t0110200-01	0	0	0	0.0348	0	0.0354	0	0	0	0	0	0	chr01	543425	544510	-	Os01t0110200-01	--	--	--	hypothetical protein DAI22_01g114600 [Oryza sativa Japonica Group]	--	B7F2I8_ORYSJ SubName: Full=cDNA clone:002-138-H09, full insert sequence {ECO:0000313|EMBL:BAG98835.1};	--	--	--	--	--	--
Os01t0110400-01	2.9706	9.6501	2.9848	21.8573	24.8058	16.4994	11.0401	14.0805	10.0151	31.554	13.4154	15.4031	chr01	549157	552574	+	Os01t0110400-01	--	K00626 acetyl-CoA C-acetyltransferase [EC:2.3.1.9] | (RefSeq) acetyl-CoA acetyltransferase, cytosolic 1 (A)	ko00071: Fatty acid degradation; ko00280: Valine, leucine and isoleucine degradation; ko00310: Lysine degradation; ko00380: Tryptophan metabolism; ko00620: Pyruvate metabolism; ko00630: Glyoxylate and dicarboxylate metabolism; ko00650: Butanoate metabolism; ko00900: Terpenoid backbone biosynthesis; ko01100: Metabolic pathways; ko01110: Biosynthesis of secondary metabolites; ko01200: Carbon metabo…	acetyl-CoA acetyltransferase, cytosolic 1 [Oryza sativa Japonica Group]	THIC1_ARATH RecName: Full=Acetyl-CoA acetyltransferase, cytosolic 1; EC=2.3.1.9; AltName: Full=Cytosolic acetoacetyl-CoA thiolase 1; Short=Thiolase 1; AltName: Full=Protein EMBRYO DEFECTIVE 1276;	A0A0P0UXB0_ORYSJ SubName: Full=Os01g0110400 protein {ECO:0000313|EMBL:BAF03711.1}; SubName: Full=Putative acetoacetyl-coenzyme A thiolase {ECO:0000313|EMBL:BAB39872.1};	Acetyl-CoA acetyltransferase	GO:0005777,peroxisome; GO:0005886,plasma membrane; GO:0009536,plastid; GO:0003985,acetyl-CoA C-acetyltransferase activity; GO:0046872,metal ion binding; GO:0006635,fatty acid beta-oxidation; GO:0008299,isoprenoid biosynthetic process; GO:0009846,pollen germination; GO:0009860,pollen tube growth; GO:0016125,sterol metabolic process; GO:0003674,molecular_function; GO:0003824,catalytic activity; GO:…	PF00108.26:Thiolase, N-terminal domain	--	--	--
Os01t0110500-01	0.084	0.0863	0.0598	0.5592	0.5967	0.3566	0.203	0.3744	0.2403	0.3731	0.3994	0.24	chr01	554025	558015	-	Os01t0110500-01	--	K13430 serine/threonine-protein kinase PBS1 [EC:2.7.11.1] | (RefSeq) serine/threonine-protein kinase PBS1 (A)	ko04626: Plant-pathogen interaction	proline-rich receptor-like protein kinase PERK8 [Oryza sativa Japonica Group]	PERK8_ARATH RecName: Full=Proline-rich receptor-like protein kinase PERK8; EC=2.7.11.1; AltName: Full=Proline-rich extensin-like receptor kinase 8; Short=AtPERK8;	Q9ASK4_ORYSJ SubName: Full=Os01g0110500 protein {ECO:0000313|EMBL:BAS70009.1}; SubName: Full=Putative LRR receptor-like protein kinase {ECO:0000313|EMBL:BAB39873.1}; SubName: Full=cDNA clone:J033024N16, full insert sequence {ECO:0000313|EMBL:BAG94912.1};	Serine/threonine protein kinase	GO:0016021,integral component of membrane; GO:0005886,plasma membrane; GO:0005524,ATP binding; GO:0019901,protein kinase binding; GO:0106310,protein serine kinase activity; GO:0004674,protein serine/threonine kinase activity; GO:0006468,protein phosphorylation; GO:0000166,nucleotide binding; GO:0003674,molecular_function; GO:0005488,binding; GO:0017076,purine nucleotide binding; GO:0030554,adenyl…	PF07714.20:Protein tyrosine and serine/threonine kinase	--	--	--
Os01t0110600-00	0.0391	0.0234	0	0	0.0162	0	0	0	0.0217	0.0243	0	0.0206	chr01	554334	557257	+	Os01t0110600-00	--	K13430 serine/threonine-protein kinase PBS1 [EC:2.7.11.1] | (RefSeq) serine/threonine-protein kinase PBS1 (A)	ko04626: Plant-pathogen interaction	proline-rich receptor-like protein kinase PERK8 [Oryza sativa Japonica Group]	PERK8_ARATH RecName: Full=Proline-rich receptor-like protein kinase PERK8; EC=2.7.11.1; AltName: Full=Proline-rich extensin-like receptor kinase 8; Short=AtPERK8;	A0A0E0BVY5_9ORYZ RecName: Full=Protein kinase domain-containing protein {ECO:0000259|PROSITE:PS50011};	Serine/threonine protein kinase	GO:0016021,integral component of membrane; GO:0005886,plasma membrane; GO:0005524,ATP binding; GO:0019901,protein kinase binding; GO:0106310,protein serine kinase activity; GO:0004674,protein serine/threonine kinase activity; GO:0006468,protein phosphorylation; GO:0000166,nucleotide binding; GO:0003674,molecular_function; GO:0005488,binding; GO:0017076,purine nucleotide binding; GO:0030554,adenyl…	PF07714.20:Protein tyrosine and serine/threonine kinase	--	--	--
Os01t0110700-01	0.0542	0.0649	0.0864	0.1386	0.1706	0.1811	0.0539	0.0739	0.0482	0.1482	0.1378	0.0798	chr01	562088	572092	-	Os01t0110700-01	--	K01595 phosphoenolpyruvate carboxylase [EC:4.1.1.31] | (RefSeq) phosphoenolpyruvate carboxylase 4 (A)	ko00620: Pyruvate metabolism; ko00710: Carbon fixation in photosynthetic organisms; ko01100: Metabolic pathways; ko01200: Carbon metabolism	phosphoenolpyruvate carboxylase 4 [Oryza sativa Japonica Group]	CAPP4_ARATH RecName: Full=Phosphoenolpyruvate carboxylase 4; Short=AtPPC4; Short=PEPC 4; Short=PEPCase 4; EC=4.1.1.31;	A0A0P0UXD2_ORYSJ RecName: Full=Phosphoenolpyruvate carboxylase {ECO:0000256|ARBA:ARBA00012305}; EC=4.1.1.31 {ECO:0000256|ARBA:ARBA00012305};	--	GO:0005829,cytosol; GO:0008964,phosphoenolpyruvate carboxylase activity; GO:0015977,carbon fixation; GO:0015979,photosynthesis; GO:0006099,tricarboxylic acid cycle; GO:0003674,molecular_function; GO:0003824,catalytic activity; GO:0004611,phosphoenolpyruvate carboxykinase activity; GO:0016829,lyase activity; GO:0016830,carbon-carbon lyase activity; GO:0016831,carboxy-lyase activity; GO:0008150,bio…	PF00311.20:Phosphoenolpyruvate carboxylase	--	--	--
Os01t0110800-01	2.839	4.4889	1.4527	14.8665	15.8674	12.2972	6.9098	11.0111	8.3972	17.4829	8.8696	10.7937	chr01	576495	579569	-	Os01t0110800-01	--	--	--	piriformospora indica-insensitive protein 2 isoform X2 [Oryza sativa Japonica Group]	PII2_ARATH RecName: Full=Piriformospora indica-insensitive protein 2; Flags: Precursor;	Q657S8_ORYSJ SubName: Full=Os01g0110800 protein {ECO:0000313|EMBL:BAS70013.1}; SubName: Full=Putative disease resistance protein {ECO:0000313|EMBL:BAD44939.1}; SubName: Full=cDNA clone:J013002E08, full insert sequence {ECO:0000313|EMBL:BAG89409.1};	FOG: Leucine rich repeat	GO:0005886,plasma membrane; GO:0044403,biological process involved in symbiotic interaction; GO:0009610,response to symbiotic fungus; GO:0008150,biological_process; GO:0044419,biological process involved in interspecies interaction between organisms; GO:0009605,response to external stimulus; GO:0009607,response to biotic stimulus; GO:0009608,response to symbiont; GO:0009620,response to fungus; GO…	PF13855.9:Leucine rich repeat	--	--	--
Os01t0111000-00	0	0	0	0	0	0	0	0	0.0927	0	0	0.0877	chr01	585876	586445	+	Os01t0111000-00	--	--	--	hypothetical protein EE612_004336 [Oryza sativa]	--	A0A0P0UXK1_ORYSJ SubName: Full=Os01g0111000 protein {ECO:0000313|EMBL:BAS70015.1};	--	GO:0004857,enzyme inhibitor activity; GO:0043086,negative regulation of catalytic activity; GO:0003674,molecular_function; GO:0030234,enzyme regulator activity; GO:0098772,molecular function regulator; GO:0008150,biological_process; GO:0044092,negative regulation of molecular function; GO:0050790,regulation of catalytic activity; GO:0065007,biological regulation; GO:0065009,regulation of molecula…	PF04043.18:Plant invertase/pectin methylesterase inhibitor	--	--	--
Os01t0111100-01	0	0	0	0.0604	0	0.0614	0	0.0322	0.1103	0.0411	0	0	chr01	586445	587696	-	Os01t0111100-01	--	K03768 peptidyl-prolyl cis-trans isomerase B (cyclophilin B) [EC:5.2.1.8] | (RefSeq) peptidyl-prolyl cis-trans isomerase CYP26-2, chloroplastic (A)	--	peptidyl-prolyl cis-trans isomerase CYP26-2, chloroplastic [Oryza sativa Japonica Group]	CP26B_ARATH RecName: Full=Peptidyl-prolyl cis-trans isomerase CYP26-2, chloroplastic; Short=PPIase CYP26-2; EC=5.2.1.8; AltName: Full=Cyclophilin of 26 kDa 2; AltName: Full=Cyclophilin-26-2; Flags: Precursor;	A0A5S6R758_ORYSJ RecName: Full=Peptidyl-prolyl cis-trans isomerase {ECO:0000256|RuleBase:RU363019}; Short=PPIase {ECO:0000256|RuleBase:RU363019}; EC=5.2.1.8 {ECO:0000256|RuleBase:RU363019};	Cyclophilin type peptidyl-prolyl cis-trans isomerase	GO:0009507,chloroplast; GO:0009534,chloroplast thylakoid; GO:0005739,mitochondrion; GO:0003755,peptidyl-prolyl cis-trans isomerase activity; GO:0000413,protein peptidyl-prolyl isomerization; GO:0003674,molecular_function; GO:0003824,catalytic activity; GO:0016853,isomerase activity; GO:0016859,cis-trans isomerase activity; GO:0140096,catalytic activity, acting on a protein; GO:0006464,cellular pr…	PF00160.24:Cyclophilin type peptidyl-prolyl cis-trans isomerase/CLD	--	--	--
Os01t0111200-01	10.6371	12.685	10.9162	24.1805	25.8759	21.992	14.27	17.8836	12.9459	28.1088	17.0166	15.9369	chr01	588917	593714	+	Os01t0111200-01	--	K18749 protein LSM14 | (RefSeq) protein decapping 5 (A)	--	protein decapping 5 [Oryza sativa Japonica Group]	DCP5_ARATH RecName: Full=Protein decapping 5;	Q0JRB2_ORYSJ SubName: Full=Os01g0111200 protein {ECO:0000313|EMBL:BAS70017.1};	Uncharacterized mRNA-associated protein RAP55	GO:1990124,messenger ribonucleoprotein complex; GO:0005634,nucleus; GO:0000932,P-body; GO:0003729,mRNA binding; GO:0042803,protein homodimerization activity; GO:0031087,deadenylation-independent decapping of nuclear-transcribed mRNA; GO:0006397,mRNA processing; GO:0017148,negative regulation of translation; GO:0033962,P-body assembly; GO:0010606,positive regulation of cytoplasmic mRNA processing …	PF12701.10:Scd6-like Sm domain	--	--	--
Os01t0111300-01	0.093	0.1114	0.139	0.2547	0.6161	0.5178	0.3237	0.2265	0.3618	0.4623	0.3183	0.4402	chr01	597009	597804	+	Os01t0111300-01	--	--	--	hypothetical protein [Oryza sativa Japonica Group]	--	Q6L578_ORYSJ SubName: Full=Uncharacterized protein OJ1008_D08.3 {ECO:0000313|EMBL:AAT44171.1};	--	--	--	--	--	--
Os01t0111500-01	0.0251	0.03	0.025	0	0	0.0699	0	0	0	0	0.0245	0	chr01	603643	605643	-	Os01t0111500-01	--	K12126 phytochrome-interacting factor 3 | (RefSeq) transcription factor APG-like isoform X1 (A)	ko04075: Plant hormone signal transduction; ko04712: Circadian rhythm - plant	transcription factor bHLH83 [Oryza sativa Japonica Group]	RHD6_ARATH RecName: Full=Transcription factor RHD6 {ECO:0000305}; AltName: Full=Basic helix-loop-helix protein 83 {ECO:0000303|PubMed:12679534}; Short=AtbHLH83 {ECO:0000303|PubMed:12679534}; Short=bHLH 83 {ECO:0000303|PubMed:12679534}; AltName: Full=Protein ROOT HAIR DEFECTIVE 6 {ECO:0000303|PubMed:17556585}; Short=AtRHD6 {ECO:0000303|PubMed:17556585}; AltName: Full=Transcription factor EN 112 {E…	Q0JRA9_ORYSJ SubName: Full=BHLH transcription factor {ECO:0000313|EMBL:ADX60270.1}; SubName: Full=Os01g0111500 protein {ECO:0000313|EMBL:BAS70021.1}; SubName: Full=cDNA clone:002-146-B03, full insert sequence {ECO:0000313|EMBL:BAG98452.1};	--	GO:0005739,mitochondrion; GO:0005634,nucleus; GO:0003700,DNA-binding transcription factor activity; GO:0000981,DNA-binding transcription factor activity, RNA polymerase II-specific; GO:0046983,protein dimerization activity; GO:0000978,RNA polymerase II cis-regulatory region sequence-specific DNA binding; GO:0006357,regulation of transcription by RNA polymerase II; GO:0048766,root hair initiation;…	PF00010.29:Helix-loop-helix DNA-binding domain	bHLH	TF	bHLH
Os01t0111600-01	35.1092	86.3341	33.8571	460.216	462.515	411.27	230.939	401.232	284.751	479.819	251.867	301.392	chr01	612564	615631	+	Os01t0111600-01	--	K16223 protein FLOWERING LOCUS T | (RefSeq) protein HEADING DATE 3A (A)	ko04712: Circadian rhythm - plant	protein MOTHER of FT and TFL1 homolog 2 [Oryza sativa Japonica Group]	MFT2_ORYSJ RecName: Full=Protein MOTHER of FT and TFL1 homolog 2 {ECO:0000305}; Short=OsMFT2 {ECO:0000303|PubMed:16170456};	A0A0E0MQH9_ORYRU SubName: Full=Uncharacterized protein {ECO:0000313|EnsemblPlants:ORUFI01G00840.1};	Phosphatidylethanolamine binding protein	--	PF01161.23:Phosphatidylethanolamine-binding protein	--	--	--
Os01t0111700-01	0	0	0	0.1073	0.0324	0.1454	0	0	0	0	0	0	chr01	620572	621516	-	Os01t0111700-01	--	--	--	uncharacterized protein LOC4326146 [Oryza sativa Japonica Group]	--	A0A0P0UX33_ORYSJ SubName: Full=Os01g0111700 protein {ECO:0000313|EMBL:BAF03721.1};	--	GO:0016021,integral component of membrane; GO:0005575,cellular_component; GO:0016020,membrane; GO:0031224,intrinsic component of membrane; GO:0110165,cellular anatomical entity	--	--	--	--
Os01t0111800-01	0	0	0	0	0	0	0	0	0	0	0	0.0739	chr01	624087	624613	+	Os01t0111800-01	--	--	--	hypothetical protein DAI22_01g113300 [Oryza sativa Japonica Group]	--	A0A0E0MQI1_ORYRU SubName: Full=Uncharacterized protein {ECO:0000313|EnsemblPlants:ORUFI01G00860.1};	--	--	--	--	--	--
Os01t0111900-01	0.3975	1.2552	0.4682	3.6634	4.101	3.3204	1.2581	2.0423	1.4465	2.9649	1.1666	1.3307	chr01	625986	627009	+	Os01t0111900-01	--	--	--	hypothetical protein OsJ_00097 [Oryza sativa Japonica Group]	--	A2ZNG5_ORYSJ SubName: Full=Uncharacterized protein {ECO:0000313|EMBL:EAZ10262.1};	--	--	--	--	--	--
Os01t0112000-01	0	0.2039	0.1697	0.4147	0.3761	0.2634	0.1694	0.3318	0.0631	0.1411	0.0555	0.0597	chr01	632139	632790	+	Os01t0112000-01	--	--	--	hypothetical protein OsJ_00098 [Oryza sativa Japonica Group]	--	A0A0E0MQI4_ORYRU SubName: Full=Uncharacterized protein {ECO:0000313|EnsemblPlants:ORUFI01G00890.1};	--	GO:0016021,integral component of membrane; GO:0005575,cellular_component; GO:0016020,membrane; GO:0031224,intrinsic component of membrane; GO:0110165,cellular anatomical entity	--	--	--	--
Os01t0112050-01	0.1031	0.2469	0.0514	0.1412	0.5123	0.2392	0.3589	0.1004	0	0.3203	0.3025	0.1084	chr01	634040	634757	-	Os01t0112050-01	--	--	--	--	--	A0A0D9Y2B7_9ORYZ SubName: Full=Uncharacterized protein {ECO:0000313|EnsemblPlants:OGLUM01G00900.2};	--	--	--	--	--	--
Os01t0112100-01	0.0501	0.1201	0.06	0.4578	0.5896	0.2978	0.1994	0.3028	0.2452	0.6481	0.2844	0.2953	chr01	635325	639015	-	Os01t0112100-01	--	--	--	hypothetical protein OsJ_00099 [Oryza sativa Japonica Group]	--	Q0JRA3_ORYSJ SubName: Full=Os01g0112100 protein {ECO:0000313|EMBL:BAS70027.1}; SubName: Full=cDNA clone:J023061N16, full insert sequence {ECO:0000313|EMBL:BAG92041.1}; SubName: Full=cDNA clone:J023138H16, full insert sequence {ECO:0000313|EMBL:BAG94845.1};	--	--	--	--	--	--
Os01t0112201-01	0	0	0	0	0	0	0.0335	0	0	0	0	0	chr01	637962	639060	+	Os01t0112201-01	--	--	--	hypothetical protein OsJ_00099 [Oryza sativa Japonica Group]	--	Q0JRA3_ORYSJ SubName: Full=Os01g0112100 protein {ECO:0000313|EMBL:BAS70027.1}; SubName: Full=cDNA clone:J023061N16, full insert sequence {ECO:0000313|EMBL:BAG92041.1}; SubName: Full=cDNA clone:J023138H16, full insert sequence {ECO:0000313|EMBL:BAG94845.1};	--	--	--	--	--	--
Os01t0112300-01	1.2166	2.8472	1.3992	8.2394	8.5741	6.9488	4.878	6.2559	3.8085	11.797	5.2735	5.1595	chr01	640698	644217	-	Os01t0112300-01	--	--	--	hypothetical protein DAI22_01g112900 [Oryza sativa Japonica Group]	--	B9EYV6_ORYSJ RecName: Full=DUF1664 domain-containing protein {ECO:0000259|Pfam:PF07889};	--	--	PF07889.15:Protein of unknown function (DUF1664)	--	--	--
Os01t0112400-01	0.1814	0	0.1085	0.1325	0.0601	0.101	0.0361	0.1414	0.0807	0.0902	0.1775	0.3054	chr01	645598	646722	-	Os01t0112400-01	--	K09874 aquaporin NIP | (RefSeq) aquaporin NIP4-1 (A)	--	aquaporin NIP4-1 [Oryza sativa Japonica Group]	NIP41_ORYSJ RecName: Full=Aquaporin NIP4-1; AltName: Full=NOD26-like intrinsic protein 4-1; AltName: Full=OsNIP4;1;	A0A0E0MQI7_ORYRU SubName: Full=Uncharacterized protein {ECO:0000313|EnsemblPlants:ORUFI01G00920.1};	Aquaporin (major intrinsic protein family)	GO:0016021,integral component of membrane; GO:0015267,channel activity; GO:0003674,molecular_function; GO:0005215,transporter activity; GO:0022803,passive transmembrane transporter activity; GO:0022857,transmembrane transporter activity; GO:0005575,cellular_component; GO:0016020,membrane; GO:0031224,intrinsic component of membrane; GO:0110165,cellular anatomical entity	PF00230.23:Major intrinsic protein	--	--	--
Os01t0112500-01	4.9766	4.8492	4.1638	7.3949	8.9288	7.7305	5.3096	6.106	5.1036	8.9759	6.2563	6.213	chr01	648288	651869	-	Os01t0112500-01	--	--	--	U-box domain-containing protein 4 [Oryza sativa Japonica Group]	PUB45_ARATH RecName: Full=U-box domain-containing protein 45; EC=2.3.2.27; AltName: Full=Plant U-box protein 45; AltName: Full=RING-type E3 ubiquitin transferase PUB45 {ECO:0000305};	A0A0P0UXC0_ORYSJ SubName: Full=Putative arm repeat-containing protein {ECO:0000313|EMBL:BAB39897.1};	FOG: Armadillo/beta-catenin-like repeats	GO:0005737,cytoplasm; GO:0005634,nucleus; GO:0070696,transmembrane receptor protein serine/threonine kinase binding; GO:0004842,ubiquitin-protein transferase activity; GO:0016567,protein ubiquitination; GO:0003674,molecular_function; GO:0005102,signaling receptor binding; GO:0005488,binding; GO:0005515,protein binding; GO:0033612,receptor serine/threonine kinase binding; GO:0003824,catalytic acti…	PF00514.26:Armadillo/beta-catenin-like repeat	--	--	--
Os01t0112600-01	0	0	0	0.0589	0.0534	0	0	0	0	0.0801	0	0	chr01	677029	677602	+	Os01t0112600-01	--	--	--	hypothetical protein EE612_004312, partial [Oryza sativa]	--	C7IXE2_ORYSJ SubName: Full=Os01g0112600 protein {ECO:0000313|EMBL:BAS70033.1}; Flags: Fragment;	--	--	--	--	--	--
Os01t0113000-00	0.0099	0	0	0	0.0247	0	0	0	0	0.0247	0.0194	0.0104	chr01	700533	706399	-	Os01t0113000-00	--	K08592 sentrin-specific protease 1 [EC:3.4.22.68] | (RefSeq) ubiquitin-like-specific protease ESD4 (A)	--	Os01g0113000 [Oryza sativa Japonica Group]	ESD4_ARATH RecName: Full=Ubiquitin-like-specific protease ESD4; EC=3.4.22.68; AltName: Full=Protein EARLY IN SHORT DAYS 4; Short=AtESD4;	A0A0P0UXP1_ORYSJ SubName: Full=Os01g0113000 protein {ECO:0000313|EMBL:BAS70036.1};	Protease, Ulp1 family	GO:0031965,nuclear membrane; GO:0005634,nucleus; GO:0016929,SUMO-specific protease activity; GO:0019900,kinase binding; GO:0070139,SUMO-specific endopeptidase activity; GO:0009911,positive regulation of flower development; GO:0016926,protein desumoylation; GO:0009909,regulation of flower development; GO:0003674,molecular_function; GO:0003824,catalytic activity; GO:0008233,peptidase activity; GO:0…	PF02902.22:Ulp1 protease family, C-terminal catalytic domain	--	--	--
Os01t0113200-01	0.0761	0.3192	0.0379	0.2086	0.1104	0.1237	0.1515	0.1298	0.127	0.2603	0.0186	0.1001	chr01	720673	723317	-	Os01t0113200-01	--	K13418 somatic embryogenesis receptor kinase 1 [EC:2.7.10.1 2.7.11.1] | (RefSeq) somatic embryogenesis receptor kinase 1 (A)	--	Os01g0113200 [Oryza sativa Japonica Group]	LRK10_WHEAT RecName: Full=Rust resistance kinase Lr10 {ECO:0000312|EMBL:AAC49629.1}; EC=2.7.11.1; AltName: Full=Probable receptor-like serine/threonine-protein kinase LRK10; Flags: Precursor;	A0A0P0UXM0_ORYSJ RecName: Full=Non-specific serine/threonine protein kinase {ECO:0000256|ARBA:ARBA00012513}; EC=2.7.11.1 {ECO:0000256|ARBA:ARBA00012513};	Serine/threonine protein kinase	GO:0016021,integral component of membrane; GO:0005886,plasma membrane; GO:0005524,ATP binding; GO:0106310,protein serine kinase activity; GO:0004674,protein serine/threonine kinase activity; GO:0006468,protein phosphorylation; GO:0000166,nucleotide binding; GO:0003674,molecular_function; GO:0005488,binding; GO:0017076,purine nucleotide binding; GO:0030554,adenyl nucleotide binding; GO:0032553,rib…	PF07714.20:Protein tyrosine and serine/threonine kinase	--	--	--
Os01t0113300-01	0	0	0	0	0	0	0	0.0161	0	0	0	0	chr01	723693	726099	+	Os01t0113300-01	--	K13418 somatic embryogenesis receptor kinase 1 [EC:2.7.10.1 2.7.11.1] | (RefSeq) somatic embryogenesis receptor kinase 1 (A)	--	rust resistance kinase Lr10 isoform X1 [Oryza sativa Japonica Group]	LRK10_WHEAT RecName: Full=Rust resistance kinase Lr10 {ECO:0000312|EMBL:AAC49629.1}; EC=2.7.11.1; AltName: Full=Probable receptor-like serine/threonine-protein kinase LRK10; Flags: Precursor;	Q657F3_ORYSJ RecName: Full=Non-specific serine/threonine protein kinase {ECO:0000256|ARBA:ARBA00012513}; EC=2.7.11.1 {ECO:0000256|ARBA:ARBA00012513};	Serine/threonine protein kinase	GO:0016021,integral component of membrane; GO:0005886,plasma membrane; GO:0005524,ATP binding; GO:0106310,protein serine kinase activity; GO:0004674,protein serine/threonine kinase activity; GO:0006468,protein phosphorylation; GO:0000166,nucleotide binding; GO:0003674,molecular_function; GO:0005488,binding; GO:0017076,purine nucleotide binding; GO:0030554,adenyl nucleotide binding; GO:0032553,rib…	PF00069.28:Protein kinase domain	--	--	--
Os01t0113350-00	0	0.0603	0.0167	0	0	0.0312	0.0167	0.0491	0	0	0.0821	0.0177	chr01	728968	731172	+	Os01t0113350-00	--	K13430 serine/threonine-protein kinase PBS1 [EC:2.7.11.1] | (RefSeq) serine/threonine-protein kinase CDL1 isoform X1 (A)	ko04626: Plant-pathogen interaction	putative receptor serine/threonine kinase PR5K [Oryza sativa Japonica Group]	PR5K_ARATH RecName: Full=PR5-like receptor kinase {ECO:0000303|PubMed:8637920}; EC=2.7.11.1 {ECO:0000269|PubMed:8637920}; Flags: Precursor;	Q657F2_ORYSJ SubName: Full=Putative receptor serine/threonine kinase PR5K {ECO:0000313|EMBL:BAD45065.1};	--	GO:0016021,integral component of membrane; GO:0009506,plasmodesma; GO:0005524,ATP binding; GO:0004672,protein kinase activity; GO:0106310,protein serine kinase activity; GO:0004675,transmembrane receptor protein serine/threonine kinase activity; GO:0006468,protein phosphorylation; GO:0009620,response to fungus; GO:0000166,nucleotide binding; GO:0003674,molecular_function; GO:0005488,binding; GO:0…	PF00314.20:Thaumatin family	--	--	--
Os01t0113400-01	0	0	0	0	0	0	0.0691	0.0948	0.0464	0.2765	0.1088	0.1316	chr01	731303	738020	-	Os01t0113400-01	--	K13418 somatic embryogenesis receptor kinase 1 [EC:2.7.10.1 2.7.11.1] | (RefSeq) somatic embryogenesis receptor kinase 1 (A)	--	Os01g0113400, partial [Oryza sativa Japonica Group]	LRK10_WHEAT RecName: Full=Rust resistance kinase Lr10 {ECO:0000312|EMBL:AAC49629.1}; EC=2.7.11.1; AltName: Full=Probable receptor-like serine/threonine-protein kinase LRK10; Flags: Precursor;	A0A0P0UY10_ORYSJ RecName: Full=Non-specific serine/threonine protein kinase {ECO:0000256|ARBA:ARBA00012513}; EC=2.7.11.1 {ECO:0000256|ARBA:ARBA00012513}; Flags: Fragment;	Serine/threonine protein kinase	GO:0016021,integral component of membrane; GO:0005886,plasma membrane; GO:0005524,ATP binding; GO:0106310,protein serine kinase activity; GO:0004674,protein serine/threonine kinase activity; GO:0006468,protein phosphorylation; GO:0000166,nucleotide binding; GO:0003674,molecular_function; GO:0005488,binding; GO:0017076,purine nucleotide binding; GO:0030554,adenyl nucleotide binding; GO:0032553,rib…	PF00069.28:Protein kinase domain	--	--	--
Os01t0113500-01	0.0146	0	0	0.0133	0.0241	0	0.0145	0	0.0162	0.0724	0	0	chr01	734071	737556	+	Os01t0113500-01	--	K00924 kinase [EC:2.7.1.-] | (RefSeq) receptor protein kinase TMK1 (A)	--	hypothetical protein OsJ_00115 [Oryza sativa Japonica Group]	LRK10_WHEAT RecName: Full=Rust resistance kinase Lr10 {ECO:0000312|EMBL:AAC49629.1}; EC=2.7.11.1; AltName: Full=Probable receptor-like serine/threonine-protein kinase LRK10; Flags: Precursor;	A0A0P0UXE8_ORYSJ SubName: Full=Os01g0113500 protein {ECO:0000313|EMBL:BAS70045.1};	--	GO:0016021,integral component of membrane; GO:0005886,plasma membrane; GO:0005524,ATP binding; GO:0106310,protein serine kinase activity; GO:0004674,protein serine/threonine kinase activity; GO:0006468,protein phosphorylation; GO:0000166,nucleotide binding; GO:0003674,molecular_function; GO:0005488,binding; GO:0017076,purine nucleotide binding; GO:0030554,adenyl nucleotide binding; GO:0032553,rib…	PF00069.28:Protein kinase domain	--	--	--
Os01t0113600-01	0	0	0	0	0	0.0524	0.1122	0.3298	0.1254	0.2805	0.1656	0.178	chr01	738283	741797	-	Os01t0113600-01	--	K00924 kinase [EC:2.7.1.-] | (RefSeq) receptor protein kinase TMK1 (A)	--	Os01g0113600 [Oryza sativa Japonica Group]	TMK1_ARATH RecName: Full=Receptor protein kinase TMK1 {ECO:0000303|PubMed:1332795}; EC=2.7.11.1 {ECO:0000269|PubMed:1332795}; AltName: Full=BARK1-like kinase 1 {ECO:0000303|PubMed:23921992}; AltName: Full=Transmembrane kinase 1 {ECO:0000303|PubMed:1332795}; Flags: Precursor;	Q0JR92_ORYSJ SubName: Full=Os01g0113600 protein {ECO:0000313|EMBL:BAS70047.1};	--	GO:0005576,extracellular region; GO:0016021,integral component of membrane; GO:0005634,nucleus; GO:0005886,plasma membrane; GO:0005524,ATP binding; GO:0106310,protein serine kinase activity; GO:0004675,transmembrane receptor protein serine/threonine kinase activity; GO:0006468,protein phosphorylation; GO:0007165,signal transduction; GO:0000166,nucleotide binding; GO:0003674,molecular_function; GO…	--	--	--	--
Os01t0113600-02	0	0	0	0.016	0.0291	0	0	0	0	0.0218	0	0	chr01	738749	741763	-	Os01t0113600-02	--	K13430 serine/threonine-protein kinase PBS1 [EC:2.7.11.1] | (RefSeq) serine/threonine-protein kinase CDL1 isoform X1 (A)	ko04626: Plant-pathogen interaction	Os01g0113650 [Oryza sativa Japonica Group]	PR5K_ARATH RecName: Full=PR5-like receptor kinase {ECO:0000303|PubMed:8637920}; EC=2.7.11.1 {ECO:0000269|PubMed:8637920}; Flags: Precursor;	C7IXE5_ORYSJ SubName: Full=Os01g0113650 protein {ECO:0000313|EMBL:BAH90868.1};	--	GO:0016021,integral component of membrane; GO:0009506,plasmodesma; GO:0005524,ATP binding; GO:0004672,protein kinase activity; GO:0106310,protein serine kinase activity; GO:0004675,transmembrane receptor protein serine/threonine kinase activity; GO:0006468,protein phosphorylation; GO:0009620,response to fungus; GO:0000166,nucleotide binding; GO:0003674,molecular_function; GO:0005488,binding; GO:0…	PF00314.20:Thaumatin family	--	--	--
Os01t0113650-00	0.0186	0.089	0.0185	0.0679	0	0	0.037	0.0181	0.0207	0.0693	0	0	chr01	738908	740898	+	Os01t0113650-00	--	K13430 serine/threonine-protein kinase PBS1 [EC:2.7.11.1] | (RefSeq) serine/threonine-protein kinase CDL1 isoform X1 (A)	ko04626: Plant-pathogen interaction	Os01g0113650 [Oryza sativa Japonica Group]	PR5K_ARATH RecName: Full=PR5-like receptor kinase {ECO:0000303|PubMed:8637920}; EC=2.7.11.1 {ECO:0000269|PubMed:8637920}; Flags: Precursor;	C7IXE5_ORYSJ SubName: Full=Os01g0113650 protein {ECO:0000313|EMBL:BAH90868.1};	--	GO:0016021,integral component of membrane; GO:0009506,plasmodesma; GO:0005524,ATP binding; GO:0004672,protein kinase activity; GO:0106310,protein serine kinase activity; GO:0004675,transmembrane receptor protein serine/threonine kinase activity; GO:0006468,protein phosphorylation; GO:0009620,response to fungus; GO:0000166,nucleotide binding; GO:0003674,molecular_function; GO:0005488,binding; GO:0…	PF00314.20:Thaumatin family	--	--	--
Os01t0113700-00	0	0	0	0	0	0	0.0177	0	0.0198	0	0.0174	0.0375	chr01	742860	745177	-	Os01t0113700-00	--	K13418 somatic embryogenesis receptor kinase 1 [EC:2.7.10.1 2.7.11.1] | (RefSeq) somatic embryogenesis receptor kinase 1 (A)	--	lectin-domain containing receptor kinase VI.4 [Oryza sativa Japonica Group]	LRK10_WHEAT RecName: Full=Rust resistance kinase Lr10 {ECO:0000312|EMBL:AAC49629.1}; EC=2.7.11.1; AltName: Full=Probable receptor-like serine/threonine-protein kinase LRK10; Flags: Precursor;	A0A0P0UXV9_ORYSJ RecName: Full=Non-specific serine/threonine protein kinase {ECO:0000256|ARBA:ARBA00012513}; EC=2.7.11.1 {ECO:0000256|ARBA:ARBA00012513};	Serine/threonine protein kinase	GO:0016021,integral component of membrane; GO:0005886,plasma membrane; GO:0005524,ATP binding; GO:0106310,protein serine kinase activity; GO:0004674,protein serine/threonine kinase activity; GO:0006468,protein phosphorylation; GO:0000166,nucleotide binding; GO:0003674,molecular_function; GO:0005488,binding; GO:0017076,purine nucleotide binding; GO:0030554,adenyl nucleotide binding; GO:0032553,rib…	PF00069.28:Protein kinase domain	--	--	--
Os01t0113800-01	0	0	0.0307	0.0704	0.0767	0.0143	0.0767	0.1954	0.0515	0.441	0.1811	0.1461	chr01	745452	748945	+	Os01t0113800-01	--	K13430 serine/threonine-protein kinase PBS1 [EC:2.7.11.1] | (RefSeq) serine/threonine-protein kinase PBS1 (A)	ko04626: Plant-pathogen interaction	rust resistance kinase Lr10 [Oryza sativa Japonica Group]	LRK10_WHEAT RecName: Full=Rust resistance kinase Lr10 {ECO:0000312|EMBL:AAC49629.1}; EC=2.7.11.1; AltName: Full=Probable receptor-like serine/threonine-protein kinase LRK10; Flags: Precursor;	A0A0N7KC77_ORYSJ RecName: Full=Non-specific serine/threonine protein kinase {ECO:0000256|ARBA:ARBA00012513}; EC=2.7.11.1 {ECO:0000256|ARBA:ARBA00012513};	Serine/threonine protein kinase	GO:0016021,integral component of membrane; GO:0005886,plasma membrane; GO:0005524,ATP binding; GO:0106310,protein serine kinase activity; GO:0004674,protein serine/threonine kinase activity; GO:0006468,protein phosphorylation; GO:0000166,nucleotide binding; GO:0003674,molecular_function; GO:0005488,binding; GO:0017076,purine nucleotide binding; GO:0030554,adenyl nucleotide binding; GO:0032553,rib…	PF00069.28:Protein kinase domain	--	--	--
Os01t0114000-00	0	0	0	0	0	0	0.2162	0.1059	0.1813	0	0	0	chr01	756221	756901	-	Os01t0114000-00	--	--	--	hypothetical protein EE612_045204 [Oryza sativa]	--	A0A0N7KN52_ORYSJ SubName: Full=Os07g0220466 protein {ECO:0000313|EMBL:BAT00650.1};	--	--	PF01693.19:Caulimovirus viroplasmin	--	--	--
Os01t0114200-01	0	0	0	0	0	0	0	0	0	0.1088	0.0428	0	chr01	770284	774374	-	Os01t0114200-01	--	--	--	unknown protein [Oryza sativa Japonica Group]	LRK10_WHEAT RecName: Full=Rust resistance kinase Lr10 {ECO:0000312|EMBL:AAC49629.1}; EC=2.7.11.1; AltName: Full=Probable receptor-like serine/threonine-protein kinase LRK10; Flags: Precursor;	Q0JR87_ORYSJ SubName: Full=Os01g0114200 protein {ECO:0000313|EMBL:BAS70055.1};	--	GO:0016021,integral component of membrane; GO:0005886,plasma membrane; GO:0005524,ATP binding; GO:0106310,protein serine kinase activity; GO:0004674,protein serine/threonine kinase activity; GO:0006468,protein phosphorylation; GO:0000166,nucleotide binding; GO:0003674,molecular_function; GO:0005488,binding; GO:0017076,purine nucleotide binding; GO:0030554,adenyl nucleotide binding; GO:0032553,rib…	--	--	--	--
Os01t0114300-01	0	0.0131	0	0	0	0	0.0434	0.085	0.0243	0.1763	0.0107	0.0344	chr01	770332	773829	+	Os01t0114300-01	--	K00924 kinase [EC:2.7.1.-] | (RefSeq) receptor protein kinase TMK1 (A)	--	Os01g0114300, partial [Oryza sativa Japonica Group]	LRK10_WHEAT RecName: Full=Rust resistance kinase Lr10 {ECO:0000312|EMBL:AAC49629.1}; EC=2.7.11.1; AltName: Full=Probable receptor-like serine/threonine-protein kinase LRK10; Flags: Precursor;	Q0JR86_ORYSJ SubName: Full=Os01g0114300 protein {ECO:0000313|EMBL:BAF03742.2}; Flags: Fragment;	--	GO:0016021,integral component of membrane; GO:0005886,plasma membrane; GO:0005524,ATP binding; GO:0106310,protein serine kinase activity; GO:0004674,protein serine/threonine kinase activity; GO:0006468,protein phosphorylation; GO:0000166,nucleotide binding; GO:0003674,molecular_function; GO:0005488,binding; GO:0017076,purine nucleotide binding; GO:0030554,adenyl nucleotide binding; GO:0032553,rib…	PF00069.28:Protein kinase domain	--	--	--
Os01t0114550-01	0	0	0	0	0	0	0.017	0.0998	0.019	0.1697	0.0334	0.1616	chr01	782765	784932	-	Os01t0114550-01	--	K13430 serine/threonine-protein kinase PBS1 [EC:2.7.11.1] | (RefSeq) serine/threonine-protein kinase PBS1 (A)	ko04626: Plant-pathogen interaction	receptor-like kinase [Oryza sativa Japonica Group]	LRK10_WHEAT RecName: Full=Rust resistance kinase Lr10 {ECO:0000312|EMBL:AAC49629.1}; EC=2.7.11.1; AltName: Full=Probable receptor-like serine/threonine-protein kinase LRK10; Flags: Precursor;	Q9LL57_ORYSA SubName: Full=Receptor-like kinase {ECO:0000313|EMBL:AAF78016.1};	Serine/threonine protein kinase	GO:0016021,integral component of membrane; GO:0005886,plasma membrane; GO:0005524,ATP binding; GO:0106310,protein serine kinase activity; GO:0004674,protein serine/threonine kinase activity; GO:0006468,protein phosphorylation; GO:0000166,nucleotide binding; GO:0003674,molecular_function; GO:0005488,binding; GO:0017076,purine nucleotide binding; GO:0030554,adenyl nucleotide binding; GO:0032553,rib…	PF00069.28:Protein kinase domain	--	--	--
Os01t0114700-00	0	0	0	0	0	0	0	0.0184	0	0	0	0	chr01	789714	792435	+	Os01t0114700-00	--	K13418 somatic embryogenesis receptor kinase 1 [EC:2.7.10.1 2.7.11.1] | (RefSeq) somatic embryogenesis receptor kinase 1 (A)	--	Os01g0114700, partial [Oryza sativa Japonica Group]	LRK10_WHEAT RecName: Full=Rust resistance kinase Lr10 {ECO:0000312|EMBL:AAC49629.1}; EC=2.7.11.1; AltName: Full=Probable receptor-like serine/threonine-protein kinase LRK10; Flags: Precursor;	A0A0P0UXP7_ORYSJ RecName: Full=Non-specific serine/threonine protein kinase {ECO:0000256|ARBA:ARBA00012513}; EC=2.7.11.1 {ECO:0000256|ARBA:ARBA00012513}; Flags: Fragment;	--	GO:0016021,integral component of membrane; GO:0005886,plasma membrane; GO:0005524,ATP binding; GO:0106310,protein serine kinase activity; GO:0004674,protein serine/threonine kinase activity; GO:0006468,protein phosphorylation; GO:0000166,nucleotide binding; GO:0003674,molecular_function; GO:0005488,binding; GO:0017076,purine nucleotide binding; GO:0030554,adenyl nucleotide binding; GO:0032553,rib…	PF00069.28:Protein kinase domain	--	--	--
Os01t0114800-01	0	0	0	0	0.055	0	0	0.0431	0.0738	0.1101	0.065	0.0699	chr01	792455	796419	-	Os01t0114800-01	--	--	--	hypothetical protein EE612_004291, partial [Oryza sativa]	RNHX1_ARATH RecName: Full=Putative ribonuclease H protein At1g65750; EC=3.1.26.4;	A0A0P0UY30_ORYSJ SubName: Full=Os01g0114800 protein {ECO:0000313|EMBL:BAS70064.1}; Flags: Fragment;	FOG: Reverse transcriptase	GO:0046872,metal ion binding; GO:0003676,nucleic acid binding; GO:0004523,RNA-DNA hybrid ribonuclease activity; GO:0003674,molecular_function; GO:0005488,binding; GO:0043167,ion binding; GO:0043169,cation binding; GO:0097159,organic cyclic compound binding; GO:1901363,heterocyclic compound binding; GO:0003824,catalytic activity; GO:0004518,nuclease activity; GO:0004519,endonuclease activity; GO:0…	PF13966.9:zinc-binding in reverse transcriptase	--	--	--
Os01t0115100-01	0	0	0	0	0	0	0.0263	0.0772	0	0.0656	0.0258	0.0555	chr01	804097	806932	-	Os01t0115100-01	--	--	--	hypothetical protein OsJ_00126 [Oryza sativa Japonica Group]	--	B9EYW8_ORYSJ SubName: Full=Os01g0115100 protein {ECO:0000313|EMBL:BAS70066.1};	--	--	--	--	--	--
Os01t0115300-01	0	0	0	0	0	0	0	0	0	0.0763	0	0	chr01	808174	810139	-	Os01t0115300-01	--	K01426 amidase [EC:3.5.1.4] | (RefSeq) putative amidase C869.01 (A)	ko00330: Arginine and proline metabolism; ko00360: Phenylalanine metabolism; ko00380: Tryptophan metabolism; ko01100: Metabolic pathways	hypothetical protein OsJ_00127 [Oryza sativa Japonica Group]	AMI4G_ARATH RecName: Full=Probable amidase At4g34880 {ECO:0000305}; EC=3.5.1.4 {ECO:0000250|UniProtKB:Q9FR37};	B9EYW9_ORYSJ RecName: Full=Amidase domain-containing protein {ECO:0000259|Pfam:PF01425};	Amidases	GO:0004040,amidase activity; GO:0043864,indoleacetamide hydrolase activity; GO:0003674,molecular_function; GO:0003824,catalytic activity; GO:0016787,hydrolase activity; GO:0016810,hydrolase activity, acting on carbon-nitrogen (but not peptide) bonds; GO:0016811,hydrolase activity, acting on carbon-nitrogen (but not peptide) bonds, in linear amides	PF01425.24:Amidase	--	--	--
Os01t0115600-01	0.0185	0.0885	0	0.1012	0.0612	0.0171	0	0	0	0	0.0181	0	chr01	843530	847399	+	Os01t0115600-01	--	K13418 somatic embryogenesis receptor kinase 1 [EC:2.7.10.1 2.7.11.1] | (RefSeq) somatic embryogenesis receptor kinase 1 (A)	--	rust resistance kinase Lr10 [Oryza sativa Japonica Group]	LRK10_WHEAT RecName: Full=Rust resistance kinase Lr10 {ECO:0000312|EMBL:AAC49629.1}; EC=2.7.11.1; AltName: Full=Probable receptor-like serine/threonine-protein kinase LRK10; Flags: Precursor;	Q7F3W0_ORYSJ RecName: Full=Non-specific serine/threonine protein kinase {ECO:0000256|ARBA:ARBA00012513}; EC=2.7.11.1 {ECO:0000256|ARBA:ARBA00012513};	--	GO:0016021,integral component of membrane; GO:0005886,plasma membrane; GO:0005524,ATP binding; GO:0106310,protein serine kinase activity; GO:0004674,protein serine/threonine kinase activity; GO:0006468,protein phosphorylation; GO:0000166,nucleotide binding; GO:0003674,molecular_function; GO:0005488,binding; GO:0017076,purine nucleotide binding; GO:0030554,adenyl nucleotide binding; GO:0032553,rib…	PF07714.20:Protein tyrosine and serine/threonine kinase	--	--	--
Os01t0115725-00	0	0	0	0.0478	0	0	0	0	0	0	0	0	chr01	852275	854570	+	Os01t0115725-00	--	K13418 somatic embryogenesis receptor kinase 1 [EC:2.7.10.1 2.7.11.1] | (RefSeq) somatic embryogenesis receptor kinase 1 (A)	--	rust resistance kinase Lr10 [Oryza sativa Japonica Group]	LRK10_WHEAT RecName: Full=Rust resistance kinase Lr10 {ECO:0000312|EMBL:AAC49629.1}; EC=2.7.11.1; AltName: Full=Probable receptor-like serine/threonine-protein kinase LRK10; Flags: Precursor;	A2ZNJ8_ORYSJ RecName: Full=Non-specific serine/threonine protein kinase {ECO:0000256|ARBA:ARBA00012513}; EC=2.7.11.1 {ECO:0000256|ARBA:ARBA00012513};	Serine/threonine protein kinase	GO:0016021,integral component of membrane; GO:0005886,plasma membrane; GO:0005524,ATP binding; GO:0106310,protein serine kinase activity; GO:0004674,protein serine/threonine kinase activity; GO:0006468,protein phosphorylation; GO:0000166,nucleotide binding; GO:0003674,molecular_function; GO:0005488,binding; GO:0017076,purine nucleotide binding; GO:0030554,adenyl nucleotide binding; GO:0032553,rib…	PF00069.28:Protein kinase domain	--	--	--
Os01t0115800-01	0	0	0	0.0272	0.0123	0.0277	0	0	0	0.0185	0	0	chr01	862579	865249	-	Os01t0115800-01	--	K13430 serine/threonine-protein kinase PBS1 [EC:2.7.11.1] | (RefSeq) serine/threonine-protein kinase CDL1 isoform X1 (A)	ko04626: Plant-pathogen interaction	receptor-like kinase [Oryza sativa]	LRK10_WHEAT RecName: Full=Rust resistance kinase Lr10 {ECO:0000312|EMBL:AAC49629.1}; EC=2.7.11.1; AltName: Full=Probable receptor-like serine/threonine-protein kinase LRK10; Flags: Precursor;	A0A0E0MQL7_ORYRU RecName: Full=Non-specific serine/threonine protein kinase {ECO:0000256|ARBA:ARBA00012513}; EC=2.7.11.1 {ECO:0000256|ARBA:ARBA00012513};	Serine/threonine protein kinase	GO:0016021,integral component of membrane; GO:0005886,plasma membrane; GO:0005524,ATP binding; GO:0106310,protein serine kinase activity; GO:0004674,protein serine/threonine kinase activity; GO:0006468,protein phosphorylation; GO:0000166,nucleotide binding; GO:0003674,molecular_function; GO:0005488,binding; GO:0017076,purine nucleotide binding; GO:0030554,adenyl nucleotide binding; GO:0032553,rib…	PF00069.28:Protein kinase domain	--	--	--
Os01t0115900-00	0	0.0136	0	0	0	0	0	0	0	0	0	0	chr01	865938	869298	+	Os01t0115900-00	--	K00924 kinase [EC:2.7.1.-] | (RefSeq) receptor protein kinase TMK1 (A)	--	receptor-like protein kinase [Oryza sativa Japonica Group]	LRK10_WHEAT RecName: Full=Rust resistance kinase Lr10 {ECO:0000312|EMBL:AAC49629.1}; EC=2.7.11.1; AltName: Full=Probable receptor-like serine/threonine-protein kinase LRK10; Flags: Precursor;	Q9M576_ORYSA RecName: Full=Non-specific serine/threonine protein kinase {ECO:0000256|ARBA:ARBA00012513}; EC=2.7.11.1 {ECO:0000256|ARBA:ARBA00012513};	--	GO:0016021,integral component of membrane; GO:0005886,plasma membrane; GO:0005524,ATP binding; GO:0106310,protein serine kinase activity; GO:0004674,protein serine/threonine kinase activity; GO:0006468,protein phosphorylation; GO:0000166,nucleotide binding; GO:0003674,molecular_function; GO:0005488,binding; GO:0017076,purine nucleotide binding; GO:0030554,adenyl nucleotide binding; GO:0032553,rib…	PF00069.28:Protein kinase domain	--	--	--
Os01t0116100-01	0	0	0	0	0	0	0.0612	0	0.1369	0	0	0	chr01	865786	869533	-	Os01t0116100-01	--	--	--	hypothetical protein EE612_004275 [Oryza sativa]	LRK10_WHEAT RecName: Full=Rust resistance kinase Lr10 {ECO:0000312|EMBL:AAC49629.1}; EC=2.7.11.1; AltName: Full=Probable receptor-like serine/threonine-protein kinase LRK10; Flags: Precursor;	C7IWM6_ORYSJ SubName: Full=Os01g0116100 protein {ECO:0000313|EMBL:BAS70078.1};	--	GO:0016021,integral component of membrane; GO:0005886,plasma membrane; GO:0005524,ATP binding; GO:0106310,protein serine kinase activity; GO:0004674,protein serine/threonine kinase activity; GO:0006468,protein phosphorylation; GO:0000166,nucleotide binding; GO:0003674,molecular_function; GO:0005488,binding; GO:0017076,purine nucleotide binding; GO:0030554,adenyl nucleotide binding; GO:0032553,rib…	--	--	--	--
Os01t0116300-01	0.1639	0.0436	0.0545	0.4989	0.2866	0.3887	0.1811	0.2129	0.243	0.7471	0.1425	0.2491	chr01	915605	917636	+	Os01t0116300-01	--	--	--	Os01g0116300 [Oryza sativa Japonica Group]	LRK10_WHEAT RecName: Full=Rust resistance kinase Lr10 {ECO:0000312|EMBL:AAC49629.1}; EC=2.7.11.1; AltName: Full=Probable receptor-like serine/threonine-protein kinase LRK10; Flags: Precursor;	A0A0P0UXR4_ORYSJ RecName: Full=Non-specific serine/threonine protein kinase {ECO:0000256|ARBA:ARBA00012513}; EC=2.7.11.1 {ECO:0000256|ARBA:ARBA00012513};	--	GO:0016021,integral component of membrane; GO:0005886,plasma membrane; GO:0005524,ATP binding; GO:0106310,protein serine kinase activity; GO:0004674,protein serine/threonine kinase activity; GO:0006468,protein phosphorylation; GO:0000166,nucleotide binding; GO:0003674,molecular_function; GO:0005488,binding; GO:0017076,purine nucleotide binding; GO:0030554,adenyl nucleotide binding; GO:0032553,rib…	PF13947.9:Wall-associated receptor kinase galacturonan-binding	--	--	--
Os01t0116400-01	0.0163	0.039	0	0.208	0.2425	0.151	0.0324	0.0158	0.0362	0.1213	0.0796	0.0171	chr01	921078	923630	-	Os01t0116400-01	--	K13418 somatic embryogenesis receptor kinase 1 [EC:2.7.10.1 2.7.11.1] | (RefSeq) somatic embryogenesis receptor kinase 1 (A)	--	rust resistance kinase Lr10 isoform X1 [Oryza sativa Japonica Group]	LRK10_WHEAT RecName: Full=Rust resistance kinase Lr10 {ECO:0000312|EMBL:AAC49629.1}; EC=2.7.11.1; AltName: Full=Probable receptor-like serine/threonine-protein kinase LRK10; Flags: Precursor;	A0A8J8XMP7_ORYSJ RecName: Full=Non-specific serine/threonine protein kinase {ECO:0000256|ARBA:ARBA00012513}; EC=2.7.11.1 {ECO:0000256|ARBA:ARBA00012513};	Serine/threonine protein kinase	GO:0016021,integral component of membrane; GO:0005886,plasma membrane; GO:0005524,ATP binding; GO:0106310,protein serine kinase activity; GO:0004674,protein serine/threonine kinase activity; GO:0006468,protein phosphorylation; GO:0000166,nucleotide binding; GO:0003674,molecular_function; GO:0005488,binding; GO:0017076,purine nucleotide binding; GO:0030554,adenyl nucleotide binding; GO:0032553,rib…	PF00069.28:Protein kinase domain	--	--	--
Os01t0116600-01	1.5988	1.994	1.4293	4.772	3.905	4.054	2.5413	3.8387	2.2909	5.1227	2.8864	2.9135	chr01	929884	934458	-	Os01t0116600-01	--	K14416 elongation factor 1 alpha-like protein | (RefSeq) HBS1-like protein isoform X1 (A)	ko03015: mRNA surveillance pathway	Os01g0116600, partial [Oryza sativa Japonica Group]	EF1AC_PORPU RecName: Full=Elongation factor 1-alpha C; Short=EF-1-alpha C;	A0A0P0UXG8_ORYSJ SubName: Full=Os01g0116600 protein {ECO:0000313|EMBL:BAS70088.1}; Flags: Fragment;	Elongation factor 1 alpha	GO:0005737,cytoplasm; GO:0005525,GTP binding; GO:0003924,GTPase activity; GO:0003746,translation elongation factor activity; GO:0000166,nucleotide binding; GO:0001882,nucleoside binding; GO:0001883,purine nucleoside binding; GO:0003674,molecular_function; GO:0005488,binding; GO:0017076,purine nucleotide binding; GO:0019001,guanyl nucleotide binding; GO:0032549,ribonucleoside binding; GO:0032550,p…	PF00009.30:Elongation factor Tu GTP binding domain	--	--	--
Os01t0116900-00	0.0239	0.1432	0.0477	1.3317	1.1287	0.6434	0	0.0466	0.0797	0.0594	0.0702	0.0755	chr01	924451	956639	+	Os01t0116900-00	--	K13430 serine/threonine-protein kinase PBS1 [EC:2.7.11.1] | (RefSeq) serine/threonine-protein kinase PBS1 (A)	ko04626: Plant-pathogen interaction	Os01g0116900 [Oryza sativa Japonica Group]	LRK10_WHEAT RecName: Full=Rust resistance kinase Lr10 {ECO:0000312|EMBL:AAC49629.1}; EC=2.7.11.1; AltName: Full=Probable receptor-like serine/threonine-protein kinase LRK10; Flags: Precursor;	A0A0P0UY53_ORYSJ RecName: Full=Non-specific serine/threonine protein kinase {ECO:0000256|ARBA:ARBA00012513}; EC=2.7.11.1 {ECO:0000256|ARBA:ARBA00012513};	Serine/threonine protein kinase	GO:0016021,integral component of membrane; GO:0005886,plasma membrane; GO:0005524,ATP binding; GO:0106310,protein serine kinase activity; GO:0004674,protein serine/threonine kinase activity; GO:0006468,protein phosphorylation; GO:0000166,nucleotide binding; GO:0003674,molecular_function; GO:0005488,binding; GO:0017076,purine nucleotide binding; GO:0030554,adenyl nucleotide binding; GO:0032553,rib…	PF00069.28:Protein kinase domain	--	--	--
Os01t0116901-00	0	0	0	0	0.0151	0.017	0	0	0	0	0	0	chr01	935618	938250	+	Os01t0116901-00	--	K13430 serine/threonine-protein kinase PBS1 [EC:2.7.11.1] | (RefSeq) serine/threonine-protein kinase CDL1 isoform X1 (A)	ko04626: Plant-pathogen interaction	putative rust resistance kinase Lr10 [Oryza sativa Japonica Group]	LRK10_WHEAT RecName: Full=Rust resistance kinase Lr10 {ECO:0000312|EMBL:AAC49629.1}; EC=2.7.11.1; AltName: Full=Probable receptor-like serine/threonine-protein kinase LRK10; Flags: Precursor;	Q5ZE79_ORYSJ RecName: Full=Non-specific serine/threonine protein kinase {ECO:0000256|ARBA:ARBA00012513}; EC=2.7.11.1 {ECO:0000256|ARBA:ARBA00012513};	Serine/threonine protein kinase	GO:0016021,integral component of membrane; GO:0005886,plasma membrane; GO:0005524,ATP binding; GO:0106310,protein serine kinase activity; GO:0004674,protein serine/threonine kinase activity; GO:0006468,protein phosphorylation; GO:0000166,nucleotide binding; GO:0003674,molecular_function; GO:0005488,binding; GO:0017076,purine nucleotide binding; GO:0030554,adenyl nucleotide binding; GO:0032553,rib…	PF00069.28:Protein kinase domain	--	--	--
Os01t0117000-00	0	0.0598	0.0332	0.0456	0.0276	0.1236	0	0	0	0.0207	0	0	chr01	957907	960626	-	Os01t0117000-00	--	K13418 somatic embryogenesis receptor kinase 1 [EC:2.7.10.1 2.7.11.1] | (RefSeq) somatic embryogenesis receptor kinase 1 (A)	--	Os01g0117000 [Oryza sativa Japonica Group]	LRK10_WHEAT RecName: Full=Rust resistance kinase Lr10 {ECO:0000312|EMBL:AAC49629.1}; EC=2.7.11.1; AltName: Full=Probable receptor-like serine/threonine-protein kinase LRK10; Flags: Precursor;	A0A0P0UX91_ORYSJ RecName: Full=Non-specific serine/threonine protein kinase {ECO:0000256|ARBA:ARBA00012513}; EC=2.7.11.1 {ECO:0000256|ARBA:ARBA00012513};	Serine/threonine protein kinase	GO:0016021,integral component of membrane; GO:0005886,plasma membrane; GO:0005524,ATP binding; GO:0106310,protein serine kinase activity; GO:0004674,protein serine/threonine kinase activity; GO:0006468,protein phosphorylation; GO:0000166,nucleotide binding; GO:0003674,molecular_function; GO:0005488,binding; GO:0017076,purine nucleotide binding; GO:0030554,adenyl nucleotide binding; GO:0032553,rib…	PF00069.28:Protein kinase domain	--	--	--
Os01t0117050-01	0.1158	0.6936	0.1732	1.8511	2.0627	1.3437	0.288	1.0721	0.9658	3.3115	0.7931	0.6093	chr01	961335	961973	-	Os01t0117050-01	--	--	--	LOW QUALITY PROTEIN: rust resistance kinase Lr10 [Oryza sativa Japonica Group]	LRK10_WHEAT RecName: Full=Rust resistance kinase Lr10 {ECO:0000312|EMBL:AAC49629.1}; EC=2.7.11.1; AltName: Full=Probable receptor-like serine/threonine-protein kinase LRK10; Flags: Precursor;	A2ZNL7_ORYSJ RecName: Full=Non-specific serine/threonine protein kinase {ECO:0000256|ARBA:ARBA00012513}; EC=2.7.11.1 {ECO:0000256|ARBA:ARBA00012513};	--	GO:0016021,integral component of membrane; GO:0005886,plasma membrane; GO:0005524,ATP binding; GO:0106310,protein serine kinase activity; GO:0004674,protein serine/threonine kinase activity; GO:0006468,protein phosphorylation; GO:0000166,nucleotide binding; GO:0003674,molecular_function; GO:0005488,binding; GO:0017076,purine nucleotide binding; GO:0030554,adenyl nucleotide binding; GO:0032553,rib…	PF13947.9:Wall-associated receptor kinase galacturonan-binding	--	--	--
Os01t0117100-00	0.1513	0.1813	0.0251	0.3686	0.4388	0.1873	0.1255	0.0737	0.028	0.3449	0.2221	0.1592	chr01	961799	965151	+	Os01t0117100-00	--	K00924 kinase [EC:2.7.1.-] | (RefSeq) receptor protein kinase TMK1 (A)	--	Os01g0117100, partial [Oryza sativa Japonica Group]	LRK10_WHEAT RecName: Full=Rust resistance kinase Lr10 {ECO:0000312|EMBL:AAC49629.1}; EC=2.7.11.1; AltName: Full=Probable receptor-like serine/threonine-protein kinase LRK10; Flags: Precursor;	A0A0P0UXZ7_ORYSJ SubName: Full=Os01g0117100 protein {ECO:0000313|EMBL:BAS70094.1}; Flags: Fragment;	--	GO:0016021,integral component of membrane; GO:0005886,plasma membrane; GO:0005524,ATP binding; GO:0106310,protein serine kinase activity; GO:0004674,protein serine/threonine kinase activity; GO:0006468,protein phosphorylation; GO:0000166,nucleotide binding; GO:0003674,molecular_function; GO:0005488,binding; GO:0017076,purine nucleotide binding; GO:0030554,adenyl nucleotide binding; GO:0032553,rib…	PF00069.28:Protein kinase domain	--	--	--
Os01t0117266-00	0.1634	0.4892	0.0814	0.1492	0.0677	0.2274	0	0	0	0	0	0	chr01	976766	977218	+	Os01t0117266-00	--	--	--	Os01g0117266 [Oryza sativa Japonica Group]	LRK10_WHEAT RecName: Full=Rust resistance kinase Lr10 {ECO:0000312|EMBL:AAC49629.1}; EC=2.7.11.1; AltName: Full=Probable receptor-like serine/threonine-protein kinase LRK10; Flags: Precursor;	A0A0P0UX82_ORYSJ RecName: Full=Non-specific serine/threonine protein kinase {ECO:0000256|ARBA:ARBA00012513}; EC=2.7.11.1 {ECO:0000256|ARBA:ARBA00012513};	--	GO:0016021,integral component of membrane; GO:0005886,plasma membrane; GO:0005524,ATP binding; GO:0106310,protein serine kinase activity; GO:0004674,protein serine/threonine kinase activity; GO:0006468,protein phosphorylation; GO:0000166,nucleotide binding; GO:0003674,molecular_function; GO:0005488,binding; GO:0017076,purine nucleotide binding; GO:0030554,adenyl nucleotide binding; GO:0032553,rib…	PF13947.9:Wall-associated receptor kinase galacturonan-binding	--	--	--
Os01t0117300-00	0.1131	0	0.1691	0.284	0.3044	0.2624	0	0	0	0.0351	0	0	chr01	979238	980546	+	Os01t0117300-00	--	K00924 kinase [EC:2.7.1.-] | (RefSeq) receptor protein kinase TMK1 (A)	--	Os01g0117300, partial [Oryza sativa Japonica Group]	LRK10_WHEAT RecName: Full=Rust resistance kinase Lr10 {ECO:0000312|EMBL:AAC49629.1}; EC=2.7.11.1; AltName: Full=Probable receptor-like serine/threonine-protein kinase LRK10; Flags: Precursor;	A0A0N7KC83_ORYSJ SubName: Full=Os01g0117300 protein {ECO:0000313|EMBL:BAS70097.1}; Flags: Fragment;	--	GO:0016021,integral component of membrane; GO:0005886,plasma membrane; GO:0005524,ATP binding; GO:0106310,protein serine kinase activity; GO:0004674,protein serine/threonine kinase activity; GO:0006468,protein phosphorylation; GO:0000166,nucleotide binding; GO:0003674,molecular_function; GO:0005488,binding; GO:0017076,purine nucleotide binding; GO:0030554,adenyl nucleotide binding; GO:0032553,rib…	PF00069.28:Protein kinase domain	--	--	--
Os01t0117600-01	0.0157	0	0	0	0.013	0.0146	0	0	0	0	0	0	chr01	994712	997262	-	Os01t0117600-01	--	K13418 somatic embryogenesis receptor kinase 1 [EC:2.7.10.1 2.7.11.1] | (RefSeq) somatic embryogenesis receptor kinase 1 (A)	--	rust resistance kinase Lr10 [Oryza sativa Japonica Group]	LRK10_WHEAT RecName: Full=Rust resistance kinase Lr10 {ECO:0000312|EMBL:AAC49629.1}; EC=2.7.11.1; AltName: Full=Probable receptor-like serine/threonine-protein kinase LRK10; Flags: Precursor;	A0A0P0UX99_ORYSJ RecName: Full=Non-specific serine/threonine protein kinase {ECO:0000256|ARBA:ARBA00012513}; EC=2.7.11.1 {ECO:0000256|ARBA:ARBA00012513}; Flags: Fragment;	Serine/threonine protein kinase	GO:0016021,integral component of membrane; GO:0005886,plasma membrane; GO:0005524,ATP binding; GO:0106310,protein serine kinase activity; GO:0004674,protein serine/threonine kinase activity; GO:0006468,protein phosphorylation; GO:0000166,nucleotide binding; GO:0003674,molecular_function; GO:0005488,binding; GO:0017076,purine nucleotide binding; GO:0030554,adenyl nucleotide binding; GO:0032553,rib…	PF00069.28:Protein kinase domain	--	--	--
Os01t0117700-00	0	0	0	0.0175	0.0476	0	0	0.0373	0.0213	0.1429	0.0749	0.0202	chr01	997918	1000997	+	Os01t0117700-00	--	K13430 serine/threonine-protein kinase PBS1 [EC:2.7.11.1] | (RefSeq) serine/threonine-protein kinase PBS1 (A)	ko04626: Plant-pathogen interaction	Os01g0117700 [Oryza sativa Japonica Group]	LRK10_WHEAT RecName: Full=Rust resistance kinase Lr10 {ECO:0000312|EMBL:AAC49629.1}; EC=2.7.11.1; AltName: Full=Probable receptor-like serine/threonine-protein kinase LRK10; Flags: Precursor;	A0A0P0UXE2_ORYSJ SubName: Full=Os01g0117700 protein {ECO:0000313|EMBL:BAS70103.1};	--	GO:0016021,integral component of membrane; GO:0005886,plasma membrane; GO:0005524,ATP binding; GO:0106310,protein serine kinase activity; GO:0004674,protein serine/threonine kinase activity; GO:0006468,protein phosphorylation; GO:0000166,nucleotide binding; GO:0003674,molecular_function; GO:0005488,binding; GO:0017076,purine nucleotide binding; GO:0030554,adenyl nucleotide binding; GO:0032553,rib…	PF00069.28:Protein kinase domain	--	--	--
Os01t0117900-01	0	0	0	0	0	0	0	0	0	0	0	0.0375	chr01	1010259	1011841	+	Os01t0117900-01	--	--	--	Os01g0117900 [Oryza sativa Japonica Group]	WTR17_ARATH RecName: Full=WAT1-related protein At3g18200;	A0A0P0UXA5_ORYSJ RecName: Full=WAT1-related protein {ECO:0000256|RuleBase:RU363077};	--	GO:0016021,integral component of membrane; GO:0005886,plasma membrane; GO:0022857,transmembrane transporter activity; GO:0003674,molecular_function; GO:0005215,transporter activity; GO:0005575,cellular_component; GO:0016020,membrane; GO:0031224,intrinsic component of membrane; GO:0110165,cellular anatomical entity; GO:0071944,cell periphery	PF00892.23:EamA-like transporter family	--	--	--
Os01t0118000-01	4.1142	7.2987	3.6338	13.247	14.6254	10.5136	6.4239	8.2469	6.5726	18.679	8.2541	9.0414	chr01	1016065	1019435	+	Os01t0118000-01	--	K01623 fructose-bisphosphate aldolase, class I [EC:4.1.2.13] | (RefSeq) probable fructose-bisphosphate aldolase 3, chloroplastic (A)	ko00010: Glycolysis / Gluconeogenesis; ko00030: Pentose phosphate pathway; ko00051: Fructose and mannose metabolism; ko00710: Carbon fixation in photosynthetic organisms; ko01100: Metabolic pathways; ko01110: Biosynthesis of secondary metabolites; ko01200: Carbon metabolism; ko01230: Biosynthesis of amino acids	fructose-bisphosphate aldolase 3, chloroplastic [Oryza sativa Japonica Group]	ALFP3_ARATH RecName: Full=Fructose-bisphosphate aldolase 3, chloroplastic {ECO:0000305}; Short=AtFBA3 {ECO:0000303|PubMed:22561114}; EC=4.1.2.13 {ECO:0000305}; AltName: Full=Protein PIGMENT DEFECTIVE 345; Flags: Precursor;	A0A0E0JDD0_ORYPU RecName: Full=Fructose-bisphosphate aldolase {ECO:0000256|ARBA:ARBA00013068, ECO:0000256|RuleBase:RU003994}; EC=4.1.2.13 {ECO:0000256|ARBA:ARBA00013068, ECO:0000256|RuleBase:RU003994};	Fructose-biphosphate aldolase	GO:0009507,chloroplast; GO:0009570,chloroplast stroma; GO:0009534,chloroplast thylakoid; GO:0005829,cytosol; GO:0005739,mitochondrion; GO:0009536,plastid; GO:0010287,plastoglobule; GO:0004332,fructose-bisphosphate aldolase activity; GO:0030388,fructose 1,6-bisphosphate metabolic process; GO:0006094,gluconeogenesis; GO:0006096,glycolytic process; GO:0003674,molecular_function; GO:0003824,catalytic…	PF00274.22:Fructose-bisphosphate aldolase class-I	--	--	--
Os01t0118033-00	0	0	0	0	0	0.0735	0	0	0	0	0	0	chr01	1016196	1017917	-	Os01t0118033-00	--	K01623 fructose-bisphosphate aldolase, class I [EC:4.1.2.13] | (RefSeq) probable fructose-bisphosphate aldolase 3, chloroplastic (A)	ko00010: Glycolysis / Gluconeogenesis; ko00030: Pentose phosphate pathway; ko00051: Fructose and mannose metabolism; ko00710: Carbon fixation in photosynthetic organisms; ko01100: Metabolic pathways; ko01110: Biosynthesis of secondary metabolites; ko01200: Carbon metabolism; ko01230: Biosynthesis of amino acids	fructose-bisphosphate aldolase 3, chloroplastic, partial [Zea mays]	ALFP3_ARATH RecName: Full=Fructose-bisphosphate aldolase 3, chloroplastic {ECO:0000305}; Short=AtFBA3 {ECO:0000303|PubMed:22561114}; EC=4.1.2.13 {ECO:0000305}; AltName: Full=Protein PIGMENT DEFECTIVE 345; Flags: Precursor;	A0A1D6ECR7_MAIZE RecName: Full=Fructose-bisphosphate aldolase {ECO:0000256|ARBA:ARBA00013068}; EC=4.1.2.13 {ECO:0000256|ARBA:ARBA00013068};	Fructose-biphosphate aldolase	GO:0009507,chloroplast; GO:0009570,chloroplast stroma; GO:0009534,chloroplast thylakoid; GO:0005829,cytosol; GO:0005739,mitochondrion; GO:0009536,plastid; GO:0010287,plastoglobule; GO:0004332,fructose-bisphosphate aldolase activity; GO:0030388,fructose 1,6-bisphosphate metabolic process; GO:0006094,gluconeogenesis; GO:0006096,glycolytic process; GO:0003674,molecular_function; GO:0003824,catalytic…	PF00274.22:Fructose-bisphosphate aldolase class-I	--	--	--
Os01t0118066-01	0.126	0.4098	0.2244	0.8798	0.895	0.8523	0.5373	0.8422	0.5206	1.455	0.8808	0.7673	chr01	1021424	1025533	-	Os01t0118066-01	--	K14442 ATP-dependent RNA helicase DHX36 [EC:3.6.4.13] | (RefSeq) DExH-box ATP-dependent RNA helicase DExH3 (A)	ko03018: RNA degradation	DExH-box ATP-dependent RNA helicase DExH3 [Vitis vinifera]	DEXH3_ARATH RecName: Full=DExH-box ATP-dependent RNA helicase DExH3 {ECO:0000305}; EC=3.6.4.13 {ECO:0000305};	A0A438C139_VITVI SubName: Full=DExH-box ATP-dependent RNA helicase DExH3 {ECO:0000313|EMBL:RVW16939.1};	ATP-dependent RNA helicase A	GO:0005524,ATP binding; GO:0016887,ATPase activity; GO:0003723,RNA binding; GO:0003724,RNA helicase activity; GO:0000166,nucleotide binding; GO:0003674,molecular_function; GO:0005488,binding; GO:0017076,purine nucleotide binding; GO:0030554,adenyl nucleotide binding; GO:0032553,ribonucleotide binding; GO:0032555,purine ribonucleotide binding; GO:0032559,adenyl ribonucleotide binding; GO:0035639,p…	--	--	--	--
Os01t0118100-01	2.8483	5.4215	2.6966	9.2536	10.1063	6.9534	5.408	6.4131	4.4253	17.0909	8.0418	8.0055	chr01	1024186	1030112	+	Os01t0118100-01	--	K14442 ATP-dependent RNA helicase DHX36 [EC:3.6.4.13] | (RefSeq) DExH-box ATP-dependent RNA helicase DExH3 (A)	ko03018: RNA degradation	DExH-box ATP-dependent RNA helicase DExH3 [Oryza sativa Japonica Group]	DEXH3_ARATH RecName: Full=DExH-box ATP-dependent RNA helicase DExH3 {ECO:0000305}; EC=3.6.4.13 {ECO:0000305};	A0A0E0MQN3_ORYRU RecName: Full=RNA helicase {ECO:0000256|ARBA:ARBA00012552}; EC=3.6.4.13 {ECO:0000256|ARBA:ARBA00012552};	ATP-dependent RNA helicase A	GO:0005524,ATP binding; GO:0016887,ATPase activity; GO:0003723,RNA binding; GO:0003724,RNA helicase activity; GO:0000166,nucleotide binding; GO:0003674,molecular_function; GO:0005488,binding; GO:0017076,purine nucleotide binding; GO:0030554,adenyl nucleotide binding; GO:0032553,ribonucleotide binding; GO:0032555,purine ribonucleotide binding; GO:0032559,adenyl ribonucleotide binding; GO:0035639,p…	PF04408.26:Helicase associated domain (HA2)	--	--	--
Os01t0118300-01	0	0	0	0	0	0.0118	0	0.0124	0	0	0	0	chr01	1046604	1053166	+	Os01t0118300-01	--	K08730 phosphatidylserine synthase 2 [EC:2.7.8.29] | (RefSeq) CDP-diacylglycerol--serine O-phosphatidyltransferase 1 isoform X4 (A)	ko00564: Glycerophospholipid metabolism; ko01100: Metabolic pathways; ko01110: Biosynthesis of secondary metabolites	CDP-diacylglycerol--serine O-phosphatidyltransferase 1 isoform X1 [Oryza sativa Japonica Group]	PSS1_ORYSJ RecName: Full=CDP-diacylglycerol--serine O-phosphatidyltransferase 1; EC=2.7.8.8; AltName: Full=Phosphatidylserine synthase 1;	I1NJR9_ORYGL RecName: Full=CDP-diacylglycerol--serine O-phosphatidyltransferase {ECO:0000256|RuleBase:RU368094}; EC=2.7.8.8 {ECO:0000256|RuleBase:RU368094}; AltName: Full=Phosphatidylserine synthase {ECO:0000256|RuleBase:RU368094};	Phosphatidylserine synthase	GO:0005789,endoplasmic reticulum membrane; GO:0016021,integral component of membrane; GO:0003882,CDP-diacylglycerol-serine O-phosphatidyltransferase activity; GO:0106245,L-serine-phosphatidylethanolamine phosphatidyltransferase activity; GO:0006646,phosphatidylethanolamine biosynthetic process; GO:0006659,phosphatidylserine biosynthetic process; GO:0003674,molecular_function; GO:0003824,catalytic…	PF03034.18:Phosphatidyl serine synthase	--	--	--
Os01t0118400-01	0	0.042	0.0175	0.032	0.0436	0.0651	0.0175	0	0.039	0	0	0	chr01	1057177	1059852	-	Os01t0118400-01	--	--	--	uncharacterized protein LOC4326077 isoform X1 [Oryza sativa Japonica Group]	XAT3_ORYSJ RecName: Full=Alpha-1,3-arabinosyltransferase XAT3 {ECO:0000305}; EC=2.4.2.- {ECO:0000269|PubMed:22215597}; AltName: Full=Xylan arabinosyltransferase 3 {ECO:0000303|PubMed:22215597}; Short=OsXAT3 {ECO:0000303|PubMed:22215597};	A0A0E0MQN7_ORYRU SubName: Full=Uncharacterized protein {ECO:0000313|EnsemblPlants:ORUFI01G01270.1};	Uncharacterized conserved protein	GO:0000139,Golgi membrane; GO:0016021,integral component of membrane; GO:0052636,arabinosyltransferase activity; GO:0016757,transferase activity, transferring glycosyl groups; GO:0009664,plant-type cell wall organization; GO:0003674,molecular_function; GO:0003824,catalytic activity; GO:0016740,transferase activity; GO:0016763,transferase activity, transferring pentosyl groups; GO:0008150,biologic…	PF04577.17:Glycosyltransferase 61	--	--	--
Os01t0118600-00	0.0879	0.1317	0	0.3414	0.3825	0.3469	0.1968	0.3214	0.1956	0.3007	0	0.1157	chr01	1066678	1069673	-	Os01t0118600-00	--	--	--	uncharacterized protein LOC4326078 isoform X1 [Oryza sativa Japonica Group]	XAX1_ORYSJ RecName: Full=Beta-1,2-xylosyltransferease XAX1 {ECO:0000305}; EC=2.4.2.- {ECO:0000269|PubMed:23027943}; AltName: Full=Protein XYLOSYL ARABINOSYL SUBSTITUTION OF XYLAN 1 {ECO:0000303|PubMed:23027943};	A0A0P0UXH7_ORYSJ SubName: Full=Os01g0118600 protein {ECO:0000313|EMBL:BAF03775.2};	Uncharacterized conserved protein	GO:0000139,Golgi membrane; GO:0016021,integral component of membrane; GO:0016757,transferase activity, transferring glycosyl groups; GO:0035252,UDP-xylosyltransferase activity; GO:0009664,plant-type cell wall organization; GO:0003674,molecular_function; GO:0003824,catalytic activity; GO:0016740,transferase activity; GO:0008194,UDP-glycosyltransferase activity; GO:0016763,transferase activity, tra…	PF04577.17:Glycosyltransferase 61	--	--	--
Os01t0118700-01	0.0532	0.5097	0.2297	0.6963	0.8519	0.6253	0.4056	0.6565	0.3154	0.7494	0.3643	0.3171	chr01	1071962	1074829	-	Os01t0118700-01	--	--	--	protein O-linked-mannose beta-1,4-N-acetylglucosaminyltransferase 2 [Oryza sativa Japonica Group]	XYXT1_ORYSJ RecName: Full=Beta-1,2-xylosyltransferase XYXT1 {ECO:0000305}; EC=2.4.2.- {ECO:0000269|PubMed:29325159}; AltName: Full=Xylan xylosyltransferase 1 {ECO:0000303|PubMed:29325159};	A0A0E0MQN9_ORYRU SubName: Full=Uncharacterized protein {ECO:0000313|EnsemblPlants:ORUFI01G01290.1};	Uncharacterized conserved protein	GO:0000139,Golgi membrane; GO:0016021,integral component of membrane; GO:0016757,transferase activity, transferring glycosyl groups; GO:0035252,UDP-xylosyltransferase activity; GO:0009664,plant-type cell wall organization; GO:0003674,molecular_function; GO:0003824,catalytic activity; GO:0016740,transferase activity; GO:0008194,UDP-glycosyltransferase activity; GO:0016763,transferase activity, tra…	PF04577.17:Glycosyltransferase 61	--	--	--
Os01t0119000-01	0	0	0	0	0	0	0	0	0.0689	0	0	0	chr01	1078565	1081597	-	Os01t0119000-01	--	--	--	protein O-linked-mannose beta-1,4-N-acetylglucosaminyltransferase 2 [Oryza sativa Japonica Group]	XYXT1_ORYSJ RecName: Full=Beta-1,2-xylosyltransferase XYXT1 {ECO:0000305}; EC=2.4.2.- {ECO:0000269|PubMed:29325159}; AltName: Full=Xylan xylosyltransferase 1 {ECO:0000303|PubMed:29325159};	Q9FTE0_ORYSJ SubName: Full=Os01g0119000 protein {ECO:0000313|EMBL:BAS70114.1}; SubName: Full=cDNA clone:001-205-C08, full insert sequence {ECO:0000313|EMBL:BAG97458.1};	Uncharacterized conserved protein	GO:0000139,Golgi membrane; GO:0016021,integral component of membrane; GO:0016757,transferase activity, transferring glycosyl groups; GO:0035252,UDP-xylosyltransferase activity; GO:0009664,plant-type cell wall organization; GO:0003674,molecular_function; GO:0003824,catalytic activity; GO:0016740,transferase activity; GO:0008194,UDP-glycosyltransferase activity; GO:0016763,transferase activity, tra…	PF04577.17:Glycosyltransferase 61	--	--	--
Os01t0119050-01	0	0.2935	0.4885	1.3429	0.609	0.7961	0.7313	1.0746	1.4986	1.2186	0.5993	1.1603	chr01	1089873	1090174	-	Os01t0119050-01	--	--	--	--	--	--	--	--	--	--	--	--
Os01t0119100-00	0.551	1.5739	0.5492	2.9227	2.7914	2.2818	1.7287	2.8499	1.9794	3.5568	1.6794	1.6947	chr01	1090194	1092825	-	Os01t0119100-00	--	--	--	uncharacterized protein LOC4326083 isoform X1 [Oryza sativa Japonica Group]	XAT3_ORYSJ RecName: Full=Alpha-1,3-arabinosyltransferase XAT3 {ECO:0000305}; EC=2.4.2.- {ECO:0000269|PubMed:22215597}; AltName: Full=Xylan arabinosyltransferase 3 {ECO:0000303|PubMed:22215597}; Short=OsXAT3 {ECO:0000303|PubMed:22215597};	A0A0P0UXB1_ORYSJ SubName: Full=Os01g0119100 protein {ECO:0000313|EMBL:BAS70115.1};	Uncharacterized conserved protein	GO:0000139,Golgi membrane; GO:0016021,integral component of membrane; GO:0052636,arabinosyltransferase activity; GO:0016757,transferase activity, transferring glycosyl groups; GO:0009664,plant-type cell wall organization; GO:0003674,molecular_function; GO:0003824,catalytic activity; GO:0016740,transferase activity; GO:0016763,transferase activity, transferring pentosyl groups; GO:0008150,biologic…	PF04577.17:Glycosyltransferase 61	--	--	--
Os01t0119500-01	0.8947	0.7145	0.7928	1.4165	1.7954	1.3657	1.0087	1.2788	0.7075	0.964	0.9921	0.795	chr01	1103782	1106890	+	Os01t0119500-01	--	--	--	hypothetical protein OsJ_00169 [Oryza sativa Japonica Group]	--	A2ZNN6_ORYSJ RecName: Full=DUF1618 domain-containing protein {ECO:0000259|Pfam:PF07762};	--	--	PF07762.17:Protein of unknown function (DUF1618)	--	--	--
Os01t0119800-01	0.0512	0.2146	0.102	0.2571	0.4664	0.2613	0.4327	0.2743	0.313	0.6999	0.3255	0.35	chr01	1125645	1127402	-	Os01t0119800-01	--	--	--	hypothetical protein DAI22_01g013600 [Oryza sativa Japonica Group]	--	A0A0E0FFH0_ORYNI RecName: Full=Ubiquitin-like domain-containing protein {ECO:0000259|PROSITE:PS50053};	--	--	--	--	--	--
Os01t0120300-00	1.1662	2.5697	1.2773	5.2863	6.1306	4.7975	4.4112	5.3035	4.2905	9.612	4.268	4.0448	chr01	1145920	1153828	-	Os01t0120300-00	--	K01869 leucyl-tRNA synthetase [EC:6.1.1.4] | (RefSeq) LOW QUALITY PROTEIN: leucine--tRNA ligase, chloroplastic/mitochondrial (A)	ko00970: Aminoacyl-tRNA biosynthesis	hypothetical protein EE612_004237, partial [Oryza sativa]	SYLM_ARATH RecName: Full=Leucine--tRNA ligase, chloroplastic/mitochondrial {ECO:0000305}; EC=6.1.1.4 {ECO:0000305}; AltName: Full=Leucyl-tRNA synthetase {ECO:0000305}; Short=LeuRS {ECO:0000305}; AltName: Full=Protein EMBRYO DEFECTIVE 2369 {ECO:0000303|PubMed:16297076}; Flags: Precursor;	A0A0P0UX97_ORYSJ RecName: Full=Leucine--tRNA ligase {ECO:0000256|ARBA:ARBA00013164}; EC=6.1.1.4 {ECO:0000256|ARBA:ARBA00013164}; Flags: Fragment;	Leucyl-tRNA synthetase	GO:0009507,chloroplast; GO:0009570,chloroplast stroma; GO:0005829,cytosol; GO:0005739,mitochondrion; GO:0002161,aminoacyl-tRNA editing activity; GO:0005524,ATP binding; GO:0004823,leucine-tRNA ligase activity; GO:0009793,embryo development ending in seed dormancy; GO:0006429,leucyl-tRNA aminoacylation; GO:0003674,molecular_function; GO:0003824,catalytic activity; GO:0016787,hydrolase activity; GO…	PF13603.9:Leucyl-tRNA synthetase, Domain 2	--	--	--
Os01t0120500-01	0.4124	0.3143	0.2242	0.9245	1.0559	1.0439	0.6713	0.8037	0.6253	1.4914	1.1737	1.1439	chr01	1160198	1164619	-	Os01t0120500-01	--	--	--	uncharacterized protein LOC4326035 [Oryza sativa Japonica Group]	--	Q0JR46_ORYSJ SubName: Full=Os01g0120500 protein {ECO:0000313|EMBL:BAS70121.1};	--	--	--	--	--	--
Os01t0120600-01	1.4801	2.063	1.3949	3.9571	4.1911	3.7966	2.2754	2.8584	2.1844	6.825	3.054	3.6243	chr01	1165737	1168396	+	Os01t0120600-01	--	--	--	hypothetical protein EE612_004232, partial [Oryza sativa]	K502_ACTDE RecName: Full=Fruit protein pKIWI502;	A0A0P0UXN1_ORYSJ SubName: Full=Os01g0120600 protein {ECO:0000313|EMBL:BAS70122.1}; Flags: Fragment;	--	GO:0016491,oxidoreductase activity; GO:0003674,molecular_function; GO:0003824,catalytic activity	PF00175.24:Oxidoreductase NAD-binding domain	--	--	--
Os01t0120700-01	87.1897	86.178	87.0674	98.8362	95.2059	89.3614	105.954	99.0486	85.1497	125.526	120.649	119.465	chr01	1168737	1171126	-	Os01t0120700-01	--	--	--	sarcoplasmic reticulum histidine-rich calcium-binding protein [Oryza sativa Japonica Group]	--	A0A8J8YQR5_ORYSJ SubName: Full=Os01g0120700 protein {ECO:0000313|EMBL:BAF03784.1}; SubName: Full=Putative histidine-rich Ca2+-binding protein {ECO:0000313|EMBL:BAB07941.2};	--	--	--	--	--	--
Os01t0120800-01	0	0	0	0.0099	0	0	0.0108	0	0	0.0135	0	0.0114	chr01	1171902	1179370	-	Os01t0120800-01	--	K03254 translation initiation factor 3 subunit A | (RefSeq) eukaryotic translation initiation factor 3 subunit A (A)	--	eukaryotic translation initiation factor 3 subunit A [Oryza sativa Japonica Group]	EIF3A_MAIZE RecName: Full=Eukaryotic translation initiation factor 3 subunit A {ECO:0000255|HAMAP-Rule:MF_03000}; Short=eIF3a {ECO:0000255|HAMAP-Rule:MF_03000}; AltName: Full=Eukaryotic translation initiation factor 3 large subunit; AltName: Full=eIF-3-theta {ECO:0000255|HAMAP-Rule:MF_03000};	A0A0P0UXC2_ORYSJ RecName: Full=Eukaryotic translation initiation factor 3 subunit A {ECO:0000256|HAMAP-Rule:MF_03000}; Short=eIF3a {ECO:0000256|HAMAP-Rule:MF_03000}; AltName: Full=Eukaryotic translation initiation factor 3 subunit 10 {ECO:0000256|HAMAP-Rule:MF_03000};	Translation initiation factor 3, subunit a (eIF-3a)	GO:0016282,eukaryotic 43S preinitiation complex; GO:0033290,eukaryotic 48S preinitiation complex; GO:0071540,eukaryotic translation initiation factor 3 complex, eIF3e; GO:0071541,eukaryotic translation initiation factor 3 complex, eIF3m; GO:0043614,multi-eIF complex; GO:0003729,mRNA binding; GO:0003743,translation initiation factor activity; GO:0001732,formation of cytoplasmic translation initiat…	PF01399.30:PCI domain	--	--	--
Os01t0120800-02	0	0	0	0	0	0	0	0	0	0.1143	0	0	chr01	1178080	1179346	-	Os01t0120800-02	--	K03254 translation initiation factor 3 subunit A | (RefSeq) eukaryotic translation initiation factor 3 subunit A (A)	--	hypothetical protein EE612_004228 [Oryza sativa]	EIF3A_MAIZE RecName: Full=Eukaryotic translation initiation factor 3 subunit A {ECO:0000255|HAMAP-Rule:MF_03000}; Short=eIF3a {ECO:0000255|HAMAP-Rule:MF_03000}; AltName: Full=Eukaryotic translation initiation factor 3 large subunit; AltName: Full=eIF-3-theta {ECO:0000255|HAMAP-Rule:MF_03000};	Q5ZEN0_ORYSJ SubName: Full=Os01g0120800 protein {ECO:0000313|EMBL:BAS70129.1}; SubName: Full=Putative translation initiation factor {ECO:0000313|EMBL:BAD52451.1};	Translation initiation factor 3, subunit a (eIF-3a)	GO:0016282,eukaryotic 43S preinitiation complex; GO:0033290,eukaryotic 48S preinitiation complex; GO:0071540,eukaryotic translation initiation factor 3 complex, eIF3e; GO:0071541,eukaryotic translation initiation factor 3 complex, eIF3m; GO:0043614,multi-eIF complex; GO:0003729,mRNA binding; GO:0003743,translation initiation factor activity; GO:0001732,formation of cytoplasmic translation initiat…	--	--	--	--
Os01t0121000-01	3.1614	3.5202	2.308	3.0908	3.2829	3.2237	4.6508	4.6862	2.7231	4.1518	3.3108	3.6543	chr01	1181317	1182147	+	Os01t0121000-01	--	--	--	uncharacterized protein LOC9268597 [Oryza sativa Japonica Group]	Y1648_ARATH RecName: Full=Uncharacterized protein At1g66480;	A0A0P0UXV2_ORYSJ SubName: Full=Os01g0120900 protein {ECO:0000313|EMBL:BAH90878.1};	--	GO:0009620,response to fungus; GO:0008150,biological_process; GO:0009605,response to external stimulus; GO:0009607,response to biotic stimulus; GO:0043207,response to external biotic stimulus; GO:0044419,biological process involved in interspecies interaction between organisms; GO:0050896,response to stimulus; GO:0051707,response to other organism	PF14009.9:PADRE domain	--	--	--
Os01t0121100-02	0.9053	0.8133	0.7614	1.7053	1.7342	1.6279	0.8724	1.8194	0.9122	2.9542	1.2178	1.7561	chr01	1183466	1186699	+	Os01t0121100-02	--	K22856 EEF1A lysine methyltransferase 2 [EC:2.1.1.-] | (RefSeq) protein-lysine N-methyltransferase mettl10 (A)	--	EEF1A lysine methyltransferase 2 [Oryza sativa Japonica Group]	--	Q5ZEM9_ORYSJ RecName: Full=Protein-lysine N-methyltransferase Os01g0121100 {ECO:0000256|HAMAP-Rule:MF_03188}; EC=2.1.1.- {ECO:0000256|HAMAP-Rule:MF_03188};	Methyltransferases	GO:0005737,cytoplasm; GO:0016279,protein-lysine N-methyltransferase activity; GO:0018027,peptidyl-lysine dimethylation; GO:0018026,peptidyl-lysine monomethylation; GO:0003674,molecular_function; GO:0003824,catalytic activity; GO:0008168,methyltransferase activity; GO:0008170,N-methyltransferase activity; GO:0008276,protein methyltransferase activity; GO:0008757,S-adenosylmethionine-dependent meth…	PF13847.9:Methyltransferase domain	--	--	--
Os01t0121200-01	2.245	1.9298	1.7639	3.1118	2.9756	3.481	3.8358	3.9378	4.2583	3.0208	2.894	2.8901	chr01	1186667	1191013	-	Os01t0121200-01	--	K10661 E3 ubiquitin-protein ligase MARCH6 [EC:2.3.2.27] | (RefSeq) probable E3 ubiquitin ligase SUD1 (A)	ko04141: Protein processing in endoplasmic reticulum	uncharacterized protein LOC4326041 isoform X1 [Oryza sativa Japonica Group]	SUD1_ARATH RecName: Full=Probable E3 ubiquitin ligase SUD1; EC=2.3.2.27; AltName: Full=Protein ECERIFERUM 9; AltName: Full=Protein SUPPRESSOR OF DRY2 DEFFECTS 1; Short=AtSUD1; AltName: Full=RING-type E3 ubiquitin transferase SUD1 {ECO:0000305}; AltName: Full=RING/U-box domain-containing protein;	A0A0P0UY93_ORYSJ SubName: Full=Os01g0121200 protein {ECO:0000313|EMBL:BAS70133.1};	Protein involved in mRNA turnover and stability	GO:0030176,integral component of endoplasmic reticulum membrane; GO:0004842,ubiquitin-protein transferase activity; GO:0008270,zinc ion binding; GO:0042335,cuticle development; GO:0010143,cutin biosynthetic process; GO:0008299,isoprenoid biosynthetic process; GO:1900486,positive regulation of isopentenyl diphosphate biosynthetic process, mevalonate pathway; GO:0009414,response to water deprivatio…	PF12428.11:Protein of unknown function (DUF3675)	--	--	--
Os01t0121300-01	0.1984	0.3672	0.0539	0.7741	0.5527	0.6862	0.3946	0.369	0.3008	0.9416	0.494	0.5692	chr01	1198687	1203502	-	Os01t0121300-01	--	--	--	uncharacterized protein LOC4326042 [Oryza sativa Japonica Group]	--	A0A0P0UXK5_ORYSJ SubName: Full=Os01g0121300 protein {ECO:0000313|EMBL:BAS70134.1};	--	GO:0016021,integral component of membrane; GO:0005575,cellular_component; GO:0016020,membrane; GO:0031224,intrinsic component of membrane; GO:0110165,cellular anatomical entity	--	--	--	--
Os01t0121400-00	0	0.075	0.0416	0.0572	0.0519	0.1162	0.083	0.0407	0.0232	0.1038	0	0.1537	chr01	1198958	1203465	+	Os01t0121400-00	--	--	--	uncharacterized protein LOC4326042 [Oryza sativa Japonica Group]	--	A0A0P0UXK5_ORYSJ SubName: Full=Os01g0121300 protein {ECO:0000313|EMBL:BAS70134.1};	--	GO:0016021,integral component of membrane; GO:0005575,cellular_component; GO:0016020,membrane; GO:0031224,intrinsic component of membrane; GO:0110165,cellular anatomical entity	--	--	--	--
Os01t0121500-01	6.8501	5.7507	4.0852	5.2404	5.6262	5.2169	3.7856	3.3662	4.2316	3.4938	2.6921	3.881	chr01	1217319	1218116	-	Os01t0121500-01	--	--	--	hypothetical protein EE612_004217, partial [Oryza sativa]	--	A0A0P0UXM1_ORYSJ SubName: Full=Os01g0121500 protein {ECO:0000313|EMBL:BAS70136.1}; Flags: Fragment;	--	GO:0016021,integral component of membrane; GO:0005575,cellular_component; GO:0016020,membrane; GO:0031224,intrinsic component of membrane; GO:0110165,cellular anatomical entity	--	--	--	--
Os01t0121600-01	0.638	0.2351	0.3913	0.5379	0.4472	0.1822	0.2441	0.4782	0.2183	0.244	0.3361	0.1033	chr01	1223134	1223887	-	Os01t0121600-01	--	--	--	uncharacterized protein LOC4326044 [Oryza sativa Japonica Group]	--	Q0JR37_ORYSJ SubName: Full=Os01g0121600 protein {ECO:0000313|EMBL:BAS70137.1};	--	--	--	--	--	--
Os01t0121700-01	0.5243	0.6639	0.433	1.7513	1.4023	1.2236	0.5216	1.2409	0.7662	1.7507	0.7914	0.8827	chr01	1224012	1230500	-	Os01t0121700-01	--	K05681 ATP-binding cassette, subfamily G (WHITE), member 2 | (RefSeq) ABC transporter G family member 22 isoform X1 (A)	ko02010: ABC transporters	ABC transporter G family member 7 [Oryza sativa Japonica Group]	AB7G_ARATH RecName: Full=ABC transporter G family member 7; Short=ABC transporter ABCG.7; Short=AtABCG7; AltName: Full=White-brown complex homolog protein 7; Short=AtWBC7;	A0A0E0MQR2_ORYRU RecName: Full=ABC transporter domain-containing protein {ECO:0000259|PROSITE:PS50893};	Transporter, ABC superfamily (Breast cancer resistance protein)	GO:0009507,chloroplast; GO:0009941,chloroplast envelope; GO:0016021,integral component of membrane; GO:0005739,mitochondrion; GO:0140359,ABC-type transporter activity; GO:0005524,ATP binding; GO:0003674,molecular_function; GO:0003824,catalytic activity; GO:0005215,transporter activity; GO:0015399,primary active transmembrane transporter activity; GO:0016462,pyrophosphatase activity; GO:0016787,hy…	PF01061.27:ABC-2 type transporter	--	--	--
Os01t0121800-01	0.8241	1.2833	0.575	1.7688	2.3894	2.0652	1.1887	1.5459	1.0538	3.7139	1.8342	1.7776	chr01	1232493	1236748	+	Os01t0121800-01	--	K20891 beta-glucuronosyltransferase [EC:2.4.1.-] | (RefSeq) beta-glucuronosyltransferase GlcAT14A (A)	--	beta-glucuronosyltransferase GlcAT14A [Oryza sativa Japonica Group]	GT14A_ARATH RecName: Full=Beta-glucuronosyltransferase GlcAT14A {ECO:0000305}; EC=2.4.1.- {ECO:0000305}; AltName: Full=GT14 family glucuronic acid transferase 1 {ECO:0000305}; Short=AtGlcAT14A {ECO:0000303|PubMed:24128328};	Q9ARU3_ORYSJ SubName: Full=Os01g0121800 protein {ECO:0000313|EMBL:BAS70139.1}; SubName: Full=Putative xylosyltransferase I {ECO:0000313|EMBL:BAB40033.1}; SubName: Full=cDNA clone:J033043K22, full insert sequence {ECO:0000313|EMBL:BAG93466.1};	Branching enzyme	GO:0005794,Golgi apparatus; GO:0000139,Golgi membrane; GO:0016021,integral component of membrane; GO:0015020,glucuronosyltransferase activity; GO:0009826,unidimensional cell growth; GO:0003674,molecular_function; GO:0003824,catalytic activity; GO:0008194,UDP-glycosyltransferase activity; GO:0016740,transferase activity; GO:0016757,transferase activity, transferring glycosyl groups; GO:0016758,tra…	PF02485.24:Core-2/I-Branching enzyme	--	--	--
Os01t0121800-02	0.0841	0	0	0	0.1045	0.039	0	0.041	0	0	0.0823	0	chr01	1235881	1236760	+	Os01t0121800-02	--	K20891 beta-glucuronosyltransferase [EC:2.4.1.-] | (RefSeq) beta-glucuronosyltransferase GlcAT14A (A)	--	hypothetical protein EE612_004210, partial [Oryza sativa]	GT14A_ARATH RecName: Full=Beta-glucuronosyltransferase GlcAT14A {ECO:0000305}; EC=2.4.1.- {ECO:0000305}; AltName: Full=GT14 family glucuronic acid transferase 1 {ECO:0000305}; Short=AtGlcAT14A {ECO:0000303|PubMed:24128328};	A0A0P0UY38_ORYSJ SubName: Full=Os01g0121800 protein {ECO:0000313|EMBL:BAS70140.1}; Flags: Fragment;	Branching enzyme	GO:0005794,Golgi apparatus; GO:0000139,Golgi membrane; GO:0016021,integral component of membrane; GO:0015020,glucuronosyltransferase activity; GO:0009826,unidimensional cell growth; GO:0003674,molecular_function; GO:0003824,catalytic activity; GO:0008194,UDP-glycosyltransferase activity; GO:0016740,transferase activity; GO:0016757,transferase activity, transferring glycosyl groups; GO:0016758,tra…	PF02485.24:Core-2/I-Branching enzyme	--	--	--
Os01t0121900-00	0.0415	0.0995	0.0414	0.0759	0.1376	0.0771	0.0826	0.1214	0	0.2581	0.1625	0.0874	chr01	1238623	1240005	+	Os01t0121900-00	--	K04506 E3 ubiquitin-protein ligase SIAH1 [EC:2.3.2.27] | (RefSeq) uncharacterized protein LOC9268150 (A)	ko04120: Ubiquitin mediated proteolysis	uncharacterized protein LOC9268150 [Oryza sativa Japonica Group]	SINL6_ARATH RecName: Full=Putative E3 ubiquitin-protein ligase SINA-like 6; EC=2.3.2.27; AltName: Full=RING-type E3 ubiquitin transferase SINA-like 6 {ECO:0000305}; AltName: Full=Seven in absentia-like protein 6;	A0A0P0UY32_ORYSJ RecName: Full=RING-type E3 ubiquitin transferase {ECO:0000256|ARBA:ARBA00012483}; EC=2.3.2.27 {ECO:0000256|ARBA:ARBA00012483};	Zn finger protein	GO:0005737,cytoplasm; GO:0061630,ubiquitin protein ligase activity; GO:0008270,zinc ion binding; GO:0006511,ubiquitin-dependent protein catabolic process; GO:0003674,molecular_function; GO:0003824,catalytic activity; GO:0004842,ubiquitin-protein transferase activity; GO:0016740,transferase activity; GO:0019787,ubiquitin-like protein transferase activity; GO:0061659,ubiquitin-like protein ligase a…	PF03145.19:Seven in absentia protein family	--	--	--
Os01t0122000-01	0	0.0288	0	0.1754	0.1591	0.1783	0.0717	0.0936	0.1068	0.0597	0.1409	0.1516	chr01	1249881	1251421	+	Os01t0122000-01	--	K04506 E3 ubiquitin-protein ligase SIAH1 [EC:2.3.2.27] | (RefSeq) putative E3 ubiquitin-protein ligase SINA-like 6 (A)	ko04120: Ubiquitin mediated proteolysis	putative E3 ubiquitin-protein ligase SINA-like 6 [Oryza sativa Japonica Group]	SINL6_ARATH RecName: Full=Putative E3 ubiquitin-protein ligase SINA-like 6; EC=2.3.2.27; AltName: Full=RING-type E3 ubiquitin transferase SINA-like 6 {ECO:0000305}; AltName: Full=Seven in absentia-like protein 6;	A0A0E0MQR6_ORYRU RecName: Full=RING-type E3 ubiquitin transferase {ECO:0000256|ARBA:ARBA00012483}; EC=2.3.2.27 {ECO:0000256|ARBA:ARBA00012483};	Zn finger protein	GO:0005737,cytoplasm; GO:0061630,ubiquitin protein ligase activity; GO:0008270,zinc ion binding; GO:0006511,ubiquitin-dependent protein catabolic process; GO:0003674,molecular_function; GO:0003824,catalytic activity; GO:0004842,ubiquitin-protein transferase activity; GO:0016740,transferase activity; GO:0019787,ubiquitin-like protein transferase activity; GO:0061659,ubiquitin-like protein ligase a…	PF03145.19:Seven in absentia protein family	--	--	--
Os01t0122200-01	0	0	0	0	0.022	0	0.0264	0	0.0885	0	0.026	0	chr01	1254028	1255635	+	Os01t0122200-01	--	K04506 E3 ubiquitin-protein ligase SIAH1 [EC:2.3.2.27] | (RefSeq) putative E3 ubiquitin-protein ligase SINA-like 6 (A)	ko04120: Ubiquitin mediated proteolysis	E3 ubiquitin-protein ligase SINA-like 10 [Oryza sativa Japonica Group]	SINL9_ARATH RecName: Full=Putative E3 ubiquitin-protein ligase SINA-like 9; EC=2.3.2.27; AltName: Full=RING-type E3 ubiquitin transferase SINA-like 9 {ECO:0000305}; AltName: Full=Seven in absentia-like protein 9;	Q9ART8_ORYSJ SubName: Full=Os01g0122200 protein {ECO:0000313|EMBL:BAS70145.1}; SubName: Full=cDNA clone:002-124-G03, full insert sequence {ECO:0000313|EMBL:BAG97981.1};	Zn finger protein	GO:0005737,cytoplasm; GO:0016740,transferase activity; GO:0008270,zinc ion binding; GO:0016567,protein ubiquitination; GO:0006511,ubiquitin-dependent protein catabolic process; GO:0003674,molecular_function; GO:0003824,catalytic activity; GO:0005488,binding; GO:0043167,ion binding; GO:0043169,cation binding; GO:0046872,metal ion binding; GO:0046914,transition metal ion binding; GO:0006464,cellula…	PF03145.19:Seven in absentia protein family	--	--	--
Os01t0123500-00	0	0	0	0	0.0328	0	0	0	0.044	0.0984	0	0	chr01	1328172	1329191	+	Os01t0123500-00	--	K04506 E3 ubiquitin-protein ligase SIAH1 [EC:2.3.2.27] | (RefSeq) E3 ubiquitin-protein ligase SINA-like 10 (A)	ko04120: Ubiquitin mediated proteolysis	hypothetical protein OsI_00190 [Oryza sativa Indica Group]	SIL10_ARATH RecName: Full=E3 ubiquitin-protein ligase SINA-like 10; EC=2.3.2.27; AltName: Full=RING-type E3 ubiquitin transferase SINA-like 10 {ECO:0000305}; AltName: Full=Seven in absentia-like protein 10;	B8AD03_ORYSI RecName: Full=RING-type E3 ubiquitin transferase {ECO:0000256|ARBA:ARBA00012483}; EC=2.3.2.27 {ECO:0000256|ARBA:ARBA00012483};	Zn finger protein	GO:0005737,cytoplasm; GO:0016740,transferase activity; GO:0008270,zinc ion binding; GO:0016567,protein ubiquitination; GO:0006511,ubiquitin-dependent protein catabolic process; GO:0003674,molecular_function; GO:0003824,catalytic activity; GO:0005488,binding; GO:0043167,ion binding; GO:0043169,cation binding; GO:0046872,metal ion binding; GO:0046914,transition metal ion binding; GO:0006464,cellula…	PF03145.19:Seven in absentia protein family	--	--	--
Os01t0123800-00	0	0	0	0	0	0	0.0317	0	0	0	0	0	chr01	1335864	1337407	+	Os01t0123800-00	--	K04506 E3 ubiquitin-protein ligase SIAH1 [EC:2.3.2.27] | (RefSeq) E3 ubiquitin-protein ligase SINA-like 10 (A)	ko04120: Ubiquitin mediated proteolysis	E3 ubiquitin-protein ligase SINA-like 11 [Oryza sativa Japonica Group]	SINL9_ARATH RecName: Full=Putative E3 ubiquitin-protein ligase SINA-like 9; EC=2.3.2.27; AltName: Full=RING-type E3 ubiquitin transferase SINA-like 9 {ECO:0000305}; AltName: Full=Seven in absentia-like protein 9;	Q7F5V5_ORYSJ RecName: Full=RING-type E3 ubiquitin transferase {ECO:0000256|ARBA:ARBA00012483}; EC=2.3.2.27 {ECO:0000256|ARBA:ARBA00012483};	Zn finger protein	GO:0005737,cytoplasm; GO:0016740,transferase activity; GO:0008270,zinc ion binding; GO:0016567,protein ubiquitination; GO:0006511,ubiquitin-dependent protein catabolic process; GO:0003674,molecular_function; GO:0003824,catalytic activity; GO:0005488,binding; GO:0043167,ion binding; GO:0043169,cation binding; GO:0046872,metal ion binding; GO:0046914,transition metal ion binding; GO:0006464,cellula…	PF03145.19:Seven in absentia protein family	--	--	--
Os01t0123900-01	0.0431	0	0	0.1576	0.0715	0	0	0	0	0	0	0	chr01	1338241	1339098	-	Os01t0123900-01	--	--	--	Bowman-Birk type bran trypsin inhibitor [Oryza sativa Japonica Group]	IBBR_ORYSI RecName: Full=Bowman-Birk type bran trypsin inhibitor; AltName: Full=OSE727A; AltName: Full=Protein RBBI3-3; AltName: Full=RBTI; Flags: Precursor;	Q0JR29_ORYSJ SubName: Full=Os01g0123900 protein {ECO:0000313|EMBL:BAS70154.1}; SubName: Full=cDNA clone:001-025-D04, full insert sequence {ECO:0000313|EMBL:BAG96878.1}; SubName: Full=cDNA clone:006-203-G05, full insert sequence {ECO:0000313|EMBL:BAG96657.1}; SubName: Full=cDNA clone:J023053A08, full insert sequence {ECO:0000313|EMBL:BAG91972.1};	--	GO:0005576,extracellular region; GO:0004867,serine-type endopeptidase inhibitor activity; GO:0003674,molecular_function; GO:0004857,enzyme inhibitor activity; GO:0004866,endopeptidase inhibitor activity; GO:0030234,enzyme regulator activity; GO:0030414,peptidase inhibitor activity; GO:0061134,peptidase regulator activity; GO:0061135,endopeptidase regulator activity; GO:0098772,molecular function …	PF00228.23:Bowman-Birk serine protease inhibitor family	--	--	--
Os01t0124000-01	0	0.0487	0	0.1486	0.0337	0	0	0.1189	0	0.2022	0	0.3851	chr01	1341368	1342277	-	Os01t0124000-01	--	--	--	Bowman-Birk type bran trypsin inhibitor [Oryza sativa Japonica Group]	IBBR_ORYSI RecName: Full=Bowman-Birk type bran trypsin inhibitor; AltName: Full=OSE727A; AltName: Full=Protein RBBI3-3; AltName: Full=RBTI; Flags: Precursor;	Q5ZD53_ORYSJ SubName: Full=Os01g0124000 protein {ECO:0000313|EMBL:BAF03800.1}; SubName: Full=Putative Bowman Birk trypsin inhibitor {ECO:0000313|EMBL:BAD52690.1};	--	GO:0005576,extracellular region; GO:0004867,serine-type endopeptidase inhibitor activity; GO:0003674,molecular_function; GO:0004857,enzyme inhibitor activity; GO:0004866,endopeptidase inhibitor activity; GO:0030234,enzyme regulator activity; GO:0030414,peptidase inhibitor activity; GO:0061134,peptidase regulator activity; GO:0061135,endopeptidase regulator activity; GO:0098772,molecular function …	PF00228.23:Bowman-Birk serine protease inhibitor family	--	--	--
Os01t0124100-01	0.2387	1.0485	0.3569	1.5989	2.0765	1.071	0.7916	0.8918	0.8848	2.4732	0.545	0.5861	chr01	1345118	1346047	-	Os01t0124100-01	--	--	--	Bowman-Birk type bran trypsin inhibitor-like [Oryza sativa Japonica Group]	IBBR_ORYSJ RecName: Full=Bowman-Birk type bran trypsin inhibitor; AltName: Full=OSE727A; AltName: Full=Protein RBBI3-3; AltName: Full=RBTI; Flags: Precursor;	Q0JR27_ORYSJ SubName: Full=Os01g0124100 protein {ECO:0000313|EMBL:BAS70156.1}; SubName: Full=cDNA clone:001-102-D05, full insert sequence {ECO:0000313|EMBL:BAG88296.1};	--	GO:0005576,extracellular region; GO:0004867,serine-type endopeptidase inhibitor activity; GO:0003674,molecular_function; GO:0004857,enzyme inhibitor activity; GO:0004866,endopeptidase inhibitor activity; GO:0030234,enzyme regulator activity; GO:0030414,peptidase inhibitor activity; GO:0061134,peptidase regulator activity; GO:0061135,endopeptidase regulator activity; GO:0098772,molecular function …	PF00228.23:Bowman-Birk serine protease inhibitor family	--	--	--
Os01t0124200-02	3.5639	10.5051	2.5773	21.9238	29.2635	16.4425	11.9218	15.1519	10.9173	31.7102	14.1521	14.5585	chr01	1347665	1348723	-	Os01t0124200-02	--	--	--	Bowman-Birk type bran trypsin inhibitor precursor [Oryza sativa Japonica Group]	IBBR_ORYSI RecName: Full=Bowman-Birk type bran trypsin inhibitor; AltName: Full=OSE727A; AltName: Full=Protein RBBI3-3; AltName: Full=RBTI; Flags: Precursor;	A5HEI2_ORYSJ SubName: Full=Bowman-Birk type proteinase inhibitor A {ECO:0000313|EMBL:ABP98945.1}; SubName: Full=Os01g0124200 protein {ECO:0000313|EMBL:BAS70157.1}; SubName: Full=cDNA clone:001-035-D09, full insert sequence {ECO:0000313|EMBL:BAG96626.1}; SubName: Full=cDNA clone:006-202-G03, full insert sequence {ECO:0000313|EMBL:BAG96423.1}; SubName: Full=cDNA clone:J013096H09, full insert sequen…	--	GO:0005576,extracellular region; GO:0004867,serine-type endopeptidase inhibitor activity; GO:0003674,molecular_function; GO:0004857,enzyme inhibitor activity; GO:0004866,endopeptidase inhibitor activity; GO:0030234,enzyme regulator activity; GO:0030414,peptidase inhibitor activity; GO:0061134,peptidase regulator activity; GO:0061135,endopeptidase regulator activity; GO:0098772,molecular function …	PF00228.23:Bowman-Birk serine protease inhibitor family	--	--	--
Os01t0124401-01	24.5057	63.7939	22.5533	211.101	245.252	164.937	113.402	173.777	113.523	235.936	98.4535	108.558	chr01	1353705	1354767	-	Os01t0124401-01	--	--	--	Bowman-Birk type bran trypsin inhibitor precursor [Oryza sativa Japonica Group]	IBBR_ORYSJ RecName: Full=Bowman-Birk type bran trypsin inhibitor; AltName: Full=OSE727A; AltName: Full=Protein RBBI3-3; AltName: Full=RBTI; Flags: Precursor;	I1NJU9_ORYGL RecName: Full=BOWMAN_BIRK domain-containing protein {ECO:0000259|PROSITE:PS00281};	--	GO:0005576,extracellular region; GO:0004867,serine-type endopeptidase inhibitor activity; GO:0003674,molecular_function; GO:0004857,enzyme inhibitor activity; GO:0004866,endopeptidase inhibitor activity; GO:0030234,enzyme regulator activity; GO:0030414,peptidase inhibitor activity; GO:0061134,peptidase regulator activity; GO:0061135,endopeptidase regulator activity; GO:0098772,molecular function …	PF00228.23:Bowman-Birk serine protease inhibitor family	--	--	--
Os01t0124600-01	0.0646	0	0	0	0	0	0	0.0629	0.0718	0.2408	0.0632	0.0679	chr01	1363710	1364282	-	Os01t0124600-01	--	--	--	Bowman-Birk type bran trypsin inhibitor [Oryza sativa Japonica Group]	IBBR_ORYSJ RecName: Full=Bowman-Birk type bran trypsin inhibitor; AltName: Full=OSE727A; AltName: Full=Protein RBBI3-3; AltName: Full=RBTI; Flags: Precursor;	Q9M3V9_ORYSA SubName: Full=Putative Bowman Birk trypsin inhibitor {ECO:0000313|EMBL:CAB88393.1};	--	GO:0005576,extracellular region; GO:0004867,serine-type endopeptidase inhibitor activity; GO:0003674,molecular_function; GO:0004857,enzyme inhibitor activity; GO:0004866,endopeptidase inhibitor activity; GO:0030234,enzyme regulator activity; GO:0030414,peptidase inhibitor activity; GO:0061134,peptidase regulator activity; GO:0061135,endopeptidase regulator activity; GO:0098772,molecular function …	PF00228.23:Bowman-Birk serine protease inhibitor family	--	--	--
Os01t0124650-02	0	0	0.0435	0.1197	0.0362	0.1216	0.1738	0.0426	0.0486	0.1629	0	0	chr01	1365586	1366432	-	Os01t0124650-02	--	--	--	Bowman-Birk type bran trypsin inhibitor [Oryza sativa Japonica Group]	IBBR_ORYSJ RecName: Full=Bowman-Birk type bran trypsin inhibitor; AltName: Full=OSE727A; AltName: Full=Protein RBBI3-3; AltName: Full=RBTI; Flags: Precursor;	B7E9D7_ORYSJ SubName: Full=Os01g0124650 protein {ECO:0000313|EMBL:BAS70162.1}; SubName: Full=cDNA clone:001-125-E08, full insert sequence {ECO:0000313|EMBL:BAG88984.1}; SubName: Full=cDNA clone:J023130E04, full insert sequence {ECO:0000313|EMBL:BAG94038.1};	--	GO:0005576,extracellular region; GO:0004867,serine-type endopeptidase inhibitor activity; GO:0003674,molecular_function; GO:0004857,enzyme inhibitor activity; GO:0004866,endopeptidase inhibitor activity; GO:0030234,enzyme regulator activity; GO:0030414,peptidase inhibitor activity; GO:0061134,peptidase regulator activity; GO:0061135,endopeptidase regulator activity; GO:0098772,molecular function …	PF00228.23:Bowman-Birk serine protease inhibitor family	--	--	--
Os01t0124900-00	0.2691	1.1282	0.3129	1.106	1.0032	0.9991	0.8477	0.8304	0.7481	2.0073	1.0092	1.0854	chr01	1369191	1374138	+	Os01t0124900-00	--	K04506 E3 ubiquitin-protein ligase SIAH1 [EC:2.3.2.27] | (RefSeq) putative E3 ubiquitin-protein ligase SINA-like 6 (A)	ko04120: Ubiquitin mediated proteolysis	hypothetical protein EE612_004172 [Oryza sativa]	SINL6_ARATH RecName: Full=Putative E3 ubiquitin-protein ligase SINA-like 6; EC=2.3.2.27; AltName: Full=RING-type E3 ubiquitin transferase SINA-like 6 {ECO:0000305}; AltName: Full=Seven in absentia-like protein 6;	A0A0P0UY51_ORYSJ SubName: Full=Os01g0124900 protein {ECO:0000313|EMBL:BAS70164.1};	Zn finger protein	GO:0005737,cytoplasm; GO:0061630,ubiquitin protein ligase activity; GO:0008270,zinc ion binding; GO:0006511,ubiquitin-dependent protein catabolic process; GO:0003674,molecular_function; GO:0003824,catalytic activity; GO:0004842,ubiquitin-protein transferase activity; GO:0016740,transferase activity; GO:0019787,ubiquitin-like protein transferase activity; GO:0061659,ubiquitin-like protein ligase a…	PF03145.19:Seven in absentia protein family	--	--	--
Os01t0125500-00	0	0	0	0	0	0	0	0.0426	0	0	0	0	chr01	1395980	1396825	-	Os01t0125500-00	--	K04506 E3 ubiquitin-protein ligase SIAH1 [EC:2.3.2.27] | (RefSeq) E3 ubiquitin-protein ligase SINA-like 10 (A)	ko04120: Ubiquitin mediated proteolysis	hypothetical protein EE612_004168, partial [Oryza sativa]	SINL6_ARATH RecName: Full=Putative E3 ubiquitin-protein ligase SINA-like 6; EC=2.3.2.27; AltName: Full=RING-type E3 ubiquitin transferase SINA-like 6 {ECO:0000305}; AltName: Full=Seven in absentia-like protein 6;	A0A0P0UXR5_ORYSJ RecName: Full=RING-type E3 ubiquitin transferase {ECO:0000256|ARBA:ARBA00012483}; EC=2.3.2.27 {ECO:0000256|ARBA:ARBA00012483}; Flags: Fragment;	Zn finger protein	GO:0005737,cytoplasm; GO:0061630,ubiquitin protein ligase activity; GO:0008270,zinc ion binding; GO:0006511,ubiquitin-dependent protein catabolic process; GO:0003674,molecular_function; GO:0003824,catalytic activity; GO:0004842,ubiquitin-protein transferase activity; GO:0016740,transferase activity; GO:0019787,ubiquitin-like protein transferase activity; GO:0061659,ubiquitin-like protein ligase a…	PF03145.19:Seven in absentia protein family	--	--	--
Os01t0125550-01	0	0.0964	0.0267	0.2449	0.3332	0.1244	0.08	0.1306	0	0.2667	0.0787	0.0564	chr01	1401419	1403419	-	Os01t0125550-01	--	--	--	Os01g0125500, partial [Oryza sativa Japonica Group]	--	C7IXI6_ORYSJ SubName: Full=Os01g0125500 protein {ECO:0000313|EMBL:BAH90885.1}; Flags: Fragment;	--	--	--	--	--	--
Os01t0125600-01	0.151	0.603	0.2509	1.8852	1.5222	0.771	1.3021	2.0605	1.2875	1.5021	0.8373	0.7416	chr01	1404816	1406889	+	Os01t0125600-01	--	K07213 copper chaperone | (RefSeq) copper transport protein ATX1 (A)	--	hypothetical protein OsJ_00208 [Oryza sativa Japonica Group]	HIP37_ARATH RecName: Full=Heavy metal-associated isoprenylated plant protein 37 {ECO:0000303|PubMed:21072340, ECO:0000303|PubMed:23368984}; Short=AtHIP37 {ECO:0000303|PubMed:21072340, ECO:0000303|PubMed:23368984}; Flags: Precursor;	A2ZNS5_ORYSJ RecName: Full=HMA domain-containing protein {ECO:0000259|PROSITE:PS50846};	Copper chaperone	GO:0046872,metal ion binding; GO:0003674,molecular_function; GO:0005488,binding; GO:0043167,ion binding; GO:0043169,cation binding	PF00403.29:Heavy-metal-associated domain	--	--	--
Os01t0125700-01	1.206	3.4175	1.4659	4.5132	5.0926	4.0132	2.2237	2.7803	2.1586	5.997	2.6474	2.3521	chr01	1410987	1413093	-	Os01t0125700-01	--	--	--	uncharacterized protein LOC9271781 [Oryza sativa Japonica Group]	--	Q5ZCC0_ORYSJ SubName: Full=Os01g0125700 protein {ECO:0000313|EMBL:BAS70170.1}; SubName: Full=cDNA clone:J033108C20, full insert sequence {ECO:0000313|EMBL:BAH00735.1};	--	--	--	--	--	--
Os01t0125800-01	0.2808	0.3562	0.2635	0.3017	0.3832	0.3986	0.4437	0.3541	0.3674	0.4723	0.4202	0.4693	chr01	1413839	1418982	+	Os01t0125800-01	--	K24736 WD repeat-containing protein 1 (actin-interacting protein 1) | (RefSeq) 66 kDa stress protein (A)	--	actin-interacting protein 1-2 [Oryza sativa Japonica Group]	AIP12_ARATH RecName: Full=Actin-interacting protein 1-2 {ECO:0000303|PubMed:12417710};	Q7F5T9_ORYSJ SubName: Full=Os01g0125800 protein {ECO:0000313|EMBL:BAF03807.1}; SubName: Full=Putative 66 kDa stress protein {ECO:0000313|EMBL:BAB55540.1};	WD40 repeat stress protein/actin interacting protein	GO:0030864,cortical actin cytoskeleton; GO:0080008,Cul4-RING E3 ubiquitin ligase complex; GO:0005829,cytosol; GO:0051015,actin filament binding; GO:0030042,actin filament depolymerization; GO:0030836,positive regulation of actin filament depolymerization; GO:0003674,molecular_function; GO:0003779,actin binding; GO:0005488,binding; GO:0005515,protein binding; GO:0008092,cytoskeletal protein bindin…	PF00400.35:WD domain, G-beta repeat	--	--	--
Os01t0125850-00	0	0	0	0	0.0161	0	0.0193	0.0189	0	0.0241	0	0	chr01	1413847	1418662	-	Os01t0125850-00	--	K24736 WD repeat-containing protein 1 (actin-interacting protein 1) | (RefSeq) 66 kDa stress protein (A)	--	actin-interacting protein 1-2 [Oryza sativa Japonica Group]	AIP12_ARATH RecName: Full=Actin-interacting protein 1-2 {ECO:0000303|PubMed:12417710};	Q7F5T9_ORYSJ SubName: Full=Os01g0125800 protein {ECO:0000313|EMBL:BAF03807.1}; SubName: Full=Putative 66 kDa stress protein {ECO:0000313|EMBL:BAB55540.1};	WD40 repeat stress protein/actin interacting protein	GO:0030864,cortical actin cytoskeleton; GO:0080008,Cul4-RING E3 ubiquitin ligase complex; GO:0005829,cytosol; GO:0051015,actin filament binding; GO:0030042,actin filament depolymerization; GO:0030836,positive regulation of actin filament depolymerization; GO:0003674,molecular_function; GO:0003779,actin binding; GO:0005488,binding; GO:0005515,protein binding; GO:0008092,cytoskeletal protein bindin…	PF00400.35:WD domain, G-beta repeat	--	--	--
Os01t0125900-01	7.627	7.6546	7.1156	13.296	12.4299	11.641	9.6232	9.0727	6.1005	18.783	12.4634	12.4856	chr01	1421693	1427650	+	Os01t0125900-01	--	K10581 ubiquitin-conjugating enzyme E2 O [EC:2.3.2.24] | (RefSeq) probable ubiquitin-conjugating enzyme E2 23 isoform X1 (A)	ko04120: Ubiquitin mediated proteolysis	probable ubiquitin-conjugating enzyme E2 23 isoform X4 [Oryza sativa Japonica Group]	UBC23_ARATH RecName: Full=Probable ubiquitin-conjugating enzyme E2 23; EC=2.3.2.23; AltName: Full=E2 ubiquitin-conjugating enzyme 23; AltName: Full=Ubiquitin carrier protein 23;	Q0JR20_ORYSJ SubName: Full=Os01g0125900 protein {ECO:0000313|EMBL:BAS70173.1}; SubName: Full=Ubiquitin-conjugating enzyme-like {ECO:0000313|EMBL:BAD52878.1};	Ubiquitin-conjugating enzyme	GO:0005524,ATP binding; GO:0061631,ubiquitin conjugating enzyme activity; GO:0000166,nucleotide binding; GO:0003674,molecular_function; GO:0005488,binding; GO:0017076,purine nucleotide binding; GO:0030554,adenyl nucleotide binding; GO:0032553,ribonucleotide binding; GO:0032555,purine ribonucleotide binding; GO:0032559,adenyl ribonucleotide binding; GO:0035639,purine ribonucleoside triphosphate bi…	PF00179.29:Ubiquitin-conjugating enzyme	--	--	--
Os01t0126100-01	0	0	0.0172	0	0	0	0.0171	0	0	0	0	0	chr01	1433996	1436809	+	Os01t0126100-01	--	--	--	multicopper oxidase LPR1 homolog 1 precursor [Oryza sativa Japonica Group]	LPR1_ORYSJ RecName: Full=Multicopper oxidase LPR1 homolog 1 {ECO:0000305}; EC=1.-.-.- {ECO:0000305}; Flags: Precursor;	A2WK65_ORYSI SubName: Full=Uncharacterized protein {ECO:0000313|EMBL:EAY72361.1};	--	GO:0005789,endoplasmic reticulum membrane; GO:0005507,copper ion binding; GO:0016491,oxidoreductase activity; GO:0003674,molecular_function; GO:0005488,binding; GO:0043167,ion binding; GO:0043169,cation binding; GO:0046872,metal ion binding; GO:0046914,transition metal ion binding; GO:0003824,catalytic activity; GO:0005575,cellular_component; GO:0005622,intracellular anatomical structure; GO:0005…	PF00394.25:Multicopper oxidase	--	--	--
Os01t0126200-01	0	0	0	0.0153	0.0554	0.031	0	0.0163	0	0.0416	0.0327	0	chr01	1437163	1445599	+	Os01t0126200-01	--	--	--	multicopper oxidase LPR1 homolog 2 precursor [Oryza sativa Japonica Group]	LPR2_ORYSJ RecName: Full=Multicopper oxidase LPR1 homolog 2 {ECO:0000305}; EC=1.-.-.- {ECO:0000305}; Flags: Precursor;	A0A0E0FFN1_ORYNI RecName: Full=Plastocyanin-like domain-containing protein {ECO:0000259|Pfam:PF07731};	--	GO:0005789,endoplasmic reticulum membrane; GO:0005507,copper ion binding; GO:0016491,oxidoreductase activity; GO:0003674,molecular_function; GO:0005488,binding; GO:0043167,ion binding; GO:0043169,cation binding; GO:0046872,metal ion binding; GO:0046914,transition metal ion binding; GO:0003824,catalytic activity; GO:0005575,cellular_component; GO:0005622,intracellular anatomical structure; GO:0005…	PF07731.17:Multicopper oxidase	--	--	--
Os01t0126401-01	0.1798	0.3401	0.1981	0.3112	0.2352	0.2547	0.3295	0.166	0.3052	0.5412	0.4074	0.4282	chr01	1445541	1449450	-	Os01t0126401-01	--	--	--	protein INVOLVED IN DE NOVO 2 [Oryza sativa Japonica Group]	IDN2_ARATH RecName: Full=Protein INVOLVED IN DE NOVO 2 {ECO:0000303|PubMed:19915591}; AltName: Full=Protein RNA-DIRECTED DNA METHYLATION 12 {ECO:0000303|PubMed:20059743};	A0A0E0FFN4_ORYNI SubName: Full=Uncharacterized protein {ECO:0000313|EnsemblPlants:ONIVA01G01910.2};	--	GO:0003723,RNA binding; GO:0006306,DNA methylation; GO:0080188,gene silencing by RNA-directed DNA methylation; GO:0010569,regulation of double-strand break repair via homologous recombination; GO:0046686,response to cadmium ion; GO:0003674,molecular_function; GO:0003676,nucleic acid binding; GO:0005488,binding; GO:0097159,organic cyclic compound binding; GO:1901363,heterocyclic compound binding; …	PF03468.17:XS domain	--	--	--
Os01t0126600-01	0.0325	0.0389	0.1295	0.4302	0.3364	0.2865	0.0323	0.2216	0.2167	0.2827	0.2066	0.1538	chr01	1446849	1450473	+	Os01t0126600-01	--	--	--	protein INVOLVED IN DE NOVO 2 [Oryza sativa Japonica Group]	IDN2_ARATH RecName: Full=Protein INVOLVED IN DE NOVO 2 {ECO:0000303|PubMed:19915591}; AltName: Full=Protein RNA-DIRECTED DNA METHYLATION 12 {ECO:0000303|PubMed:20059743};	A0A0D3EJ52_9ORYZ SubName: Full=Uncharacterized protein {ECO:0000313|EnsemblPlants:OBART01G01710.1};	--	GO:0003723,RNA binding; GO:0006306,DNA methylation; GO:0080188,gene silencing by RNA-directed DNA methylation; GO:0010569,regulation of double-strand break repair via homologous recombination; GO:0046686,response to cadmium ion; GO:0003674,molecular_function; GO:0003676,nucleic acid binding; GO:0005488,binding; GO:0097159,organic cyclic compound binding; GO:1901363,heterocyclic compound binding; …	PF03469.17:XH domain	--	--	--
Os01t0127200-01	0	0	0	0.0148	0.0134	0	0	0	0	0	0	0	chr01	1497241	1500606	-	Os01t0127200-01	--	K05909 laccase [EC:1.10.3.2] | (RefSeq) laccase-2 (A)	--	multicopper oxidase LPR1 homolog 5 [Oryza sativa Japonica Group]	LPR5_ORYSJ RecName: Full=Multicopper oxidase LPR1 homolog 5 {ECO:0000305}; EC=1.-.-.- {ECO:0000305}; AltName: Full=OsSTA2 {ECO:0000303|PubMed:25765586}; Flags: Precursor;	A2WK73_ORYSI SubName: Full=Uncharacterized protein {ECO:0000313|EMBL:EAY72369.1};	--	GO:0005789,endoplasmic reticulum membrane; GO:0005507,copper ion binding; GO:0016491,oxidoreductase activity; GO:0003674,molecular_function; GO:0005488,binding; GO:0043167,ion binding; GO:0043169,cation binding; GO:0046872,metal ion binding; GO:0046914,transition metal ion binding; GO:0003824,catalytic activity; GO:0005575,cellular_component; GO:0005622,intracellular anatomical structure; GO:0005…	PF07731.17:Multicopper oxidase	--	--	--
Os01t0127300-01	0.4148	1.229	0.3482	2.4923	3.002	2.3707	0.9989	1.7657	1.4079	5.1294	1.794	1.7457	chr01	1504037	1508057	-	Os01t0127300-01	--	K09015 Fe-S cluster assembly protein SufD | (RefSeq) protein ABCI7, chloroplastic (A)	--	protein ABCI7, chloroplastic [Oryza sativa Japonica Group]	AB7I_ARATH RecName: Full=Protein ABCI7, chloroplastic; AltName: Full=ABC transporter I family member 7; Short=ABC transporter ABCI.7; Short=AtABCI7; AltName: Full=Non-intrinsic ABC protein 6; AltName: Full=Plastid SufD-like protein; Flags: Precursor;	Q5ZDZ8_ORYSJ SubName: Full=Os01g0127300 protein {ECO:0000313|EMBL:BAS70183.1}; SubName: Full=cDNA clone:J013162I04, full insert sequence {ECO:0000313|EMBL:BAG91120.1};	--	GO:0009507,chloroplast; GO:0009570,chloroplast stroma; GO:0009536,plastid; GO:0009793,embryo development ending in seed dormancy; GO:0016226,iron-sulfur cluster assembly; GO:0010027,thylakoid membrane organization; GO:0000003,reproduction; GO:0003006,developmental process involved in reproduction; GO:0007275,multicellular organism development; GO:0008150,biological_process; GO:0009790,embryo deve…	PF01458.20:SUF system FeS cluster assembly, SufBD	--	--	--
Os01t0127400-00	0	0.0641	0.0533	0.1466	0.3325	0.1242	0.0266	0.2607	0.2082	0.3659	0.3141	0.2534	chr01	1508213	1510771	+	Os01t0127400-00	--	--	--	Os01g0127400 [Oryza sativa Japonica Group]	--	A0A0P0UXK0_ORYSJ SubName: Full=Os01g0127400 protein {ECO:0000313|EMBL:BAS70184.1};	--	--	PF11805.11:Protein of unknown function (DUF3326)	--	--	--
Os01t0127450-00	0	0	0	0	0	0	0	0	0	0.1606	0	0	chr01	1511964	1512646	+	Os01t0127450-00	--	K09422 transcription factor MYB, plant | (RefSeq) myb-related protein Hv1 (A)	--	Os01g0127450 [Oryza sativa Japonica Group]	MYB08_ANTMA RecName: Full=Myb-related protein 308;	A0A0N7KC94_ORYSJ SubName: Full=Os01g0127450 protein {ECO:0000313|EMBL:BAS70185.1};	Transcription factor, Myb superfamily	GO:0005634,nucleus; GO:0003677,DNA binding; GO:0003674,molecular_function; GO:0003676,nucleic acid binding; GO:0005488,binding; GO:0097159,organic cyclic compound binding; GO:1901363,heterocyclic compound binding; GO:0005575,cellular_component; GO:0005622,intracellular anatomical structure; GO:0043226,organelle; GO:0043227,membrane-bounded organelle; GO:0043229,intracellular organelle; GO:0043231…	PF00249.34:Myb-like DNA-binding domain	MYB-related	TF	MYB->MYB-related
Os01t0127500-01	0.0612	0.11	0.122	0.2516	0.2028	0.2841	0.0913	0.1491	0	0.3044	0.1797	0.161	chr01	1513138	1514432	+	Os01t0127500-01	--	K09753 cinnamoyl-CoA reductase [EC:1.2.1.44] | (RefSeq) cinnamoyl-CoA reductase 1 (A)	ko00940: Phenylpropanoid biosynthesis; ko01100: Metabolic pathways; ko01110: Biosynthesis of secondary metabolites	tetraketide alpha-pyrone reductase 2 [Oryza sativa Japonica Group]	TKPR2_ARATH RecName: Full=Tetraketide alpha-pyrone reductase 2; EC=1.1.1.-; AltName: Full=Protein CINNAMOYL-COA REDUCTASE-LIKE 6;	Q0JR10_ORYSJ SubName: Full=Os01g0127500 protein {ECO:0000313|EMBL:BAS70186.1}; SubName: Full=Putative cinnamoyl CoA reductase {ECO:0000313|EMBL:BAB18290.1};	Flavonol reductase/cinnamoyl-CoA reductase	GO:0005829,cytosol; GO:0016616,oxidoreductase activity, acting on the CH-OH group of donors, NAD or NADP as acceptor; GO:0010584,pollen exine formation; GO:0080110,sporopollenin biosynthetic process; GO:0003674,molecular_function; GO:0003824,catalytic activity; GO:0016491,oxidoreductase activity; GO:0016614,oxidoreductase activity, acting on CH-OH group of donors; GO:0007275,multicellular organis…	PF01370.24:NAD dependent epimerase/dehydratase family	--	--	--
Os01t0127600-01	0.6743	1.7163	0.5041	3.6182	5.7605	3.8725	2.6411	3.8194	2.8117	12.6792	6.1846	5.8532	chr01	1515837	1516714	+	Os01t0127600-01	--	--	--	Bowman-Birk type bran trypsin inhibitor [Oryza sativa Japonica Group]	IBBR_ORYSI RecName: Full=Bowman-Birk type bran trypsin inhibitor; AltName: Full=OSE727A; AltName: Full=Protein RBBI3-3; AltName: Full=RBTI; Flags: Precursor;	A0A0P0UY71_ORYSJ SubName: Full=Os01g0127600 protein {ECO:0000313|EMBL:BAF03819.1}; SubName: Full=Putative Bowman Birk trypsin inhibitor {ECO:0000313|EMBL:BAB18291.1};	--	GO:0005576,extracellular region; GO:0004867,serine-type endopeptidase inhibitor activity; GO:0003674,molecular_function; GO:0004857,enzyme inhibitor activity; GO:0004866,endopeptidase inhibitor activity; GO:0030234,enzyme regulator activity; GO:0030414,peptidase inhibitor activity; GO:0061134,peptidase regulator activity; GO:0061135,endopeptidase regulator activity; GO:0098772,molecular function …	PF00228.23:Bowman-Birk serine protease inhibitor family	--	--	--
Os01t0127700-01	0.2616	1.0355	0.2835	1.174	1.7904	1.2775	1.3918	1.962	1.581	3.9596	1.7249	1.7115	chr01	1518247	1521601	+	Os01t0127700-01	--	K13418 somatic embryogenesis receptor kinase 1 [EC:2.7.10.1 2.7.11.1] | (RefSeq) somatic embryogenesis receptor kinase 2 (A)	--	hypothetical protein OsI_00227 [Oryza sativa Indica Group]	CRK44_ARATH RecName: Full=Cysteine-rich receptor-like protein kinase 44 {ECO:0000305}; Short=Cysteine-rich RLK44 {ECO:0000305}; EC=2.7.11.1 {ECO:0000250|UniProtKB:O48814};	B8AD19_ORYSI RecName: Full=Protein kinase domain-containing protein {ECO:0000259|PROSITE:PS50011};	Serine/threonine protein kinase	GO:0005886,plasma membrane; GO:0005524,ATP binding; GO:0106310,protein serine kinase activity; GO:0004674,protein serine/threonine kinase activity; GO:0006468,protein phosphorylation; GO:0000166,nucleotide binding; GO:0003674,molecular_function; GO:0005488,binding; GO:0017076,purine nucleotide binding; GO:0030554,adenyl nucleotide binding; GO:0032553,ribonucleotide binding; GO:0032555,purine ribo…	PF07714.20:Protein tyrosine and serine/threonine kinase	--	--	--
Os01t0127900-01	0.0651	0.3119	0.1731	0.2775	0.2697	0.2014	0.5397	0.5076	0.3137	0.5666	0.2336	0.3654	chr01	1534135	1539601	+	Os01t0127900-01	--	K01809 mannose-6-phosphate isomerase [EC:5.3.1.8] | (RefSeq) mannose-6-phosphate isomerase 1 isoform X1 (A)	ko00051: Fructose and mannose metabolism; ko00520: Amino sugar and nucleotide sugar metabolism; ko01100: Metabolic pathways; ko01110: Biosynthesis of secondary metabolites; ko01240: Biosynthesis of cofactors; ko01250: Biosynthesis of nucleotide sugars	mannose-6-phosphate isomerase 1 isoform X1 [Oryza sativa Japonica Group]	MPI1_ARATH RecName: Full=Mannose-6-phosphate isomerase 1; EC=5.3.1.8 {ECO:0000269|PubMed:18755683}; AltName: Full=Phosphohexomutase 1; AltName: Full=Phosphomannose isomerase 1; Short=PMI1; AltName: Full=Protein MATERNAL EFFECT EMBRYO ARREST 31;	Q9FTR6_ORYSJ RecName: Full=Mannose-6-phosphate isomerase {ECO:0000256|ARBA:ARBA00011956, ECO:0000256|RuleBase:RU000611}; EC=5.3.1.8 {ECO:0000256|ARBA:ARBA00011956, ECO:0000256|RuleBase:RU000611};	Mannose-6-phosphate isomerase	GO:0005829,cytosol; GO:0004476,mannose-6-phosphate isomerase activity; GO:0008270,zinc ion binding; GO:0005975,carbohydrate metabolic process; GO:0009793,embryo development ending in seed dormancy; GO:0009298,GDP-mannose biosynthetic process; GO:0046686,response to cadmium ion; GO:0032025,response to cobalt ion; GO:0033591,response to L-ascorbic acid; GO:0009416,response to light stimulus; GO:001…	PF20511.1:Phosphomannose isomerase type I, catalytic domain	--	--	--
Os01t0128100-01	0.0117	0	0.0116	0.0213	0	0	0.0116	0.0114	0.0389	0	0	0	chr01	1562618	1566554	-	Os01t0128100-01	--	K05986 nuclease S1 [EC:3.1.30.1] | (RefSeq) endonuclease 2 (A)	--	endonuclease 2 [Oryza sativa Japonica Group]	ENDO2_ARATH RecName: Full=Endonuclease 2 {ECO:0000303|PubMed:17651368}; Short=AtENDO2 {ECO:0000303|PubMed:17651368}; EC=3.1.30.1 {ECO:0000269|PubMed:22506810, ECO:0000269|PubMed:23620482}; AltName: Full=Deoxyribonuclease ENDO2 {ECO:0000303|PubMed:17651368}; AltName: Full=Single-stranded-nucleate endonuclease ENDO2 {ECO:0000303|PubMed:17651368}; Flags: Precursor;	Q0JR05_ORYSJ RecName: Full=Aspergillus nuclease S(1) {ECO:0000256|ARBA:ARBA00012562}; EC=3.1.30.1 {ECO:0000256|ARBA:ARBA00012562};	--	GO:0008309,double-stranded DNA exodeoxyribonuclease activity; GO:0004519,endonuclease activity; GO:0004521,endoribonuclease activity; GO:0046872,metal ion binding; GO:0003676,nucleic acid binding; GO:0000014,single-stranded DNA endodeoxyribonuclease activity; GO:0043765,T/G mismatch-specific endonuclease activity; GO:0006308,DNA catabolic process; GO:0090502,RNA phosphodiester bond hydrolysis, en…	PF02265.19:S1/P1 Nuclease	--	--	--
Os01t0128200-01	0.0287	0.1031	0.143	0.4192	0.6653	0.2929	0.3709	0.3075	0.1914	0.9272	0.3368	0.3018	chr01	1566147	1569467	+	Os01t0128200-01	--	K05986 nuclease S1 [EC:3.1.30.1] | (RefSeq) endonuclease 2 (A)	--	endonuclease 2 [Oryza sativa Japonica Group]	ENDO4_ARATH RecName: Full=Endonuclease 4 {ECO:0000303|PubMed:17651368}; Short=AtENDO4 {ECO:0000303|PubMed:17651368}; EC=3.1.30.1 {ECO:0000269|PubMed:23620482}; AltName: Full=Deoxyribonuclease ENDO4 {ECO:0000303|PubMed:17651368}; AltName: Full=Single-stranded-nucleate endonuclease ENDO4 {ECO:0000303|PubMed:17651368}; Flags: Precursor;	Q9LGA5_ORYSJ RecName: Full=Aspergillus nuclease S(1) {ECO:0000256|ARBA:ARBA00012562}; EC=3.1.30.1 {ECO:0000256|ARBA:ARBA00012562};	--	GO:0004519,endonuclease activity; GO:0004521,endoribonuclease activity; GO:0046872,metal ion binding; GO:0003676,nucleic acid binding; GO:0000014,single-stranded DNA endodeoxyribonuclease activity; GO:0006308,DNA catabolic process; GO:0090502,RNA phosphodiester bond hydrolysis, endonucleolytic; GO:0003674,molecular_function; GO:0003824,catalytic activity; GO:0004518,nuclease activity; GO:0016787,…	PF02265.19:S1/P1 Nuclease	--	--	--
Os01t0128250-01	0.0963	0.0865	0.096	0.3958	0.3191	0.067	0.1676	0.1877	0.0535	0.419	0.1649	0.3293	chr01	1567453	1568989	-	Os01t0128250-01	--	K05986 nuclease S1 [EC:3.1.30.1] | (RefSeq) endonuclease 2 (A)	--	hypothetical protein EE612_000047 [Oryza sativa]	ENDO4_ARATH RecName: Full=Endonuclease 4 {ECO:0000303|PubMed:17651368}; Short=AtENDO4 {ECO:0000303|PubMed:17651368}; EC=3.1.30.1 {ECO:0000269|PubMed:23620482}; AltName: Full=Deoxyribonuclease ENDO4 {ECO:0000303|PubMed:17651368}; AltName: Full=Single-stranded-nucleate endonuclease ENDO4 {ECO:0000303|PubMed:17651368}; Flags: Precursor;	A0A0E0JDL6_ORYPU RecName: Full=Aspergillus nuclease S(1) {ECO:0000256|ARBA:ARBA00012562}; EC=3.1.30.1 {ECO:0000256|ARBA:ARBA00012562};	--	GO:0004519,endonuclease activity; GO:0004521,endoribonuclease activity; GO:0046872,metal ion binding; GO:0003676,nucleic acid binding; GO:0000014,single-stranded DNA endodeoxyribonuclease activity; GO:0006308,DNA catabolic process; GO:0090502,RNA phosphodiester bond hydrolysis, endonucleolytic; GO:0003674,molecular_function; GO:0003824,catalytic activity; GO:0004518,nuclease activity; GO:0016787,…	--	--	--	--
Os01t0128300-01	2.2988	2.33	2.027	7.3889	8.7161	6.1139	5.541	6.9359	4.5716	8.9035	4.5413	4.791	chr01	1569644	1570940	-	Os01t0128300-01	--	--	--	protein MAO HUZI 4, chloroplastic [Oryza sativa Japonica Group]	MHZ4_ORYSJ RecName: Full=Protein MAO HUZI 4, chloroplastic {ECO:0000303|PubMed:25330236}; Flags: Precursor;	A0A0E0MQW6_ORYRU SubName: Full=Uncharacterized protein {ECO:0000313|EnsemblPlants:ORUFI01G01940.1};	--	GO:0009941,chloroplast envelope; GO:0031969,chloroplast membrane; GO:0016021,integral component of membrane; GO:0009688,abscisic acid biosynthetic process; GO:0016123,xanthophyll biosynthetic process; GO:0006066,alcohol metabolic process; GO:0006082,organic acid metabolic process; GO:0006629,lipid metabolic process; GO:0006714,sesquiterpenoid metabolic process; GO:0006720,isoprenoid metabolic pro…	PF14108.9:ABA DEFICIENT 4-like	--	--	--
Os01t0128400-01	1.7981	2.9245	2.039	5.0625	5.8354	5.0223	3.3477	4.4691	2.8065	6.3783	3.4861	3.836	chr01	1571524	1576596	-	Os01t0128400-01	--	--	--	transmembrane protein 214-B [Oryza sativa Japonica Group]	--	Q0JR02_ORYSJ SubName: Full=Os01g0128400 protein {ECO:0000313|EMBL:BAS70196.1};	Uncharacterized conserved protein	GO:0005789,endoplasmic reticulum membrane; GO:0016021,integral component of membrane; GO:0005575,cellular_component; GO:0005622,intracellular anatomical structure; GO:0005737,cytoplasm; GO:0005783,endoplasmic reticulum; GO:0012505,endomembrane system; GO:0016020,membrane; GO:0031090,organelle membrane; GO:0031984,organelle subcompartment; GO:0042175,nuclear outer membrane-endoplasmic reticulum me…	PF10151.12:TMEM214, C-terminal, caspase 4 activator	--	--	--
Os01t0128400-02	0.0888	0.0355	0.059	0.0541	0.1471	0.0824	0.1178	0.0577	0.1317	0.0736	0.0869	0.0934	chr01	1571479	1573450	-	Os01t0128400-02	--	--	--	Os01g0128400, partial [Oryza sativa Japonica Group]	--	A0A0P0UXI2_ORYSJ SubName: Full=Os01g0128400 protein {ECO:0000313|EMBL:BAS70197.1}; Flags: Fragment;	Uncharacterized conserved protein	GO:0005789,endoplasmic reticulum membrane; GO:0016021,integral component of membrane; GO:0005575,cellular_component; GO:0005622,intracellular anatomical structure; GO:0005737,cytoplasm; GO:0005783,endoplasmic reticulum; GO:0012505,endomembrane system; GO:0016020,membrane; GO:0031090,organelle membrane; GO:0031984,organelle subcompartment; GO:0042175,nuclear outer membrane-endoplasmic reticulum me…	PF10151.12:TMEM214, C-terminal, caspase 4 activator	--	--	--
Os01t0128700-01	0.3971	0.6919	0.036	1.7804	1.9438	1.3738	0.4309	1.0554	0.6021	1.9747	0.9889	0.6837	chr01	1597486	1598510	-	Os01t0128700-01	--	--	--	hypothetical protein DAI22_01g020100 [Oryza sativa Japonica Group]	--	B7E6J3_ORYSJ SubName: Full=Os01g0128700 protein {ECO:0000313|EMBL:BAS70198.1}; SubName: Full=cDNA clone:006-310-F05, full insert sequence {ECO:0000313|EMBL:BAG87990.1};	--	--	--	--	--	--
Os01t0128800-01	1.4725	3.9819	1.4455	7.0199	7.3375	5.9432	3.0405	4.2504	3.5599	8.7232	4.4091	4.6128	chr01	1598995	1605729	+	Os01t0128800-01	--	K12486 stromal membrane-associated protein | (RefSeq) ADP-ribosylation factor GTPase-activating protein AGD12 (A)	ko04144: Endocytosis	synaptotagmin-5 [Oryza sativa Japonica Group]	SYT4_ARATH RecName: Full=Synaptotagmin-4; AltName: Full=NTMC2T2.2; AltName: Full=Synaptotagmin D;	A0A0D3EJ69_9ORYZ SubName: Full=Uncharacterized protein {ECO:0000313|EnsemblPlants:OBART01G01900.1};	Ca2+-dependent lipid-binding protein CLB1/vesicle protein vp115/Granuphilin A, contains C2 domain	GO:0005783,endoplasmic reticulum; GO:0016021,integral component of membrane; GO:0008289,lipid binding; GO:0046872,metal ion binding; GO:0006869,lipid transport; GO:0003674,molecular_function; GO:0005488,binding; GO:0043167,ion binding; GO:0043169,cation binding; GO:0006810,transport; GO:0006811,ion transport; GO:0006820,anion transport; GO:0008150,biological_process; GO:0010876,lipid localization…	PF00168.33:C2 domain	--	--	--
Os01t0129200-01	0.1402	0.1679	0.0931	0.0427	0.1548	0.0434	0.1859	0.4098	0.1039	0.4647	0.0914	0	chr01	1625159	1626574	+	Os01t0129200-01	--	--	--	zinc finger protein STAMENLESS 1 isoform X1 [Oryza sativa Japonica Group]	SL1_ORYSJ RecName: Full=Zinc finger protein STAMENLESS 1; AltName: Full=OsJAG; AltName: Full=Zinc finger protein OPEN BEAK;	A0A0D3EJ74_9ORYZ SubName: Full=Uncharacterized protein {ECO:0000313|EnsemblPlants:OBART01G01920.1};	--	GO:0005634,nucleus; GO:0046872,metal ion binding; GO:0030154,cell differentiation; GO:0048437,floral organ development; GO:0008285,negative regulation of cell population proliferation; GO:0010094,specification of carpel identity; GO:0010097,specification of stamen identity; GO:0003674,molecular_function; GO:0005488,binding; GO:0043167,ion binding; GO:0043169,cation binding; GO:0008150,biological_…	PF13912.9:C2H2-type zinc finger	C2H2	TF	C2H2
Os01t0129500-02	0.0979	0.1173	0.0813	0.1788	0.2973	0.1817	0.1785	0.1908	0.254	0.3448	0.2394	0.1545	chr01	1641272	1644151	-	Os01t0129500-02	--	--	--	uncharacterized protein LOC4325971 [Oryza sativa Japonica Group]	--	Q9LG94_ORYSJ SubName: Full=Os01g0129500 protein {ECO:0000313|EMBL:BAS70201.1}; SubName: Full=cDNA clone:J033016J24, full insert sequence {ECO:0000313|EMBL:BAG94068.1};	--	GO:0016021,integral component of membrane; GO:0005575,cellular_component; GO:0016020,membrane; GO:0031224,intrinsic component of membrane; GO:0110165,cellular anatomical entity	PF07891.15:Protein of unknown function (DUF1666)	--	--	--
Os01t0129600-00	0	0	0	0	0	0	0	0	0	0	0	0.0763	chr01	1657306	1658388	+	Os01t0129600-00	--	--	--	Os01g0129600, partial [Oryza sativa Japonica Group]	LBD41_ARATH RecName: Full=LOB domain-containing protein 41; AltName: Full=ASYMMETRIC LEAVES 2-like protein 38; Short=AS2-like protein 38;	A0A0P0UXR8_ORYSJ SubName: Full=Os01g0129600 protein {ECO:0000313|EMBL:BAS70203.1}; Flags: Fragment;	--	GO:0071456,cellular response to hypoxia; GO:0010468,regulation of gene expression; GO:0006355,regulation of transcription, DNA-templated; GO:0001666,response to hypoxia; GO:0006950,response to stress; GO:0008150,biological_process; GO:0009628,response to abiotic stimulus; GO:0009987,cellular process; GO:0033554,cellular response to stress; GO:0036293,response to decreased oxygen levels; GO:003629…	PF03195.17:Lateral organ boundaries (LOB) domain	LOB	TF	LOB
Os01t0129800-01	0	0.2542	0.0705	0.0646	0.3517	0.0657	0.563	0.2758	0.236	0.1759	0.5537	0.1489	chr01	1670475	1670997	-	Os01t0129800-01	--	--	--	uncharacterized protein LOC4325973 [Oryza sativa Japonica Group]	--	A0A8J8XTR2_ORYSJ SubName: Full=Os01g0129800 protein {ECO:0000313|EMBL:BAF03833.2};	--	--	--	--	--	--
Os01t0130000-01	23.2638	21.4182	24.3322	17.9344	15.7239	18.204	24.1662	21.8264	20.2467	13.5008	15.2725	15.6618	chr01	1673607	1677066	-	Os01t0130000-01	--	--	--	metal tolerance protein 7 isoform 1 [Oryza sativa Japonica Group]	MTP7_ORYSJ RecName: Full=Metal tolerance protein 7; Short=OsMTP7;	I1NJX8_ORYGL RecName: Full=ZT_dimer domain-containing protein {ECO:0000259|Pfam:PF16916};	Mitochondrial Fe2+ transporter MMT1 and related transporters (cation diffusion facilitator superfamily)	GO:0016021,integral component of membrane; GO:0016020,membrane; GO:0005774,vacuolar membrane; GO:0008324,cation transmembrane transporter activity; GO:0003674,molecular_function; GO:0005215,transporter activity; GO:0015075,ion transmembrane transporter activity; GO:0022857,transmembrane transporter activity; GO:0005575,cellular_component; GO:0031224,intrinsic component of membrane; GO:0110165,cel…	PF01545.24:Cation efflux family	--	--	--
Os01t0130000-02	0.9399	0.2252	0.3748	0.2862	0.2336	0.378	0.2182	0.4274	0.1742	0.6622	0.3065	0.1978	chr01	1673503	1675043	-	Os01t0130000-02	--	--	--	hypothetical protein EE612_000063, partial [Oryza sativa]	MTP7_ORYSJ RecName: Full=Metal tolerance protein 7; Short=OsMTP7;	A0A0P0UXI6_ORYSJ SubName: Full=Os01g0130000 protein {ECO:0000313|EMBL:BAS70206.1}; Flags: Fragment;	Mitochondrial Fe2+ transporter MMT1 and related transporters (cation diffusion facilitator superfamily)	GO:0016021,integral component of membrane; GO:0016020,membrane; GO:0005774,vacuolar membrane; GO:0008324,cation transmembrane transporter activity; GO:0003674,molecular_function; GO:0005215,transporter activity; GO:0015075,ion transmembrane transporter activity; GO:0022857,transmembrane transporter activity; GO:0005575,cellular_component; GO:0031224,intrinsic component of membrane; GO:0110165,cel…	PF01545.24:Cation efflux family	--	--	--
Os01t0130100-01	0	0	0.0446	0	0	0	0.0445	0	0.0498	0	0	0	chr01	1673866	1674692	+	Os01t0130100-01	--	--	--	hypothetical protein EE612_000064, partial [Oryza sativa]	MTP7_ORYSJ RecName: Full=Metal tolerance protein 7; Short=OsMTP7;	A0A0P0UXM2_ORYSJ SubName: Full=Os01g0130100 protein {ECO:0000313|EMBL:BAS70207.1}; Flags: Fragment;	Mitochondrial Fe2+ transporter MMT1 and related transporters (cation diffusion facilitator superfamily)	GO:0016021,integral component of membrane; GO:0016020,membrane; GO:0005774,vacuolar membrane; GO:0008324,cation transmembrane transporter activity; GO:0003674,molecular_function; GO:0005215,transporter activity; GO:0015075,ion transmembrane transporter activity; GO:0022857,transmembrane transporter activity; GO:0005575,cellular_component; GO:0031224,intrinsic component of membrane; GO:0110165,cel…	--	--	--	--
Os01t0130200-00	9.4433	9.9263	11.8142	7.6567	7.4237	10.0171	8.2435	7.7938	9.1074	7.0679	8.3903	8.111	chr01	1685427	1685810	-	Os01t0130200-00	--	--	--	protein NEGATIVE REGULATOR OF RESISTANCE [Oryza sativa Japonica Group]	NRR_ORYSJ RecName: Full=Protein NEGATIVE REGULATOR OF RESISTANCE {ECO:0000303|PubMed:16115061}; AltName: Full=NPR1-interactor {ECO:0000305};	A0A0E0FFR8_ORYNI SubName: Full=Uncharacterized protein {ECO:0000313|EnsemblPlants:ONIVA01G02140.1};	--	GO:0005634,nucleus; GO:0042742,defense response to bacterium; GO:0010112,regulation of systemic acquired resistance; GO:0006950,response to stress; GO:0006952,defense response; GO:0008150,biological_process; GO:0009605,response to external stimulus; GO:0009607,response to biotic stimulus; GO:0009617,response to bacterium; GO:0043207,response to external biotic stimulus; GO:0044419,biological proc…	PF15699.8:NPR1 interacting	--	--	--
Os01t0130400-01	0.0531	0.1145	0.0106	0.0873	0.088	0.0985	0.0845	0.0931	0.0944	0.2112	0.135	0.067	chr01	1698203	1703090	+	Os01t0130400-01	--	K15925 alpha-D-xyloside xylohydrolase [EC:3.2.1.177] | (RefSeq) alpha-xylosidase 1 (A)	--	alpha-xylosidase 1 [Oryza sativa Japonica Group]	XYL1_ARATH RecName: Full=Alpha-xylosidase 1; EC=3.2.1.177; Flags: Precursor;	Q0JQZ2_ORYSJ SubName: Full=Os01g0130400 protein {ECO:0000313|EMBL:BAS70209.1}; SubName: Full=cDNA clone:J033090B18, full insert sequence {ECO:0000313|EMBL:BAG95494.1};	Maltase glucoamylase and related hydrolases, glycosyl hydrolase family 31	GO:0048046,apoplast; GO:0005739,mitochondrion; GO:0009505,plant-type cell wall; GO:0009506,plasmodesma; GO:0061634,alpha-D-xyloside xylohydrolase; GO:0046556,alpha-L-arabinofuranosidase activity; GO:0030246,carbohydrate binding; GO:0004553,hydrolase activity, hydrolyzing O-glycosyl compounds; GO:0009044,xylan 1,4-beta-xylosidase activity; GO:0080176,xyloglucan 1,6-alpha-xylosidase activity; GO:00…	PF01055.29:Glycosyl hydrolases family 31	--	--	--
Os01t0130500-01	0	0	0	0.034	0	0	0	0	0	0	0	0	chr01	1700523	1702512	-	Os01t0130500-01	--	K15925 alpha-D-xyloside xylohydrolase [EC:3.2.1.177] | (RefSeq) alpha-xylosidase 1 (A)	--	alpha-xylosidase 1 [Oryza sativa Japonica Group]	XYL1_ARATH RecName: Full=Alpha-xylosidase 1; EC=3.2.1.177; Flags: Precursor;	Q0JQZ2_ORYSJ SubName: Full=Os01g0130400 protein {ECO:0000313|EMBL:BAS70209.1}; SubName: Full=cDNA clone:J033090B18, full insert sequence {ECO:0000313|EMBL:BAG95494.1};	Maltase glucoamylase and related hydrolases, glycosyl hydrolase family 31	GO:0048046,apoplast; GO:0005739,mitochondrion; GO:0009505,plant-type cell wall; GO:0009506,plasmodesma; GO:0061634,alpha-D-xyloside xylohydrolase; GO:0046556,alpha-L-arabinofuranosidase activity; GO:0030246,carbohydrate binding; GO:0004553,hydrolase activity, hydrolyzing O-glycosyl compounds; GO:0009044,xylan 1,4-beta-xylosidase activity; GO:0080176,xyloglucan 1,6-alpha-xylosidase activity; GO:00…	PF01055.29:Glycosyl hydrolases family 31	--	--	--
Os01t0130900-01	0.2281	0.9837	0.2274	0.6251	1.1717	0.847	1.18	0.8892	1.3698	1.5315	0.7142	1.0081	chr01	1712137	1712947	-	Os01t0130900-01	--	--	--	zinc finger protein ZIC 2 [Oryza sativa Japonica Group]	--	Q9LGC2_ORYSJ SubName: Full=Os01g0130900 protein {ECO:0000313|EMBL:BAS70213.1}; SubName: Full=cDNA clone:001-120-D04, full insert sequence {ECO:0000313|EMBL:BAG97217.1};	--	--	--	--	--	--
Os01t0131250-01	0.2166	0.2096	0.2492	0.2359	0.3313	0.2707	0.2569	0.203	0.3057	0.3108	0.3913	0.3857	chr01	1733867	1738307	-	Os01t0131250-01	--	--	--	hypothetical protein DAI22_01g021200 [Oryza sativa Japonica Group]	--	A0A0N7KC98_ORYSJ SubName: Full=Os01g0131250 protein {ECO:0000313|EMBL:BAS70217.1};	--	--	--	--	--	--
Os01t0131300-01	159.657	144.407	167.852	145.252	145.448	149.883	161.871	160.464	178.564	138.584	159.921	148.746	chr01	1738868	1739820	+	Os01t0131300-01	--	--	--	uncharacterized protein LOC4325980 [Oryza sativa Japonica Group]	--	Q9LGB7_ORYSJ SubName: Full=Os01g0131300 protein {ECO:0000313|EMBL:BAS70218.1}; SubName: Full=cDNA clone:J033079K23, full insert sequence {ECO:0000313|EMBL:BAG95331.1};	U4/U6-associated splicing factor PRP4	--	--	--	--	--
Os01t0131450-00	2.0388	4.2607	1.8377	7.29	6.7379	5.3751	4.7898	5.749	3.9793	10.3005	4.9654	4.7924	chr01	1746447	1748328	-	Os01t0131450-00	--	K09286 EREBP-like factor | (RefSeq) ethylene-responsive transcription factor RAP2-3 (A)	--	ethylene-responsive transcription factor ERF118 [Oryza sativa Japonica Group]	ESR1_ARATH RecName: Full=Ethylene-responsive transcription factor ESR1; AltName: Full=Protein DORNROSCHEN; AltName: Full=Protein ENHANCER OF SHOOT REGENERATION 1;	B5AEK0_ORYSJ SubName: Full=Os01g0131600 protein {ECO:0000313|EMBL:BAF03840.1};	--	GO:0005829,cytosol; GO:0005634,nucleus; GO:0003700,DNA-binding transcription factor activity; GO:0000976,transcription regulatory region sequence-specific DNA binding; GO:0009734,auxin-activated signaling pathway; GO:0048825,cotyledon development; GO:0009736,cytokinin-activated signaling pathway; GO:0009880,embryonic pattern specification; GO:0009873,ethylene-activated signaling pathway; GO:19053…	PF00847.23:AP2 domain	AP2/ERF-ERF	TF	AP2/ERF->AP2/ERF-ERF
Os01t0131600-01	0	0	0	0	0.1588	0.089	0	0	0	0.1192	0	0	chr01	1746416	1746977	+	Os01t0131600-01	--	--	--	hypothetical protein EE612_000078, partial [Oryza sativa]	--	A0A0P0UY47_ORYSJ SubName: Full=Os01g0131450 protein {ECO:0000313|EMBL:BAS70219.1}; Flags: Fragment;	--	--	--	--	--	--
Os01t0131600-02	0.0539	0.1615	0.0269	0.0493	0.1787	0.1502	0.0805	0.1051	0.09	0.0671	0.0264	0.0851	chr01	1747173	1748544	+	Os01t0131600-02	--	K09286 EREBP-like factor | (RefSeq) ethylene-responsive transcription factor RAP2-3 (A)	--	Os01g0131600, partial [Oryza sativa Japonica Group]	ESR1_ARATH RecName: Full=Ethylene-responsive transcription factor ESR1; AltName: Full=Protein DORNROSCHEN; AltName: Full=Protein ENHANCER OF SHOOT REGENERATION 1;	A0A0P0UY37_ORYSJ SubName: Full=Os01g0131600 protein {ECO:0000313|EMBL:BAS70221.1}; Flags: Fragment;	--	GO:0005829,cytosol; GO:0005634,nucleus; GO:0003700,DNA-binding transcription factor activity; GO:0000976,transcription regulatory region sequence-specific DNA binding; GO:0009734,auxin-activated signaling pathway; GO:0048825,cotyledon development; GO:0009736,cytokinin-activated signaling pathway; GO:0009880,embryonic pattern specification; GO:0009873,ethylene-activated signaling pathway; GO:19053…	PF00847.23:AP2 domain	AP2/ERF-ERF	TF	AP2/ERF->AP2/ERF-ERF
Os01t0131800-01	1.106	1.4453	0.6014	4.3622	3.2069	3.9664	1.3503	2.0577	1.7889	3.5001	2.2134	1.9043	chr01	1754374	1757590	+	Os01t0131800-01	--	K12948 signal peptidase complex subunit 3 [EC:3.4.-.-] | (RefSeq) probable signal peptidase complex subunit 3 (A)	ko03060: Protein export	signal peptidase complex subunit 3 precursor [Oryza sativa Japonica Group]	SPCS3_ORYSJ RecName: Full=Signal peptidase complex subunit 3; AltName: Full=Microsomal signal peptidase 22 kDa subunit; Short=SPC22; Short=SPase 22 kDa subunit;	B9EZC5_ORYSJ RecName: Full=Signal peptidase complex subunit 3 {ECO:0000256|PIRNR:PIRNR016089}; AltName: Full=Microsomal signal peptidase 22 kDa subunit {ECO:0000256|PIRNR:PIRNR016089};	Signal peptidase complex subunit	GO:0016021,integral component of membrane; GO:0005787,signal peptidase complex; GO:0045047,protein targeting to ER; GO:0006465,signal peptide processing; GO:0006605,protein targeting; GO:0006810,transport; GO:0006811,ion transport; GO:0006820,anion transport; GO:0006886,intracellular protein transport; GO:0008104,protein localization; GO:0008150,biological_process; GO:0009987,cellular process; GO…	PF04573.15:Signal peptidase subunit	--	--	--
Os01t0131900-00	0	0.2897	0.1205	0.4418	0.8014	0.8979	0.2406	0.4713	0.2689	1.5033	0.7098	0.3817	chr01	1757812	1758730	-	Os01t0131900-00	--	--	--	Bowman-Birk type wound-induced proteinase inhibitor WIP1 [Oryza sativa Japonica Group]	IBBWP_MAIZE RecName: Full=Bowman-Birk type wound-induced proteinase inhibitor WIP1; Flags: Precursor;	Q0JQY6_ORYSJ SubName: Full=Os01g0131900 protein {ECO:0000313|EMBL:BAF03842.1};	--	GO:0005576,extracellular region; GO:0004867,serine-type endopeptidase inhibitor activity; GO:0003674,molecular_function; GO:0004857,enzyme inhibitor activity; GO:0004866,endopeptidase inhibitor activity; GO:0030234,enzyme regulator activity; GO:0030414,peptidase inhibitor activity; GO:0061134,peptidase regulator activity; GO:0061135,endopeptidase regulator activity; GO:0098772,molecular function …	PF00228.23:Bowman-Birk serine protease inhibitor family	--	--	--
Os01t0132000-01	1.7714	8.3301	1.7657	4.7937	9.0763	4.8715	1.7621	3.9638	3.9393	9.9507	2.1181	2.5541	chr01	1760310	1761065	-	Os01t0132000-01	--	--	--	Bowman-Birk type wound-induced proteinase inhibitor WIP1 [Oryza sativa Japonica Group]	IBBWP_MAIZE RecName: Full=Bowman-Birk type wound-induced proteinase inhibitor WIP1; Flags: Precursor;	A0A8J8Y7C7_ORYSJ SubName: Full=Os01g0132000 protein {ECO:0000313|EMBL:BAF03843.1}; SubName: Full=Putative wound-induced protease inhibitor {ECO:0000313|EMBL:BAB64603.1};	--	GO:0005576,extracellular region; GO:0004867,serine-type endopeptidase inhibitor activity; GO:0003674,molecular_function; GO:0004857,enzyme inhibitor activity; GO:0004866,endopeptidase inhibitor activity; GO:0030234,enzyme regulator activity; GO:0030414,peptidase inhibitor activity; GO:0061134,peptidase regulator activity; GO:0061135,endopeptidase regulator activity; GO:0098772,molecular function …	PF00228.23:Bowman-Birk serine protease inhibitor family	--	--	--
Os01t0132050-01	0	0.0103	0	0.0078	0.0071	0.0079	0	0	0.0095	0.0106	0.0084	0.009	chr01	1764784	1770260	-	Os01t0132050-01	--	--	--	Os01g0132100 [Oryza sativa Japonica Group]	RLP35_ARATH RecName: Full=Receptor-like protein 35 {ECO:0000303|PubMed:18434605}; Short=AtRLP35 {ECO:0000303|PubMed:18434605}; Flags: Precursor;	A0A0E0MQZ3_ORYRU RecName: Full=LRRNT_2 domain-containing protein {ECO:0000259|Pfam:PF08263};	FOG: Leucine rich repeat	GO:0016021,integral component of membrane; GO:0005886,plasma membrane; GO:0005575,cellular_component; GO:0016020,membrane; GO:0031224,intrinsic component of membrane; GO:0110165,cellular anatomical entity; GO:0071944,cell periphery	PF13855.9:Leucine rich repeat	--	--	--
Os01t0132200-01	0	0	0.0404	0	0	0.0376	0.0805	0.0789	0	0	0	0	chr01	1771497	1772410	-	Os01t0132200-01	--	--	--	uncharacterized protein LOC4325796 [Oryza sativa Japonica Group]	--	A0A8J8XZC7_ORYSJ SubName: Full=Os01g0132200 protein {ECO:0000313|EMBL:BAF03845.2};	--	--	--	--	--	--
Os01t0132400-01	13.3474	11.1517	13.8016	3.2537	2.1445	3.4829	3.5438	3.055	2.1919	3.7793	4.7168	4.498	chr01	1776044	1778105	-	Os01t0132400-01	--	--	--	uncharacterized protein LOC4325798 [Oryza sativa Japonica Group]	--	A0A0P0UXK9_ORYSJ SubName: Full=Os01g0132400 protein {ECO:0000313|EMBL:BAF03846.2};	--	--	--	--	--	--
Os01t0132500-01	18.4092	15.4467	22.5941	12.5893	11.4187	14.6134	16.4235	13.4621	12.6361	18.3549	22.3557	22.077	chr01	1781075	1782386	+	Os01t0132500-01	--	--	--	uncharacterized protein LOC4325799 [Oryza sativa Japonica Group]	--	A0A0P0UXP0_ORYSJ SubName: Full=Os01g0132500 protein {ECO:0000313|EMBL:BAS70230.1};	--	--	PF07797.17:Protein of unknown function (DUF1639)	--	--	--
Os01t0132700-01	0.7561	1.6982	0.6124	3.8414	3.8756	3.202	1.3633	2.1644	1.6815	4.8763	2.4041	1.6408	chr01	1787870	1791456	-	Os01t0132700-01	--	K15139 mediator of RNA polymerase II transcription subunit 22 | (RefSeq) mediator of RNA polymerase II transcription subunit 22a (A)	--	mediator of RNA polymerase II transcription subunit 22a [Oryza sativa Japonica Group]	MD22A_ARATH RecName: Full=Mediator of RNA polymerase II transcription subunit 22a;	B9EZC6_ORYSJ SubName: Full=Os01g0132700 protein {ECO:0000313|EMBL:BAF03848.1};	Surfeit family protein 5	GO:0016592,mediator complex; GO:0003712,transcription coregulator activity; GO:0006357,regulation of transcription by RNA polymerase II; GO:0003674,molecular_function; GO:0098772,molecular function regulator; GO:0140110,transcription regulator activity; GO:0006139,nucleobase-containing compound metabolic process; GO:0006351,transcription, DNA-templated; GO:0006355,regulation of transcription, DNA…	PF06179.15:Surfeit locus protein 5 subunit 22 of Mediator complex	--	--	--
Os01t0132766-01	0.1425	0.0683	0.1421	0.1302	0.1181	0.1588	0.0284	0.1945	0.1902	0.2835	0.0279	0.03	chr01	1801983	1803280	-	Os01t0132766-01	--	--	--	zinc finger protein GIS3 [Oryza sativa Japonica Group]	GIS3_ARATH RecName: Full=Zinc finger protein GIS3 {ECO:0000305}; AltName: Full=Protein GLABROUS INFLORESCENCE STEMS 3 {ECO:0000303|PubMed:25640859};	Q943S6_ORYSJ SubName: Full=Os01g0132766 protein {ECO:0000313|EMBL:BAS70232.1}; SubName: Full=cDNA, clone: J100088J08, full insert sequence {ECO:0000313|EMBL:BAH01695.1};	--	GO:0005634,nucleus; GO:0003700,DNA-binding transcription factor activity; GO:0046872,metal ion binding; GO:0000976,transcription regulatory region sequence-specific DNA binding; GO:0009736,cytokinin-activated signaling pathway; GO:0009740,gibberellic acid mediated signaling pathway; GO:0019760,glucosinolate metabolic process; GO:0006355,regulation of transcription, DNA-templated; GO:0010026,trich…	PF13912.9:C2H2-type zinc finger	--	--	--
Os01t0132800-01	0.4481	0.5751	0.2552	0.7893	1.0872	0.8022	0.605	0.7174	0.6051	2.1887	0.9395	1.1114	chr01	1813011	1817601	-	Os01t0132800-01	--	K01056 peptidyl-tRNA hydrolase, PTH1 family [EC:3.1.1.29] | (RefSeq) chloroplastic group IIB intron splicing facilitator CRS2, chloroplastic (A)	--	chloroplastic group IIB intron splicing facilitator CRS2, chloroplastic [Oryza sativa Japonica Group]	CRS2_ORYSJ RecName: Full=Chloroplastic group IIB intron splicing facilitator CRS2, chloroplastic; AltName: Full=CRS2-like protein; AltName: Full=Chloroplastic RNA splicing factor 2; Flags: Precursor;	I1NJZ3_ORYGL SubName: Full=Uncharacterized protein {ECO:0000313|EnsemblPlants:ORGLA01G0018300.1};	Peptidyl-tRNA hydrolase	GO:0009570,chloroplast stroma; GO:0004045,aminoacyl-tRNA hydrolase activity; GO:0006397,mRNA processing; GO:0008380,RNA splicing; GO:0003674,molecular_function; GO:0003824,catalytic activity; GO:0016787,hydrolase activity; GO:0016788,hydrolase activity, acting on ester bonds; GO:0052689,carboxylic ester hydrolase activity; GO:0140098,catalytic activity, acting on RNA; GO:0140101,catalytic activit…	PF01195.22:Peptidyl-tRNA hydrolase	--	--	--
Os01t0133100-01	0.0892	0.2351	0.0889	0.3422	0.3104	0.2153	0.1242	0.2434	0.1785	0.2218	0.1047	0.1314	chr01	1834110	1836549	+	Os01t0133100-01	--	--	--	Os01g0133100, partial [Oryza sativa Japonica Group]	--	Q0JQX8_ORYSJ SubName: Full=Os01g0133100 protein {ECO:0000313|EMBL:BAS70235.1}; Flags: Fragment;	--	--	PF14383.9:DUF761-associated sequence motif	--	--	--
Os01t0133100-02	0	0	0	0	0	0	0	0.0344	0	0.022	0.0173	0	chr01	1834110	1836203	+	Os01t0133100-02	--	--	--	Os01g0133100, partial [Oryza sativa Japonica Group]	--	A0A0P0UXX4_ORYSJ SubName: Full=Os01g0133100 protein {ECO:0000313|EMBL:BAS70236.1}; Flags: Fragment;	--	GO:0016021,integral component of membrane; GO:0005575,cellular_component; GO:0016020,membrane; GO:0031224,intrinsic component of membrane; GO:0110165,cellular anatomical entity	PF14383.9:DUF761-associated sequence motif	--	--	--
Os01t0133200-01	0	0	0	0.037	0	0	0.0403	0	0	0	0	0	chr01	1838282	1839194	-	Os01t0133200-01	--	--	--	uncharacterized protein LOC4325803 [Oryza sativa Japonica Group]	--	Q943S3_ORYSJ SubName: Full=Os01g0133200 protein {ECO:0000313|EMBL:BAS70237.1}; SubName: Full=cDNA clone:001-010-H04, full insert sequence {ECO:0000313|EMBL:BAG87441.1};	--	--	PF05553.14:Cotton fibre expressed protein	--	--	--
Os01t0133400-01	61.6889	56.4548	58.0446	65.218	63.1325	65.341	63.1687	55.1068	48.3545	38.6366	39.967	38.9132	chr01	1844263	1849102	+	Os01t0133400-01	--	K08150 MFS transporter, SP family, solute carrier family 2 (myo-inositol transporter), member 13 | (RefSeq) inositol transporter 1 (A)	--	Os01g0133400, partial [Oryza sativa Japonica Group]	PLST4_ARATH RecName: Full=Plastidic glucose transporter 4; Short=AtpGlcT;	Q0JQX6_ORYSJ SubName: Full=Os01g0133400 protein {ECO:0000313|EMBL:BAS70238.1}; Flags: Fragment;	Predicted transporter (major facilitator superfamily)	GO:0009941,chloroplast envelope; GO:0009706,chloroplast inner membrane; GO:0016021,integral component of membrane; GO:0016020,membrane; GO:0009536,plastid; GO:0005351,carbohydrate:proton symporter activity; GO:0008643,carbohydrate transport; GO:0003674,molecular_function; GO:0005215,transporter activity; GO:0005402,carbohydrate:cation symporter activity; GO:0008324,cation transmembrane transporte…	PF00083.27:Sugar (and other) transporter	--	--	--
Os01t0133500-01	0.4486	0.5374	0.4861	0.5879	0.5332	0.8328	0.6791	0.7033	0.4988	0.9215	0.6107	0.4926	chr01	1849887	1856251	+	Os01t0133500-01	--	--	--	uncharacterized protein LOC4325805 isoform X1 [Oryza sativa Japonica Group]	--	A0A0P0UXY3_ORYSJ SubName: Full=Os01g0133500 protein {ECO:0000313|EMBL:BAS70239.1};	Glyoxylase	--	PF17778.4:Beta-lactamase associated winged helix domain	--	--	--
Os01t0133500-02	0.2594	0.1812	0.4093	0.4738	0.5013	0.5015	0.258	0.2527	0.5768	0.5643	0.2537	0.4321	chr01	1849921	1855410	+	Os01t0133500-02	--	--	--	endoribonuclease LACTB2 isoform X2 [Oryza sativa Japonica Group]	--	Q5ZCN0_ORYSJ SubName: Full=Os01g0133500 protein {ECO:0000313|EMBL:BAS70240.1}; SubName: Full=Uncharacterized protein OSJNBa0083M16.21-2 {ECO:0000313|EMBL:BAD52799.1};	Glyoxylase	--	PF17778.4:Beta-lactamase associated winged helix domain	--	--	--
Os01t0133600-00	0	0	0.1102	0.0757	0.0458	0.1795	0.0275	0.0269	0.0922	0.1031	0.0541	0.0582	chr01	1857083	1858534	+	Os01t0133600-00	--	--	--	uncharacterized protein LOC107277037 [Oryza sativa Japonica Group]	BC10_ORYSJ RecName: Full=Glycosyltransferase BC10 {ECO:0000305}; EC=2.4.-.- {ECO:0000269|PubMed:18939965}; AltName: Full=Protein BRITTLE CULM 10 {ECO:0000303|PubMed:18939965}; AltName: Full=Protein FRAGILE CULM 116 {ECO:0000303|PubMed:27708650};	A0A0N7KCA1_ORYSJ SubName: Full=Os01g0133600 protein {ECO:0000313|EMBL:BAS70241.1};	--	GO:0000139,Golgi membrane; GO:0016021,integral component of membrane; GO:0016757,transferase activity, transferring glycosyl groups; GO:0030244,cellulose biosynthetic process; GO:0009664,plant-type cell wall organization; GO:0003674,molecular_function; GO:0003824,catalytic activity; GO:0016740,transferase activity; GO:0000271,polysaccharide biosynthetic process; GO:0005975,carbohydrate metabolic …	PF02485.24:Core-2/I-Branching enzyme	--	--	--
Os01t0133700-00	0	0	0.0554	0	0	0.0516	0.2763	0.0541	0.0618	0	0	0	chr01	1865027	1866109	+	Os01t0133700-00	--	--	--	Os01g0133700 [Oryza sativa Japonica Group]	BC10_ORYSJ RecName: Full=Glycosyltransferase BC10 {ECO:0000305}; EC=2.4.-.- {ECO:0000269|PubMed:18939965}; AltName: Full=Protein BRITTLE CULM 10 {ECO:0000303|PubMed:18939965}; AltName: Full=Protein FRAGILE CULM 116 {ECO:0000303|PubMed:27708650};	A0A0P0UXM6_ORYSJ SubName: Full=Os01g0133700 protein {ECO:0000313|EMBL:BAS70243.1};	--	GO:0000139,Golgi membrane; GO:0016021,integral component of membrane; GO:0016757,transferase activity, transferring glycosyl groups; GO:0030244,cellulose biosynthetic process; GO:0009664,plant-type cell wall organization; GO:0003674,molecular_function; GO:0003824,catalytic activity; GO:0016740,transferase activity; GO:0000271,polysaccharide biosynthetic process; GO:0005975,carbohydrate metabolic …	PF02485.24:Core-2/I-Branching enzyme	--	--	--
Os01t0133766-00	0	0	0.5053	0	0	0.4705	0	0.4939	0	0	0	0	chr01	1865235	1865307	-	Os01t0133766-00	--	--	--	GDSL esterase/lipase [Senna tora]	--	A0A834WDQ6_9FABA SubName: Full=GDSL esterase/lipase {ECO:0000313|EMBL:KAF7813439.1};	--	--	--	--	--	--
Os01t0133799-00	0.1101	0	0	0.0503	0.2281	0.0511	0	0.1073	0	0.0685	0.0539	0	chr01	1865455	1866126	-	Os01t0133799-00	--	--	--	Os01g0133700 [Oryza sativa Japonica Group]	BC10_ORYSJ RecName: Full=Glycosyltransferase BC10 {ECO:0000305}; EC=2.4.-.- {ECO:0000269|PubMed:18939965}; AltName: Full=Protein BRITTLE CULM 10 {ECO:0000303|PubMed:18939965}; AltName: Full=Protein FRAGILE CULM 116 {ECO:0000303|PubMed:27708650};	A0A0P0UXM6_ORYSJ SubName: Full=Os01g0133700 protein {ECO:0000313|EMBL:BAS70243.1};	--	GO:0000139,Golgi membrane; GO:0016021,integral component of membrane; GO:0016757,transferase activity, transferring glycosyl groups; GO:0030244,cellulose biosynthetic process; GO:0009664,plant-type cell wall organization; GO:0003674,molecular_function; GO:0003824,catalytic activity; GO:0016740,transferase activity; GO:0000271,polysaccharide biosynthetic process; GO:0005975,carbohydrate metabolic …	PF02485.24:Core-2/I-Branching enzyme	--	--	--
Os01t0133832-00	0.3866	0.9923	0.4404	2.1689	2.6993	2.7168	1.758	2.7447	1.1054	4.1195	2.1072	1.9176	chr01	1868093	1868762	-	Os01t0133832-00	--	--	--	Os01g0133832, partial [Oryza sativa Japonica Group]	Y5720_ARATH RecName: Full=Probable inactive receptor kinase At5g67200; Flags: Precursor;	A0A0P0UY65_ORYSJ SubName: Full=Os01g0133832 protein {ECO:0000313|EMBL:BAS70245.1}; Flags: Fragment;	--	GO:0016021,integral component of membrane; GO:0005886,plasma membrane; GO:0005524,ATP binding; GO:0004672,protein kinase activity; GO:0006468,protein phosphorylation; GO:0000166,nucleotide binding; GO:0003674,molecular_function; GO:0005488,binding; GO:0017076,purine nucleotide binding; GO:0030554,adenyl nucleotide binding; GO:0032553,ribonucleotide binding; GO:0032555,purine ribonucleotide bindin…	--	--	--	--
Os01t0133866-00	0.0631	0.3025	0.3147	0.7497	0.8892	0.7033	0.1256	0.4923	0.5617	1.8055	0.9884	0.5979	chr01	1869486	1870071	-	Os01t0133866-00	--	K13415 protein brassinosteroid insensitive 1 [EC:2.7.10.1 2.7.11.1] | (RefSeq) systemin receptor SR160 (A)	ko04075: Plant hormone signal transduction	probable leucine-rich repeat receptor-like protein kinase At1g68400 [Oryza glaberrima]	Y1680_ARATH RecName: Full=Probable leucine-rich repeat receptor-like protein kinase At1g68400; EC=2.7.11.1; Flags: Precursor;	A0A0E0FFU5_ORYNI RecName: Full=Protein kinase domain-containing protein {ECO:0000259|PROSITE:PS50011};	--	GO:0016021,integral component of membrane; GO:0005886,plasma membrane; GO:0005524,ATP binding; GO:0106310,protein serine kinase activity; GO:0004674,protein serine/threonine kinase activity; GO:0006468,protein phosphorylation; GO:0000166,nucleotide binding; GO:0003674,molecular_function; GO:0005488,binding; GO:0017076,purine nucleotide binding; GO:0030554,adenyl nucleotide binding; GO:0032553,rib…	PF00069.28:Protein kinase domain	--	--	--
Os01t0133900-00	0	0.2788	0.058	0.2125	0.7711	0.378	0.5209	0.3969	0.1941	0.5786	0.3415	0.3673	chr01	1869773	1870408	+	Os01t0133900-00	--	K13415 protein brassinosteroid insensitive 1 [EC:2.7.10.1 2.7.11.1] | (RefSeq) systemin receptor SR160 (A)	ko04075: Plant hormone signal transduction	hypothetical protein EE612_000112, partial [Oryza sativa]	Y1680_ARATH RecName: Full=Probable leucine-rich repeat receptor-like protein kinase At1g68400; EC=2.7.11.1; Flags: Precursor;	A0A0P0UYI3_ORYSJ SubName: Full=Os01g0133900 protein {ECO:0000313|EMBL:BAS70247.1}; Flags: Fragment;	--	GO:0016021,integral component of membrane; GO:0005886,plasma membrane; GO:0005524,ATP binding; GO:0106310,protein serine kinase activity; GO:0004674,protein serine/threonine kinase activity; GO:0006468,protein phosphorylation; GO:0000166,nucleotide binding; GO:0003674,molecular_function; GO:0005488,binding; GO:0017076,purine nucleotide binding; GO:0030554,adenyl nucleotide binding; GO:0032553,rib…	--	--	--	--
Os01t0134200-01	0.0495	0.1186	0.0123	0.2714	0.1231	0.1724	0.1231	0.1448	0.0964	0.2309	0.109	0.1693	chr01	1876913	1879901	+	Os01t0134200-01	--	--	--	hypothetical protein OsJ_00267 [Oryza sativa Japonica Group]	--	A0A0E0MR17_ORYRU SubName: Full=Uncharacterized protein {ECO:0000313|EnsemblPlants:ORUFI01G02310.1};	--	--	--	--	--	--
Os01t0134500-01	2.0097	1.6285	1.5024	3.941	3.8683	2.798	3.2339	3.9168	3.2534	3.0129	1.6481	1.617	chr01	1888525	1892262	+	Os01t0134500-01	--	K00227 Delta7-sterol 5-desaturase [EC:1.14.19.20] | (RefSeq) delta(7)-sterol-C5(6)-desaturase (A)	ko00100: Steroid biosynthesis; ko01100: Metabolic pathways; ko01110: Biosynthesis of secondary metabolites	delta(7)-sterol-C5(6)-desaturase [Oryza sativa Japonica Group]	SC5D_TOBAC RecName: Full=Delta(7)-sterol-C5(6)-desaturase; EC=1.14.19.20; AltName: Full=Delta(7)-sterol-C5-desaturase; AltName: Full=Delta-7-C-5 sterol desaturase;	A0A8J8Y1W9_ORYSJ RecName: Full=Aldehyde oxygenase (deformylating) {ECO:0000256|ARBA:ARBA00013146}; EC=4.1.99.5 {ECO:0000256|ARBA:ARBA00013146};	Sterol C5 desaturase	GO:0005789,endoplasmic reticulum membrane; GO:0016021,integral component of membrane; GO:0016020,membrane; GO:0000248,C-5 sterol desaturase activity; GO:0050046,lathosterol oxidase activity; GO:0005506,iron ion binding; GO:0016491,oxidoreductase activity; GO:0016126,sterol biosynthetic process; GO:0003674,molecular_function; GO:0003824,catalytic activity; GO:0016705,oxidoreductase activity, actin…	PF04116.16:Fatty acid hydroxylase	--	--	--
Os01t0134700-01	0.1154	0.1382	0.092	0.0211	0.1147	0	0.023	0.0225	0.1283	0.0287	0.1129	0.0972	chr01	1902741	1904902	+	Os01t0134700-01	--	--	--	protein SAR DEFICIENT 1 [Oryza sativa Japonica Group]	SARD1_ARATH RecName: Full=Protein SAR DEFICIENT 1 {ECO:0000303|PubMed:20921422};	Q0JQW9_ORYSJ SubName: Full=Os01g0134700 protein {ECO:0000313|EMBL:BAF03859.1};	--	GO:0005634,nucleus; GO:0003700,DNA-binding transcription factor activity; GO:0043565,sequence-specific DNA binding; GO:0071219,cellular response to molecule of bacterial origin; GO:0042742,defense response to bacterium; GO:0002229,defense response to oomycetes; GO:0009626,plant-type hypersensitive response; GO:1900426,positive regulation of defense response to bacterium; GO:0080142,regulation of …	PF07887.14:Calmodulin binding protein-like N-terminal domain	--	--	--
Os01t0134900-01	0.0554	0.0221	0.0368	0.0337	0.0153	0	0.0368	0.072	0.1232	0.1148	0	0.0777	chr01	1912561	1915094	-	Os01t0134900-01	--	--	--	uncharacterized protein LOC4325690 [Oryza sativa Japonica Group]	XYN1_ARATH RecName: Full=Endo-1,4-beta-xylanase 1 {ECO:0000303|PubMed:12154138}; Short=AtXyn1 {ECO:0000303|PubMed:12154138}; Short=Xylan endohydrolase 1 {ECO:0000303|PubMed:12154138}; Short=Xylanase 1 {ECO:0000303|PubMed:12154138}; EC=3.2.1.8 {ECO:0000255|PROSITE-ProRule:PRU01096, ECO:0000269|PubMed:12154138};	I1NK04_ORYGL RecName: Full=GH10 domain-containing protein {ECO:0000259|PROSITE:PS51760};	--	GO:0005576,extracellular region; GO:0009505,plant-type cell wall; GO:0031176,endo-1,4-beta-xylanase activity; GO:0045493,xylan catabolic process; GO:0003674,molecular_function; GO:0003824,catalytic activity; GO:0004553,hydrolase activity, hydrolyzing O-glycosyl compounds; GO:0016787,hydrolase activity; GO:0016798,hydrolase activity, acting on glycosyl bonds; GO:0097599,xylanase activity; GO:00002…	PF00331.23:Glycosyl hydrolase family 10	--	--	--
Os01t0135000-01	0	0	0	0.0469	0	0	0	0	0	0	0	0	chr01	1914497	1916083	+	Os01t0135000-01	--	--	--	uncharacterized protein LOC4325690 [Oryza sativa Japonica Group]	POLB_MAIZE RecName: Full=Putative Pol polyprotein from transposon element Bs1; Short=ORF 1;	A0A0E0BWS7_9ORYZ RecName: Full=GH10 domain-containing protein {ECO:0000259|PROSITE:PS51760};	--	GO:0000166,nucleotide binding; GO:0003674,molecular_function; GO:0005488,binding; GO:0036094,small molecule binding; GO:0097159,organic cyclic compound binding; GO:1901265,nucleoside phosphate binding; GO:1901363,heterocyclic compound binding	PF02018.20:Carbohydrate binding domain	--	--	--
Os01t0135600-01	0	0.0682	0.0189	0.052	0.0314	0.0352	0.0189	0.037	0.0211	0.2122	0.0186	0.02	chr01	1928167	1930288	+	Os01t0135600-01	--	--	--	Os01g0135400, partial [Oryza sativa Japonica Group]	--	C7IW77_ORYSJ SubName: Full=Os01g0135400 protein {ECO:0000313|EMBL:BAH90894.1}; Flags: Fragment;	--	--	--	--	--	--
Os01t0135700-01	1.207	4.0384	1.3691	6.2725	8.2063	5.7949	4.8029	7.4225	6.4794	10.8148	3.7056	3.1532	chr01	1931016	1931904	-	Os01t0135700-01	--	K13448 calcium-binding protein CML | (RefSeq) probable calcium-binding protein CML16 (A)	ko04626: Plant-pathogen interaction	probable calcium-binding protein CML16 [Oryza sativa Japonica Group]	CML16_ORYSJ RecName: Full=Probable calcium-binding protein CML16; AltName: Full=Calmodulin-like protein 16;	A0A0E0MR23_ORYRU SubName: Full=Uncharacterized protein {ECO:0000313|EnsemblPlants:ORUFI01G02360.1};	Calmodulin and related proteins (EF-Hand superfamily)	GO:0005509,calcium ion binding; GO:0003674,molecular_function; GO:0005488,binding; GO:0043167,ion binding; GO:0043169,cation binding; GO:0046872,metal ion binding	PF00036.35:EF hand	--	--	--
Os01t0135800-01	0	0.2194	0.0913	1.1293	0.607	1.1476	0.4555	0.714	0.611	1.3664	0.672	0.3855	chr01	1934117	1934924	+	Os01t0135800-01	--	K13993 HSP20 family protein | (RefSeq) 16.6 kDa heat shock protein (A)	ko04141: Protein processing in endoplasmic reticulum	16.6 kDa heat shock protein [Oryza sativa Japonica Group]	HS166_ORYSJ RecName: Full=16.6 kDa heat shock protein; Short=OsHsp16.6;	A0A0D3EJB5_9ORYZ RecName: Full=SHSP domain-containing protein {ECO:0000259|PROSITE:PS01031};	Molecular chaperone (small heat-shock protein Hsp26/Hsp42)	GO:0005737,cytoplasm; GO:0043621,protein self-association; GO:0051082,unfolded protein binding; GO:0051259,protein complex oligomerization; GO:0006457,protein folding; GO:0009408,response to heat; GO:0042542,response to hydrogen peroxide; GO:0009651,response to salt stress; GO:0003674,molecular_function; GO:0005488,binding; GO:0005515,protein binding; GO:0008150,biological_process; GO:0009987,cel…	PF00011.24:Hsp20/alpha crystallin family	--	--	--
Os01t0136000-01	0	0	0	0.0502	0.3188	0.1531	0	0.2143	0.0611	0	0.1614	0	chr01	1944276	1944948	-	Os01t0136000-01	--	K13993 HSP20 family protein | (RefSeq) 16.9 kDa class I heat shock protein 3 (A)	ko04141: Protein processing in endoplasmic reticulum	Os01g0136050, partial [Oryza sativa Japonica Group]	HS16C_ORYSJ RecName: Full=16.9 kDa class I heat shock protein 3; AltName: Full=16.9 kDa heat shock protein 3; Short=OsHsp16.9C;	A0A0P0UXN9_ORYSJ SubName: Full=Os01g0136050 protein {ECO:0000313|EMBL:BAS70261.1}; Flags: Fragment;	Molecular chaperone (small heat-shock protein Hsp26/Hsp42)	GO:0005737,cytoplasm; GO:0043621,protein self-association; GO:0051082,unfolded protein binding; GO:0051259,protein complex oligomerization; GO:0006457,protein folding; GO:0009408,response to heat; GO:0042542,response to hydrogen peroxide; GO:0009651,response to salt stress; GO:0003674,molecular_function; GO:0005488,binding; GO:0005515,protein binding; GO:0008150,biological_process; GO:0009987,cel…	--	--	--	--
Os01t0136050-00	0	0	0	0.0622	0	0	0	0	0	0	0	0	chr01	1944426	1944968	+	Os01t0136050-00	--	K13993 HSP20 family protein | (RefSeq) 16.9 kDa class I heat shock protein 3 (A)	ko04141: Protein processing in endoplasmic reticulum	Os01g0136050, partial [Oryza sativa Japonica Group]	HS16C_ORYSJ RecName: Full=16.9 kDa class I heat shock protein 3; AltName: Full=16.9 kDa heat shock protein 3; Short=OsHsp16.9C;	A0A0P0UXN9_ORYSJ SubName: Full=Os01g0136050 protein {ECO:0000313|EMBL:BAS70261.1}; Flags: Fragment;	Molecular chaperone (small heat-shock protein Hsp26/Hsp42)	GO:0005737,cytoplasm; GO:0043621,protein self-association; GO:0051082,unfolded protein binding; GO:0051259,protein complex oligomerization; GO:0006457,protein folding; GO:0009408,response to heat; GO:0042542,response to hydrogen peroxide; GO:0009651,response to salt stress; GO:0003674,molecular_function; GO:0005488,binding; GO:0005515,protein binding; GO:0008150,biological_process; GO:0009987,cel…	--	--	--	--
Os01t0136100-01	34.2781	96.4211	34.1227	265.593	291.522	223.428	98.998	191.528	137.163	250.158	112.733	135.286	chr01	1948773	1949587	-	Os01t0136100-01	--	K13993 HSP20 family protein | (RefSeq) 16.9 kDa class I heat shock protein 1 (A)	ko04141: Protein processing in endoplasmic reticulum	16.9 kDa class I heat shock protein 1 [Oryza sativa Japonica Group]	HS16A_ORYSJ RecName: Full=16.9 kDa class I heat shock protein 1; AltName: Full=16.9 kDa heat shock protein 1; Short=OsHsp16.9A;	A0A0D3EJB8_9ORYZ RecName: Full=SHSP domain-containing protein {ECO:0000259|PROSITE:PS01031};	Molecular chaperone (small heat-shock protein Hsp26/Hsp42)	GO:0005737,cytoplasm; GO:0043621,protein self-association; GO:0051082,unfolded protein binding; GO:0051259,protein complex oligomerization; GO:0006457,protein folding; GO:0009408,response to heat; GO:0042542,response to hydrogen peroxide; GO:0009651,response to salt stress; GO:0003674,molecular_function; GO:0005488,binding; GO:0005515,protein binding; GO:0008150,biological_process; GO:0009987,cel…	PF00011.24:Hsp20/alpha crystallin family	--	--	--
Os01t0136200-01	3.8872	10.668	3.9728	39.9971	37.7454	31.1474	20.7535	33.9962	26.7545	51.7517	21.4701	28.5266	chr01	1951930	1952681	+	Os01t0136200-01	--	K13993 HSP20 family protein | (RefSeq) 16.9 kDa class I heat shock protein 2 (A)	ko04141: Protein processing in endoplasmic reticulum	16.9 kDa class I heat shock protein 2 [Oryza sativa Japonica Group]	HS16B_ORYSJ RecName: Full=16.9 kDa class I heat shock protein 2; AltName: Full=16.9 kDa heat shock protein 2; Short=OsHsp16.9B;	A0A0E0MR29_ORYRU RecName: Full=SHSP domain-containing protein {ECO:0000259|PROSITE:PS01031};	Molecular chaperone (small heat-shock protein Hsp26/Hsp42)	GO:0005737,cytoplasm; GO:0043621,protein self-association; GO:0051082,unfolded protein binding; GO:0051259,protein complex oligomerization; GO:0006457,protein folding; GO:0009408,response to heat; GO:0042542,response to hydrogen peroxide; GO:0009651,response to salt stress; GO:0003674,molecular_function; GO:0005488,binding; GO:0005515,protein binding; GO:0008150,biological_process; GO:0009987,cel…	PF00011.24:Hsp20/alpha crystallin family	--	--	--
Os01t0136300-01	0	0.0604	0.0502	0.1842	0.167	0.0936	0	0.0983	0.1121	0.188	0.148	0.053	chr01	1955181	1955914	-	Os01t0136300-01	--	--	--	uncharacterized protein LOC4325699 [Oryza sativa Japonica Group]	--	Q5ZC68_ORYSJ SubName: Full=Os01g0136300 protein {ECO:0000313|EMBL:BAS70265.1}; SubName: Full=cDNA clone:001-102-H06, full insert sequence {ECO:0000313|EMBL:BAG88311.1};	--	--	--	--	--	--
Os01t0136400-01	0.1858	0.408	0.1389	0.9191	1.026	0.7472	0.2002	0.2867	0.2066	0.7891	0.4241	0.4235	chr01	1957847	1967451	-	Os01t0136400-01	--	K13430 serine/threonine-protein kinase PBS1 [EC:2.7.11.1] | (RefSeq) serine/threonine-protein kinase PBS1 (A)	ko04626: Plant-pathogen interaction	LEAF RUST 10 DISEASE-RESISTANCE LOCUS RECEPTOR-LIKE PROTEIN KINASE-like 1.2 isoform X1 [Oryza sativa Japonica Group]	LRL12_ARATH RecName: Full=LEAF RUST 10 DISEASE-RESISTANCE LOCUS RECEPTOR-LIKE PROTEIN KINASE-like 1.2 {ECO:0000303|PubMed:12805585}; EC=2.7.11.1; AltName: Full=Probable receptor-like serine/threonine-protein kinase LRK10L-1.2 {ECO:0000305}; Flags: Precursor;	Q5ZC67_ORYSJ SubName: Full=Os01g0136400 protein {ECO:0000313|EMBL:BAS70266.1}; SubName: Full=cDNA clone:J013020L24, full insert sequence {ECO:0000313|EMBL:BAG89532.1};	Serine/threonine protein kinase	GO:0016021,integral component of membrane; GO:0005886,plasma membrane; GO:0005524,ATP binding; GO:0030247,polysaccharide binding; GO:0106310,protein serine kinase activity; GO:0004674,protein serine/threonine kinase activity; GO:0071215,cellular response to abscisic acid stimulus; GO:0042631,cellular response to water deprivation; GO:0048573,photoperiodism, flowering; GO:0006468,protein phosphory…	PF00069.28:Protein kinase domain	--	--	--
Os01t0136450-00	0.0534	0	0.0532	0.1463	0.0442	0.0991	0.0531	0.1041	0.1781	0.1328	0.3134	0.1124	chr01	1961587	1962403	-	Os01t0136450-00	--	--	--	Os01g0136450 [Oryza sativa Japonica Group]	--	A0A0P0UY86_ORYSJ SubName: Full=Os01g0136450 protein {ECO:0000313|EMBL:BAS70267.1};	--	GO:0030247,polysaccharide binding; GO:0003674,molecular_function; GO:0005488,binding; GO:0030246,carbohydrate binding	PF13947.9:Wall-associated receptor kinase galacturonan-binding	--	--	--
Os01t0136500-00	0.0497	0.0596	0	0.3634	0.1236	0.3231	0.0495	0.1454	0.1106	0.0618	0.146	0	chr01	1962884	1963627	-	Os01t0136500-00	--	--	--	hypothetical protein OsJ_00283 [Oryza sativa Japonica Group]	--	A0A8J8XA62_ORYSJ RecName: Full=GUB_WAK_bind domain-containing protein {ECO:0000259|Pfam:PF13947};	--	--	PF13947.9:Wall-associated receptor kinase galacturonan-binding	--	--	--
Os01t0136600-01	0.3118	1.8053	0.4662	2.3258	2.0234	1.4953	1.2924	0.9622	1.0979	2.0675	1.1694	1.203	chr01	1970071	1970782	+	Os01t0136600-01	--	--	--	Os04g0419300 [Oryza sativa Japonica Group]	--	I1QYQ6_ORYGL SubName: Full=Uncharacterized protein {ECO:0000313|EnsemblPlants:ORGLA11G0064800.1};	--	--	--	--	--	--
Os01t0136800-01	0.0157	0.0563	0.0625	0.2575	0.1428	0.1599	0.0312	0.1527	0.0348	0.2727	0.1379	0.1648	chr01	1977423	1982484	-	Os01t0136800-01	--	K13430 serine/threonine-protein kinase PBS1 [EC:2.7.11.1] | (RefSeq) serine/threonine-protein kinase PBS1 (A)	ko04626: Plant-pathogen interaction	LEAF RUST 10 DISEASE-RESISTANCE LOCUS RECEPTOR-LIKE PROTEIN KINASE-like 1.2 [Oryza sativa Japonica Group]	LRL12_ARATH RecName: Full=LEAF RUST 10 DISEASE-RESISTANCE LOCUS RECEPTOR-LIKE PROTEIN KINASE-like 1.2 {ECO:0000303|PubMed:12805585}; EC=2.7.11.1; AltName: Full=Probable receptor-like serine/threonine-protein kinase LRK10L-1.2 {ECO:0000305}; Flags: Precursor;	Q5ZC64_ORYSJ SubName: Full=Os01g0136800 protein {ECO:0000313|EMBL:BAS70273.1}; SubName: Full=Putative receptor protein kinase CRINKLY4 {ECO:0000313|EMBL:BAD61462.1}; SubName: Full=cDNA clone:J013129P20, full insert sequence {ECO:0000313|EMBL:BAG92853.1};	Serine/threonine protein kinase	GO:0016021,integral component of membrane; GO:0005886,plasma membrane; GO:0005524,ATP binding; GO:0030247,polysaccharide binding; GO:0106310,protein serine kinase activity; GO:0004674,protein serine/threonine kinase activity; GO:0071215,cellular response to abscisic acid stimulus; GO:0042631,cellular response to water deprivation; GO:0048573,photoperiodism, flowering; GO:0006468,protein phosphory…	PF00069.28:Protein kinase domain	--	--	--
Os01t0136900-00	0	0	0	0.0429	0.0584	0.0218	0.0234	0	0.0261	0.1168	0.023	0.0494	chr01	1984267	1986150	+	Os01t0136900-00	--	K13430 serine/threonine-protein kinase PBS1 [EC:2.7.11.1] | (RefSeq) serine/threonine-protein kinase PBS1 (A)	ko04626: Plant-pathogen interaction	Os01g0136900 [Oryza sativa Japonica Group]	LRL25_ARATH RecName: Full=LEAF RUST 10 DISEASE-RESISTANCE LOCUS RECEPTOR-LIKE PROTEIN KINASE-like 2.5 {ECO:0000303|PubMed:12805585}; EC=2.7.11.1; AltName: Full=Probable receptor-like serine/threonine-protein kinase LRK10L-2.5 {ECO:0000305}; Flags: Precursor;	A0A0P0UXQ9_ORYSJ RecName: Full=Non-specific serine/threonine protein kinase {ECO:0000256|ARBA:ARBA00012513}; EC=2.7.11.1 {ECO:0000256|ARBA:ARBA00012513};	Serine/threonine protein kinase	GO:0016021,integral component of membrane; GO:0005524,ATP binding; GO:0030247,polysaccharide binding; GO:0106310,protein serine kinase activity; GO:0004674,protein serine/threonine kinase activity; GO:0006468,protein phosphorylation; GO:0000166,nucleotide binding; GO:0003674,molecular_function; GO:0005488,binding; GO:0017076,purine nucleotide binding; GO:0030554,adenyl nucleotide binding; GO:0032…	PF07714.20:Protein tyrosine and serine/threonine kinase	--	--	--
Os01t0137125-00	0	0.0262	0	0	0	0	0	0	0	0	0	0	chr01	1988797	1996845	-	Os01t0137125-00	--	K13418 somatic embryogenesis receptor kinase 1 [EC:2.7.10.1 2.7.11.1] | (RefSeq) somatic embryogenesis receptor kinase 2 isoform X1 (A)	--	Os01g0137250 [Oryza sativa Japonica Group]	LRL24_ARATH RecName: Full=LEAF RUST 10 DISEASE-RESISTANCE LOCUS RECEPTOR-LIKE PROTEIN KINASE-like 2.4 {ECO:0000303|PubMed:12805585}; EC=2.7.11.1; AltName: Full=Probable receptor-like serine/threonine-protein kinase LRK10L-2.4 {ECO:0000305}; Flags: Precursor;	A0A0P0UXN2_ORYSJ SubName: Full=Os01g0137250 protein {ECO:0000313|EMBL:BAS70279.1};	Serine/threonine protein kinase	GO:0016021,integral component of membrane; GO:0005524,ATP binding; GO:0030247,polysaccharide binding; GO:0106310,protein serine kinase activity; GO:0004674,protein serine/threonine kinase activity; GO:0006468,protein phosphorylation; GO:0000166,nucleotide binding; GO:0003674,molecular_function; GO:0005488,binding; GO:0017076,purine nucleotide binding; GO:0030554,adenyl nucleotide binding; GO:0032…	PF00069.28:Protein kinase domain	--	--	--
Os01t0137150-01	0.0638	0.3057	0	0.4079	0.0528	0.1184	0	0.0622	0	0.2379	0.1248	0.2014	chr01	1992244	1997867	-	Os01t0137150-01	--	--	--	--	--	A0A0E0FFZ2_ORYNI SubName: Full=Uncharacterized protein {ECO:0000313|EnsemblPlants:ONIVA01G02750.1};	--	--	--	--	--	--
Os01t0137200-00	0	0	0.048	0.132	0.1197	0.0894	0	0.1878	0.1071	0.5391	0.1885	0.2028	chr01	1993553	1994320	+	Os01t0137200-00	--	--	--	hypothetical protein DAI22_01g025700 [Oryza sativa Japonica Group]	--	A0A0P0UYE0_ORYSJ SubName: Full=Os01g0137200 protein {ECO:0000313|EMBL:BAS70278.1};	--	GO:0030247,polysaccharide binding; GO:0003674,molecular_function; GO:0005488,binding; GO:0030246,carbohydrate binding	PF13947.9:Wall-associated receptor kinase galacturonan-binding	--	--	--
Os01t0137282-00	0	0	0	0.0863	0	0	0	0	0	0	0	0	chr01	1998872	1999654	+	Os01t0137282-00	--	--	--	Os01g0137282 [Oryza sativa Japonica Group]	--	A0A0P0UY09_ORYSJ SubName: Full=Os01g0137282 protein {ECO:0000313|EMBL:BAS70280.1};	--	GO:0030247,polysaccharide binding; GO:0003674,molecular_function; GO:0005488,binding; GO:0030246,carbohydrate binding	PF13947.9:Wall-associated receptor kinase galacturonan-binding	--	--	--
Os01t0137300-01	0.116	0.0973	0.0462	0.3178	0.5381	0.2153	0.1269	0.2148	0.2966	0.548	0.261	0.2075	chr01	2000724	2003913	-	Os01t0137300-01	--	K13418 somatic embryogenesis receptor kinase 1 [EC:2.7.10.1 2.7.11.1] | (RefSeq) somatic embryogenesis receptor kinase 1 (A)	--	putative receptor serine/threonine kinase PR5K [Oryza sativa Japonica Group]	LRL21_ARATH RecName: Full=LEAF RUST 10 DISEASE-RESISTANCE LOCUS RECEPTOR-LIKE PROTEIN KINASE-like 2.1 {ECO:0000303|PubMed:12805585}; EC=2.7.11.1; AltName: Full=Probable receptor-like serine/threonine-protein kinase LRK10L-2.1 {ECO:0000305}; Flags: Precursor;	Q5ZC61_ORYSJ RecName: Full=Non-specific serine/threonine protein kinase {ECO:0000256|ARBA:ARBA00012513}; EC=2.7.11.1 {ECO:0000256|ARBA:ARBA00012513};	Serine/threonine protein kinase	GO:0016021,integral component of membrane; GO:0005524,ATP binding; GO:0030247,polysaccharide binding; GO:0106310,protein serine kinase activity; GO:0004674,protein serine/threonine kinase activity; GO:0006468,protein phosphorylation; GO:0000166,nucleotide binding; GO:0003674,molecular_function; GO:0005488,binding; GO:0017076,purine nucleotide binding; GO:0030554,adenyl nucleotide binding; GO:0032…	PF00069.28:Protein kinase domain	--	--	--
Os01t0137500-01	0	0.0128	0	0.0098	0.0089	0.0099	0.0106	0.0209	0.0119	0.0399	0.0105	0	chr01	2014791	2018248	+	Os01t0137500-01	--	K13418 somatic embryogenesis receptor kinase 1 [EC:2.7.10.1 2.7.11.1] | (RefSeq) somatic embryogenesis receptor kinase 2 isoform X1 (A)	--	Os01g0137500, partial [Oryza sativa Japonica Group]	LRL21_ARATH RecName: Full=LEAF RUST 10 DISEASE-RESISTANCE LOCUS RECEPTOR-LIKE PROTEIN KINASE-like 2.1 {ECO:0000303|PubMed:12805585}; EC=2.7.11.1; AltName: Full=Probable receptor-like serine/threonine-protein kinase LRK10L-2.1 {ECO:0000305}; Flags: Precursor;	A0A0D9Y2Z0_9ORYZ RecName: Full=Non-specific serine/threonine protein kinase {ECO:0000256|ARBA:ARBA00012513}; EC=2.7.11.1 {ECO:0000256|ARBA:ARBA00012513};	Serine/threonine protein kinase	GO:0016021,integral component of membrane; GO:0005524,ATP binding; GO:0030247,polysaccharide binding; GO:0106310,protein serine kinase activity; GO:0004674,protein serine/threonine kinase activity; GO:0006468,protein phosphorylation; GO:0000166,nucleotide binding; GO:0003674,molecular_function; GO:0005488,binding; GO:0017076,purine nucleotide binding; GO:0030554,adenyl nucleotide binding; GO:0032…	PF00069.28:Protein kinase domain	--	--	--
Os01t0137550-01	0	0.0627	0.0522	0.1434	0.3035	0.1943	0.1562	0.102	0	0.5856	0.256	0.2203	chr01	2015899	2018829	-	Os01t0137550-01	--	--	--	Os01g0137550 [Oryza sativa Japonica Group]	--	C7IXL6_ORYSJ SubName: Full=Os01g0137550 protein {ECO:0000313|EMBL:BAH90899.1};	--	--	--	--	--	--
Os01t0137700-01	0	0	0	0	0.0139	0	0	0	0	0	0	0.0176	chr01	2023879	2026177	+	Os01t0137700-01	--	--	--	hypothetical protein OsJ_00296 [Oryza sativa Japonica Group]	LRL13_ARATH RecName: Full=LEAF RUST 10 DISEASE-RESISTANCE LOCUS RECEPTOR-LIKE PROTEIN KINASE-like 1.3 {ECO:0000303|PubMed:12805585}; EC=2.7.11.1; AltName: Full=Probable receptor-like serine/threonine-protein kinase LRK10L-1.3 {ECO:0000305}; Flags: Precursor;	Q0JQU7_ORYSJ SubName: Full=Os01g0137700 protein {ECO:0000313|EMBL:BAS70287.1}; SubName: Full=cDNA clone:J013130L23, full insert sequence {ECO:0000313|EMBL:BAG94388.1};	Serine/threonine protein kinase	GO:0016021,integral component of membrane; GO:0005886,plasma membrane; GO:0005524,ATP binding; GO:0030247,polysaccharide binding; GO:0106310,protein serine kinase activity; GO:0004674,protein serine/threonine kinase activity; GO:0046777,protein autophosphorylation; GO:0000166,nucleotide binding; GO:0003674,molecular_function; GO:0005488,binding; GO:0017076,purine nucleotide binding; GO:0030554,ad…	PF13947.9:Wall-associated receptor kinase galacturonan-binding	--	--	--
Os01t0137800-01	0	0	0	0	0	0.007	0.0075	0	0	0	0	0	chr01	2029671	2034609	+	Os01t0137800-01	--	--	--	hypothetical protein [Oryza sativa Japonica Group]	--	A0A0E0JGK1_ORYPU SubName: Full=Uncharacterized protein {ECO:0000313|EnsemblPlants:OPUNC01G09780.8};	--	--	--	--	--	--
Os01t0137950-01	0	0.0968	0	0.1107	0.2342	0.15	0.1607	0.1575	0.1797	0.2009	0.0395	0.17	chr01	2037202	2038198	+	Os01t0137950-01	--	K13418 somatic embryogenesis receptor kinase 1 [EC:2.7.10.1 2.7.11.1] | (RefSeq) somatic embryogenesis receptor kinase 1 (A)	--	Os01g0137950, partial [Oryza sativa Japonica Group]	LRL26_ARATH RecName: Full=Protein SUPPRESSOR OF NPR1-1 CONSTITUTIVE 4 {ECO:0000303|PubMed:20508139}; Includes: RecName: Full=Glycerophosphodiester phosphodiesterase protein kinase domain-containing GDPDL2 {ECO:0000305}; EC=3.1.4.46 {ECO:0000250|UniProtKB:Q7Y208}; AltName: Full=Glycerophosphodiester phosphodiesterase-like 2 {ECO:0000303|PubMed:21323773}; Short=ATGDPDL2 {ECO:0000303|PubMed:21323773…	A0A0P0UXR3_ORYSJ SubName: Full=Os01g0137950 protein {ECO:0000313|EMBL:BAS70288.1}; Flags: Fragment;	Serine/threonine protein kinase	GO:0016021,integral component of membrane; GO:0005739,mitochondrion; GO:0005886,plasma membrane; GO:0005524,ATP binding; GO:0008889,glycerophosphodiester phosphodiesterase activity; GO:0106310,protein serine kinase activity; GO:0004674,protein serine/threonine kinase activity; GO:0006968,cellular defense response; GO:0006952,defense response; GO:0006071,glycerol metabolic process; GO:0045087,inna…	PF00069.28:Protein kinase domain	--	--	--
Os01t0138100-01	0.1886	0.4518	0.2256	0.7923	1.6561	1.0153	0.6754	0.5513	0.5452	1.3599	0.4797	0.7541	chr01	2046146	2053048	-	Os01t0138100-01	--	--	--	Os01g0138100, partial [Oryza sativa Japonica Group]	--	A0A0P0UYA7_ORYSJ SubName: Full=Os01g0138100 protein {ECO:0000313|EMBL:BAS70291.1}; Flags: Fragment;	--	--	PF13966.9:zinc-binding in reverse transcriptase	--	--	--
Os01t0138232-00	0	0	0	0.0841	0.0381	0.0854	0	0	0	0	0	0	chr01	2048615	2049566	-	Os01t0138232-00	--	--	--	Os01g0138300 [Oryza sativa Japonica Group]	--	A0A0P0UXY2_ORYSJ SubName: Full=Os01g0138300 protein {ECO:0000313|EMBL:BAS70295.1};	--	GO:0030247,polysaccharide binding; GO:0003674,molecular_function; GO:0005488,binding; GO:0030246,carbohydrate binding	PF13947.9:Wall-associated receptor kinase galacturonan-binding	--	--	--
Os01t0138300-02	0	0	0	0	0	0	0	0	0	0.0212	0	0	chr01	2048745	2052470	+	Os01t0138300-02	--	K13418 somatic embryogenesis receptor kinase 1 [EC:2.7.10.1 2.7.11.1] | (RefSeq) somatic embryogenesis receptor kinase 1 (A)	--	LEAF RUST 10 DISEASE-RESISTANCE LOCUS RECEPTOR-LIKE PROTEIN KINASE-like 2.1 isoform X1 [Oryza sativa Japonica Group]	LRL21_ARATH RecName: Full=LEAF RUST 10 DISEASE-RESISTANCE LOCUS RECEPTOR-LIKE PROTEIN KINASE-like 2.1 {ECO:0000303|PubMed:12805585}; EC=2.7.11.1; AltName: Full=Probable receptor-like serine/threonine-protein kinase LRK10L-2.1 {ECO:0000305}; Flags: Precursor;	B9EZE7_ORYSJ RecName: Full=Non-specific serine/threonine protein kinase {ECO:0000256|ARBA:ARBA00012513}; EC=2.7.11.1 {ECO:0000256|ARBA:ARBA00012513};	Serine/threonine protein kinase	GO:0016021,integral component of membrane; GO:0005524,ATP binding; GO:0030247,polysaccharide binding; GO:0106310,protein serine kinase activity; GO:0004674,protein serine/threonine kinase activity; GO:0006468,protein phosphorylation; GO:0000166,nucleotide binding; GO:0003674,molecular_function; GO:0005488,binding; GO:0017076,purine nucleotide binding; GO:0030554,adenyl nucleotide binding; GO:0032…	PF00069.28:Protein kinase domain	--	--	--
Os01t0138400-01	0.0323	0.0387	0.0322	0.0148	0.0803	0	0.0161	0.0157	0	0.1205	0.0316	0.034	chr01	2053583	2057636	+	Os01t0138400-01	--	K13418 somatic embryogenesis receptor kinase 1 [EC:2.7.10.1 2.7.11.1] | (RefSeq) somatic embryogenesis receptor kinase 1 (A)	--	LEAF RUST 10 DISEASE-RESISTANCE LOCUS RECEPTOR-LIKE PROTEIN KINASE-like 2.1 [Oryza sativa Japonica Group]	LRL27_ARATH RecName: Full=LEAF RUST 10 DISEASE-RESISTANCE LOCUS RECEPTOR-LIKE PROTEIN KINASE-like 2.7 {ECO:0000303|PubMed:12805585}; EC=2.7.11.1 {ECO:0000255|PROSITE-ProRule:PRU00159}; AltName: Full=Probable receptor-like serine/threonine-protein kinase LRK10L-2.7 {ECO:0000305}; Flags: Precursor;	Q0JQU4_ORYSJ RecName: Full=Non-specific serine/threonine protein kinase {ECO:0000256|ARBA:ARBA00012513}; EC=2.7.11.1 {ECO:0000256|ARBA:ARBA00012513};	Serine/threonine protein kinase	GO:0016021,integral component of membrane; GO:0005524,ATP binding; GO:0030247,polysaccharide binding; GO:0106310,protein serine kinase activity; GO:0004674,protein serine/threonine kinase activity; GO:0006468,protein phosphorylation; GO:0000166,nucleotide binding; GO:0003674,molecular_function; GO:0005488,binding; GO:0017076,purine nucleotide binding; GO:0030554,adenyl nucleotide binding; GO:0032…	PF07714.20:Protein tyrosine and serine/threonine kinase	--	--	--
Os01t0138500-01	0.1294	0.3409	0.3611	1.8906	1.5434	1.8253	0.3089	0.6304	0.2877	0.7077	0.3544	0.3267	chr01	2059309	2062226	+	Os01t0138500-01	--	--	--	uncharacterized protein LOC4325682 [Oryza sativa Japonica Group]	--	B9EZE9_ORYSJ SubName: Full=Os01g0138500 protein {ECO:0000313|EMBL:BAF03885.1};	--	--	PF05623.15:Protein of unknown function (DUF789)	--	--	--
Os01t0138600-01	0.0447	0.1071	0.0668	0.3673	0.7034	0.477	0.3556	0.3702	0.2981	0.8889	0.3935	0.2116	chr01	2063615	2065995	-	Os01t0138600-01	--	--	--	hypothetical protein EE612_000171 [Oryza sativa]	--	Q0JQU2_ORYSJ SubName: Full=Os01g0138600 protein {ECO:0000313|EMBL:BAS70299.1}; SubName: Full=cDNA clone:J023144O06, full insert sequence {ECO:0000313|EMBL:BAG94864.1};	--	GO:0003006,developmental process involved in reproduction; GO:0000003,reproduction; GO:0008150,biological_process; GO:0022414,reproductive process; GO:0032502,developmental process	--	--	--	--
Os01t0138800-01	0.2366	1.587	0.5188	0.497	1.0975	1.0321	0.6825	1.3141	0.7892	2.5883	1.1573	0.5725	chr01	2071843	2073609	+	Os01t0138800-01	--	--	--	putative glutamine amidotransferase GAT1_2.1 isoform X2 [Oryza sativa Japonica Group]	GT121_ARATH RecName: Full=Putative glutamine amidotransferase GAT1_2.1 {ECO:0000305}; EC=2.4.2.- {ECO:0000305}; AltName: Full=Class I glutamine amidotransferase {ECO:0000303|PubMed:22885937}; AltName: Full=GAT1_2 domain-containing protein 1 {ECO:0000305};	A0A0P0UYH7_ORYSJ SubName: Full=Os01g0138800 protein {ECO:0000313|EMBL:BAF03887.1};	--	GO:0016811,hydrolase activity, acting on carbon-nitrogen (but not peptide) bonds, in linear amides; GO:0016740,transferase activity; GO:0006541,glutamine metabolic process; GO:2000032,regulation of secondary shoot formation; GO:0003674,molecular_function; GO:0003824,catalytic activity; GO:0016787,hydrolase activity; GO:0016810,hydrolase activity, acting on carbon-nitrogen (but not peptide) bonds;…	PF07722.16:Peptidase C26	--	--	--
Os01t0138900-01	2.3235	6.3206	2.4675	10.6304	12.1244	9.876	5.4867	7.9565	7.1471	17.4665	7.6905	8.111	chr01	2074795	2077903	-	Os01t0138900-01	--	--	--	L-Ala-D/L-amino acid epimerase [Oryza sativa Japonica Group]	AXEP_POPTR RecName: Full=L-Ala-D/L-amino acid epimerase; EC=5.1.1.-; AltName: Full=L-Ala-D/L-Xxx epimerase;	A0A0E0FG06_ORYNI RecName: Full=Dipeptide epimerase {ECO:0000256|RuleBase:RU366006}; EC=5.1.1.- {ECO:0000256|RuleBase:RU366006};	--	GO:0000287,magnesium ion binding; GO:0016854,racemase and epimerase activity; GO:0016855,racemase and epimerase activity, acting on amino acids and derivatives; GO:0006518,peptide metabolic process; GO:0003674,molecular_function; GO:0005488,binding; GO:0043167,ion binding; GO:0043169,cation binding; GO:0046872,metal ion binding; GO:0003824,catalytic activity; GO:0016853,isomerase activity; GO:000…	PF13378.9:Enolase C-terminal domain-like	--	--	--
Os01t0139000-00	0.2882	0.4142	0.2873	0.5264	0	0.535	0.2293	0.5055	0.3845	0.7882	0.9022	0.4851	chr01	2080112	2081303	+	Os01t0139000-00	--	K20723 reticulon-3 | (RefSeq) reticulon-like protein B11 (A)	--	reticulon-like protein B9 [Oryza sativa Japonica Group]	RTNLI_ARATH RecName: Full=Reticulon-like protein B9; Short=AtRTNLB9;	A0A0P0UXQ2_ORYSJ RecName: Full=Reticulon-like protein {ECO:0000256|RuleBase:RU363132};	Reticulon	GO:0005789,endoplasmic reticulum membrane; GO:0016021,integral component of membrane; GO:0009617,response to bacterium; GO:0008150,biological_process; GO:0009605,response to external stimulus; GO:0009607,response to biotic stimulus; GO:0043207,response to external biotic stimulus; GO:0044419,biological process involved in interspecies interaction between organisms; GO:0050896,response to stimulus…	PF02453.20:Reticulon	--	--	--
Os01t0139200-01	0.0142	0	0.0424	0	0	0.0132	0	0.0415	0.0158	0.0529	0	0	chr01	2084490	2087203	-	Os01t0139200-01	--	--	--	leucine-rich repeat extensin-like protein 2 [Oryza glaberrima]	--	A0A5S6RDE4_ORYSJ SubName: Full=Os01g0139200 protein {ECO:0000313|EMBL:BAS70304.1};	--	GO:0005634,nucleus; GO:0005575,cellular_component; GO:0005622,intracellular anatomical structure; GO:0043226,organelle; GO:0043227,membrane-bounded organelle; GO:0043229,intracellular organelle; GO:0043231,intracellular membrane-bounded organelle; GO:0110165,cellular anatomical entity	PF00564.27:PB1 domain	--	--	--
Os01t0139600-01	2.7957	9.0614	2.9975	23.8605	27.9281	22.0022	7.8991	13.4617	11.1546	32.6246	14.3194	14.9552	chr01	2097192	2100692	+	Os01t0139600-01	--	K18693 diacylglycerol diphosphate phosphatase / phosphatidate phosphatase [EC:3.1.3.81 3.1.3.4] | (RefSeq) putative lipid phosphate phosphatase 3, chloroplastic isoform X1 (A)	ko00561: Glycerolipid metabolism; ko00564: Glycerophospholipid metabolism; ko01110: Biosynthesis of secondary metabolites	putative lipid phosphate phosphatase 3, chloroplastic isoform X1 [Oryza sativa Japonica Group]	LPP3_ARATH RecName: Full=Putative lipid phosphate phosphatase 3, chloroplastic; Short=AtLPP3; EC=3.1.3.-; AltName: Full=Phosphatidate phosphohydrolase 3; AltName: Full=Phosphatidic acid phosphatase 3; Flags: Precursor;	Q0JQT7_ORYSJ SubName: Full=Os01g0139600 protein {ECO:0000313|EMBL:BAS70306.1}; SubName: Full=cDNA clone:J033011L13, full insert sequence {ECO:0000313|EMBL:BAG93301.1};	Lipid phosphate phosphatase and related enzymes of the PAP2 family	GO:0031969,chloroplast membrane; GO:0005887,integral component of plasma membrane; GO:0005886,plasma membrane; GO:0008195,phosphatidate phosphatase activity; GO:0006644,phospholipid metabolic process; GO:0003674,molecular_function; GO:0003824,catalytic activity; GO:0016787,hydrolase activity; GO:0016788,hydrolase activity, acting on ester bonds; GO:0016791,phosphatase activity; GO:0042578,phospho…	PF01569.24:PAP2 superfamily	--	--	--
Os01t0139700-01	0	0.1583	0.0659	0.8449	0.7116	0.4293	0.1315	0	0	1.0679	0.3232	0.3476	chr01	2102113	2102672	-	Os01t0139700-01	--	--	--	uncharacterized protein LOC9270987 [Oryza sativa Japonica Group]	--	Q5ZDH0_ORYSJ SubName: Full=Os01g0139700 protein {ECO:0000313|EMBL:BAS70307.1}; SubName: Full=cDNA, clone: J065118K13, full insert sequence {ECO:0000313|EMBL:BAH00972.1};	--	--	--	--	--	--
Os01t0139900-01	0	0	0	0.2357	0.2138	0.2395	0	0.1509	0.0574	0.1283	0	0	chr01	2108961	2109677	-	Os01t0139900-01	--	--	--	hypothetical protein OsJ_00308 [Oryza sativa Japonica Group]	--	Q0JQT6_ORYSJ SubName: Full=Os01g0139900 protein {ECO:0000313|EMBL:BAF03892.1};	--	--	--	--	--	--
Os01t0140100-01	0.0404	0.121	0.0805	0.4427	0.6358	0.4499	0.1406	0.1181	0.3144	0.5524	0.2174	0.2975	chr01	2120489	2122320	+	Os01t0140100-01	--	K22683 aspartyl protease family protein [EC:3.4.23.-] | (RefSeq) protein ASPARTIC PROTEASE IN GUARD CELL 1 (A)	--	protein ASPARTIC PROTEASE IN GUARD CELL 1 [Oryza sativa Japonica Group]	ASPG1_ARATH RecName: Full=Protein ASPARTIC PROTEASE IN GUARD CELL 1; Short=AtASPG1; EC=3.4.23.-; Flags: Precursor;	Q9AWT3_ORYSJ SubName: Full=Os01g0140100 protein {ECO:0000313|EMBL:BAS70310.1}; SubName: Full=Putative aspartic proteinase nepenthesin I {ECO:0000313|EMBL:BAB21205.1}; SubName: Full=cDNA clone:J013170M01, full insert sequence {ECO:0000313|EMBL:BAG91200.1};	Aspartyl protease	GO:0005783,endoplasmic reticulum; GO:0004190,aspartic-type endopeptidase activity; GO:0070001,aspartic-type peptidase activity; GO:0003677,DNA binding; GO:0006508,proteolysis; GO:0009737,response to abscisic acid; GO:0009414,response to water deprivation; GO:0009627,systemic acquired resistance; GO:0003674,molecular_function; GO:0003824,catalytic activity; GO:0004175,endopeptidase activity; GO:00…	PF14543.9:Xylanase inhibitor N-terminal	--	--	--
Os01t0140400-01	0.0102	0	0	0	0.0337	0	0	0.0099	0	0.0253	0	0	chr01	2131013	2137291	+	Os01t0140400-01	--	--	--	receptor-like protein 4 [Oryza sativa Japonica Group]	RLP4_ARATH RecName: Full=Receptor-like protein 4 {ECO:0000303|PubMed:18434605}; Short=AtRLP4 {ECO:0000303|PubMed:18434605}; Flags: Precursor;	A0A0E0BWW3_9ORYZ RecName: Full=Malectin_like domain-containing protein {ECO:0000259|Pfam:PF12819};	FOG: Leucine rich repeat	GO:0005768,endosome; GO:0005794,Golgi apparatus; GO:0016021,integral component of membrane; GO:0005886,plasma membrane; GO:0005802,trans-Golgi network; GO:0005575,cellular_component; GO:0005622,intracellular anatomical structure; GO:0005737,cytoplasm; GO:0012505,endomembrane system; GO:0031410,cytoplasmic vesicle; GO:0031982,vesicle; GO:0043226,organelle; GO:0043227,membrane-bounded organelle; GO…	PF12819.10:Malectin-like domain	--	--	--
Os01t0140500-01	19.0572	46.2763	17.0003	103.214	141.531	100.073	54.5852	82.5215	66.8692	132.934	65.5819	70.3756	chr01	2137800	2138539	+	Os01t0140500-01	--	K02898 large subunit ribosomal protein L26e | (RefSeq) 60S ribosomal protein L26-1 (A)	ko03010: Ribosome	hypothetical protein EE612_000186 [Oryza sativa]	RL262_ARATH RecName: Full=60S ribosomal protein L26-2;	Q0JQT3_ORYSJ SubName: Full=Os01g0140500 protein {ECO:0000313|EMBL:BAS70313.1}; SubName: Full=Putative ribosomal protein L26 {ECO:0000313|EMBL:BAD61308.1};	60S ribosomal protein L26	GO:0022625,cytosolic large ribosomal subunit; GO:0022626,cytosolic ribosome; GO:0009536,plastid; GO:0042788,polysomal ribosome; GO:0003723,RNA binding; GO:0003735,structural constituent of ribosome; GO:0002181,cytoplasmic translation; GO:0042273,ribosomal large subunit biogenesis; GO:0003674,molecular_function; GO:0003676,nucleic acid binding; GO:0005488,binding; GO:0097159,organic cyclic compoun…	PF16906.8:Ribosomal proteins L26 eukaryotic, L24P archaeal	--	--	--
Os01t0141000-01	0.147	0.0881	0.0977	0.2686	0.4263	0.6823	0.6825	1.194	0.6267	0.2437	0.3356	0.1805	chr01	2202278	2203787	+	Os01t0141000-01	--	K09287 RAV-like factor | (RefSeq) AP2/ERF and B3 domain-containing protein Os01g0141000 (A)	--	aP2/ERF and B3 domain-containing protein Os01g0141000 [Oryza sativa Japonica Group]	Y1410_ORYSJ RecName: Full=AP2/ERF and B3 domain-containing protein Os01g0141000;	A0A0E0MR56_ORYRU SubName: Full=Uncharacterized protein {ECO:0000313|EnsemblPlants:ORUFI01G02680.1};	--	GO:0005634,nucleus; GO:0003677,DNA binding; GO:0003700,DNA-binding transcription factor activity; GO:0003674,molecular_function; GO:0003676,nucleic acid binding; GO:0005488,binding; GO:0097159,organic cyclic compound binding; GO:1901363,heterocyclic compound binding; GO:0140110,transcription regulator activity; GO:0005575,cellular_component; GO:0005622,intracellular anatomical structure; GO:00432…	PF02362.24:B3 DNA binding domain	AP2/ERF-RAV	TF	AP2/ERF->AP2/ERF-RAV
Os01t0141100-01	9.984	8.4447	10.0992	0.1735	0.1224	0.0588	10.8766	13.4523	10.0689	0.2362	0	0.1555	chr01	2215662	2222812	-	Os01t0141100-01	--	K12196 vacuolar protein-sorting-associated protein 4 | (RefSeq) protein SUPPRESSOR OF K(+) TRANSPORT GROWTH DEFECT 1 (A)	ko03250: Viral life cycle - HIV-1; ko04144: Endocytosis	Os01g0141100, partial [Oryza sativa Japonica Group]	VPS4_ARATH RecName: Full=Protein SUPPRESSOR OF K(+) TRANSPORT GROWTH DEFECT 1 {ECO:0000303|PubMed:17468262}; Short=AtSKD1 {ECO:0000303|PubMed:17468262}; EC=3.6.4.6 {ECO:0000269|PubMed:17468262, ECO:0000269|PubMed:20663085, ECO:0000269|PubMed:24385429}; AltName: Full=Protein VACUOLAR PROTEIN SORTING 4 {ECO:0000303|PubMed:17468262};	Q0JQT1_ORYSJ SubName: Full=Os01g0141100 protein {ECO:0000313|EMBL:BAF03897.1}; Flags: Fragment;	AAA+-type ATPase	GO:0005737,cytoplasm; GO:0005771,multivesicular body; GO:0032585,multivesicular body membrane; GO:0005634,nucleus; GO:0005777,peroxisome; GO:0009506,plasmodesma; GO:0005524,ATP binding; GO:0016887,ATPase activity; GO:0007049,cell cycle; GO:0016197,endosomal transport; GO:0007032,endosome organization; GO:0055075,potassium ion homeostasis; GO:0015031,protein transport; GO:0055078,sodium ion homeos…	PF00004.32:ATPase family associated with various cellular activities (AAA)	--	--	--
Os01t0141100-02	0	0	0	0	0	0	0	0.0311	0	0.0397	0	0	chr01	2215676	2222199	-	Os01t0141100-02	--	K12196 vacuolar protein-sorting-associated protein 4 | (RefSeq) protein SUPPRESSOR OF K(+) TRANSPORT GROWTH DEFECT 1 (A)	ko03250: Viral life cycle - HIV-1; ko04144: Endocytosis	Os01g0141100, partial [Oryza sativa Japonica Group]	VPS4_ARATH RecName: Full=Protein SUPPRESSOR OF K(+) TRANSPORT GROWTH DEFECT 1 {ECO:0000303|PubMed:17468262}; Short=AtSKD1 {ECO:0000303|PubMed:17468262}; EC=3.6.4.6 {ECO:0000269|PubMed:17468262, ECO:0000269|PubMed:20663085, ECO:0000269|PubMed:24385429}; AltName: Full=Protein VACUOLAR PROTEIN SORTING 4 {ECO:0000303|PubMed:17468262};	A0A0P0UY25_ORYSJ SubName: Full=Os01g0141100 protein {ECO:0000313|EMBL:BAS70317.1}; Flags: Fragment;	AAA+-type ATPase	GO:0005737,cytoplasm; GO:0005771,multivesicular body; GO:0032585,multivesicular body membrane; GO:0005634,nucleus; GO:0005777,peroxisome; GO:0009506,plasmodesma; GO:0005524,ATP binding; GO:0016887,ATPase activity; GO:0007049,cell cycle; GO:0016197,endosomal transport; GO:0007032,endosome organization; GO:0055075,potassium ion homeostasis; GO:0015031,protein transport; GO:0055078,sodium ion homeos…	PF00004.32:ATPase family associated with various cellular activities (AAA)	--	--	--
Os01t0141150-00	0	0.0796	0.0331	0.0303	0.0275	0.0308	0	0.1942	0	0.0413	0.065	0.0349	chr01	2216130	2222523	+	Os01t0141150-00	--	K12196 vacuolar protein-sorting-associated protein 4 | (RefSeq) protein SUPPRESSOR OF K(+) TRANSPORT GROWTH DEFECT 1 (A)	ko03250: Viral life cycle - HIV-1; ko04144: Endocytosis	Os01g0141100, partial [Oryza sativa Japonica Group]	VPS4_ARATH RecName: Full=Protein SUPPRESSOR OF K(+) TRANSPORT GROWTH DEFECT 1 {ECO:0000303|PubMed:17468262}; Short=AtSKD1 {ECO:0000303|PubMed:17468262}; EC=3.6.4.6 {ECO:0000269|PubMed:17468262, ECO:0000269|PubMed:20663085, ECO:0000269|PubMed:24385429}; AltName: Full=Protein VACUOLAR PROTEIN SORTING 4 {ECO:0000303|PubMed:17468262};	Q0JQT1_ORYSJ SubName: Full=Os01g0141100 protein {ECO:0000313|EMBL:BAF03897.1}; Flags: Fragment;	AAA+-type ATPase	GO:0005737,cytoplasm; GO:0005771,multivesicular body; GO:0032585,multivesicular body membrane; GO:0005634,nucleus; GO:0005777,peroxisome; GO:0009506,plasmodesma; GO:0005524,ATP binding; GO:0016887,ATPase activity; GO:0007049,cell cycle; GO:0016197,endosomal transport; GO:0007032,endosome organization; GO:0055075,potassium ion homeostasis; GO:0015031,protein transport; GO:0055078,sodium ion homeos…	PF00004.32:ATPase family associated with various cellular activities (AAA)	--	--	--
Os01t0141600-01	0.0227	0.0815	0	0.0829	0.2819	0.2527	0.0451	0.199	0.1766	0.1974	0.1332	0.0955	chr01	2245732	2250435	+	Os01t0141600-01	--	--	--	unknown protein [Oryza sativa Japonica Group]	RUS5_ARATH RecName: Full=Protein root UVB sensitive 5 {ECO:0000303|PubMed:19515790};	A0A0P0UYJ7_ORYSJ SubName: Full=Os01g0141600 protein {ECO:0000313|EMBL:BAF03898.1};	Uncharacterized conserved protein	--	PF04884.17:Vitamin B6 photo-protection and homoeostasis	--	--	--
Os01t0141700-01	0.1062	0.7207	0.1588	1.8748	1.4073	0.9526	1.9539	2.4832	2.2431	1.87	0.7618	1.2103	chr01	2250838	2255073	-	Os01t0141700-01	--	K10140 DNA damage-binding protein 2 | (RefSeq) protein DAMAGED DNA-BINDING 2 (A)	ko03420: Nucleotide excision repair; ko04120: Ubiquitin mediated proteolysis	DNA damage-binding protein 2-like [Oryza sativa Japonica Group]	DDB2_ORYSJ RecName: Full=DNA damage-binding protein 2 {ECO:0000305}; AltName: Full=UV-damaged DNA-binding protein 2 {ECO:0000305}; Short=OsUV-DDB2 {ECO:0000303|PubMed:12711392}; AltName: Full=WD40 repeat-containing protein 2 {ECO:0000305}; Short=OsWD40-2 {ECO:0000303|PubMed:22429805};	A0A0E0MR62_ORYRU RecName: Full=DNA damage-binding protein 2 {ECO:0000256|ARBA:ARBA00014580};	WD40 protein	GO:0080008,Cul4-RING E3 ubiquitin ligase complex; GO:0005634,nucleus; GO:0003684,damaged DNA binding; GO:0046872,metal ion binding; GO:0006281,DNA repair; GO:0009411,response to UV; GO:0003674,molecular_function; GO:0003676,nucleic acid binding; GO:0003677,DNA binding; GO:0005488,binding; GO:0097159,organic cyclic compound binding; GO:1901363,heterocyclic compound binding; GO:0043167,ion binding;…	PF00400.35:WD domain, G-beta repeat	--	--	--
Os01t0141900-01	0.6225	1.0057	0.8369	2.6312	2.6743	2.2439	1.6849	1.707	1.5453	3.5635	1.6571	1.7669	chr01	2261501	2266230	+	Os01t0141900-01	--	K01765 inositol-1,3,4-trisphosphate 5/6-kinase [EC:2.7.1.159] | (RefSeq) inositol-tetrakisphosphate 1-kinase 6 (A)	ko00562: Inositol phosphate metabolism; ko01100: Metabolic pathways	hypothetical protein OsJ_00320 [Oryza sativa Japonica Group]	--	B9EZF6_ORYSJ SubName: Full=Putative proteophosphoglycan {ECO:0000313|EMBL:BAD61066.1};	--	--	--	--	--	--
Os01t0142100-01	0	0	0.018	0.1152	0.1045	0.1003	0.0717	0.0527	0.02	0.1344	0.0705	0.0569	chr01	2266281	2271051	-	Os01t0142100-01	--	K25380 zinc metalloprotease EGY, chloroplastic [EC:3.4.24.-] | (RefSeq) probable zinc metalloprotease EGY2, chloroplastic isoform X1 (A)	--	probable zinc metalloprotease EGY2, chloroplastic [Oryza sativa Japonica Group]	EGY2_ORYSJ RecName: Full=Probable zinc metalloprotease EGY2, chloroplastic; EC=3.4.24.-; AltName: Full=Protein ETHYLENE-DEPENDENT GRAVITROPISM-DEFICIENT AND YELLOW-GREEN 2; Short=OsEGY2; Flags: Precursor;	A0A0E0FQV0_ORYNI SubName: Full=Uncharacterized protein {ECO:0000313|EnsemblPlants:ONIVA01G29430.2};	--	GO:0031969,chloroplast membrane; GO:0016021,integral component of membrane; GO:0008237,metallopeptidase activity; GO:0006508,proteolysis; GO:0003674,molecular_function; GO:0003824,catalytic activity; GO:0008233,peptidase activity; GO:0016787,hydrolase activity; GO:0140096,catalytic activity, acting on a protein; GO:0006807,nitrogen compound metabolic process; GO:0008150,biological_process; GO:000…	PF02163.25:Peptidase family M50	--	--	--
Os01t0142200-01	0.1807	0.8224	0.2161	2.3432	2.6941	2.0794	1.0424	1.4789	1.5268	4.5822	1.2727	1.3687	chr01	2271163	2273724	+	Os01t0142200-01	--	K15901 EKC/KEOPS complex subunit TPRKB/CGI121 | (RefSeq) EKC/KEOPS complex subunit TPRKB (A)	--	EKC/KEOPS complex subunit TPRKB [Oryza sativa Japonica Group]	--	A0A0D9Y334_9ORYZ SubName: Full=Uncharacterized protein {ECO:0000313|EnsemblPlants:OGLUM01G02970.2};	Cell growth regulatory protein CGR11	GO:0005634,nucleus; GO:0005575,cellular_component; GO:0005622,intracellular anatomical structure; GO:0043226,organelle; GO:0043227,membrane-bounded organelle; GO:0043229,intracellular organelle; GO:0043231,intracellular membrane-bounded organelle; GO:0110165,cellular anatomical entity	PF08617.13:Kinase binding protein CGI-121	--	--	--
Os01t0142300-03	0	0	0	0	0	0.0182	0	0	0	0	0.0191	0	chr01	2275067	2278872	+	Os01t0142300-03	--	K06119 sulfoquinovosyltransferase [EC:2.4.1.-] | (RefSeq) sulfoquinovosyl transferase SQD2 (A)	ko00561: Glycerolipid metabolism; ko01100: Metabolic pathways	hypothetical protein DAI22_01g028700 [Oryza sativa Japonica Group]	SQD2_ARATH RecName: Full=Sulfoquinovosyl transferase SQD2 {ECO:0000303|PubMed:11960029}; EC=2.4.1.- {ECO:0000305|PubMed:11960029}; AltName: Full=Protein SULFOQUINOVOSYLDIACYLGLYCEROL 2 {ECO:0000303|PubMed:11960029}; AltName: Full=Sulfolipid synthase SQD2 {ECO:0000305|PubMed:11960029}; AltName: Full=UDP-sulfoquinovose: diacylglycerol alpha-sulfoquinovosyltransferase SQD2 {ECO:0000305}; Flags: Prec…	A0A0N7KCB2_ORYSJ SubName: Full=Os01g0142300 protein {ECO:0000313|EMBL:BAF03905.1};	N-acetylglucosaminyltransferase complex, subunit PIG-A/SPT14, required for phosphatidylinositol biosynthesis/Sulfolipid synthase	GO:0009507,chloroplast; GO:0009941,chloroplast envelope; GO:0031969,chloroplast membrane; GO:0016021,integral component of membrane; GO:0005886,plasma membrane; GO:0009536,plastid; GO:0016757,transferase activity, transferring glycosyl groups; GO:0008194,UDP-glycosyltransferase activity; GO:0046510,UDP-sulfoquinovose:DAG sulfoquinovosyltransferase activity; GO:0016036,cellular response to phospha…	PF00534.23:Glycosyl transferases group 1	--	--	--
Os01t0142500-01	3.5888	6.4235	3.3306	11.51	13.6861	10.8738	5.314	8.2608	6.4445	16.4877	8.1119	8.3552	chr01	2281913	2284775	-	Os01t0142500-01	--	K12133 MYB-related transcription factor LHY | (RefSeq) protein LHY isoform X1 (A)	ko04712: Circadian rhythm - plant	transcription factor DIVARICATA [Oryza sativa Japonica Group]	DIV_ANTMA RecName: Full=Transcription factor DIVARICATA;	A0A0D9Y337_9ORYZ SubName: Full=Uncharacterized protein {ECO:0000313|EnsemblPlants:OGLUM01G02990.1};	Zuotin and related molecular chaperones (DnaJ superfamily), contains DNA-binding domains	GO:0005634,nucleus; GO:0003677,DNA binding; GO:0048262,determination of dorsal/ventral asymmetry; GO:0009908,flower development; GO:0003674,molecular_function; GO:0003676,nucleic acid binding; GO:0005488,binding; GO:0097159,organic cyclic compound binding; GO:1901363,heterocyclic compound binding; GO:0003002,regionalization; GO:0007275,multicellular organism development; GO:0007389,pattern specif…	PF00249.34:Myb-like DNA-binding domain	MYB	TF	MYB->MYB
Os01t0142600-01	0.0176	0.0422	0.0351	0.1769	0.0875	0.1307	0.0525	0.1372	0.0391	0.3939	0.31	0.1297	chr01	2292239	2294340	+	Os01t0142600-01	--	--	--	Os01g0142600 [Oryza sativa Japonica Group]	--	Q0JQS1_ORYSJ SubName: Full=Os01g0142600 protein {ECO:0000313|EMBL:BAS70331.1};	--	--	--	--	--	--
Os01t0142800-01	0.0642	0.1538	0.064	0.1759	0.1063	0.1489	0.0958	0.172	0.0892	0.3591	0.1413	0.0675	chr01	2294904	2298329	+	Os01t0142800-01	--	K14638 solute carrier family 15 (peptide/histidine transporter), member 3/4 | (RefSeq) uncharacterized protein LOC4325456 isoform X1 (A)	--	unnamed protein product, partial [Oryza sativa Japonica Group]	PTR1_ARATH RecName: Full=Protein NRT1/ PTR FAMILY 8.1; Short=AtNPF8.1; AltName: Full=Peptide transporter PTR1;	A0A0E0FQU1_ORYNI SubName: Full=Uncharacterized protein {ECO:0000313|EnsemblPlants:ONIVA01G29390.1};	H+/oligopeptide symporter	GO:0016021,integral component of membrane; GO:0005886,plasma membrane; GO:0009506,plasmodesma; GO:0071916,dipeptide transmembrane transporter activity; GO:0042937,tripeptide transmembrane transporter activity; GO:0042938,dipeptide transport; GO:0006807,nitrogen compound metabolic process; GO:0015031,protein transport; GO:0042939,tripeptide transport; GO:0003674,molecular_function; GO:0005215,tran…	PF00854.24:POT family	--	--	--
Os01t0142800-02	0	0	0	0.1203	0.0893	0.0334	0.0477	0.0584	0.0133	0.1638	0.0938	0.0882	chr01	2295007	2298095	+	Os01t0142800-02	--	K14638 solute carrier family 15 (peptide/histidine transporter), member 3/4 | (RefSeq) uncharacterized protein LOC4325456 isoform X1 (A)	--	Os01g0142800, partial [Oryza sativa Japonica Group]	PTR5_ARATH RecName: Full=Protein NRT1/ PTR FAMILY 8.2; Short=AtNPF8.2; AltName: Full=Peptide transporter PTR5;	A0A0P0UYD6_ORYSJ SubName: Full=Os01g0142800 protein {ECO:0000313|EMBL:BAS70333.1}; Flags: Fragment;	H+/oligopeptide symporter	GO:0016021,integral component of membrane; GO:0005886,plasma membrane; GO:0071916,dipeptide transmembrane transporter activity; GO:0042937,tripeptide transmembrane transporter activity; GO:0042938,dipeptide transport; GO:0009860,pollen tube growth; GO:0015031,protein transport; GO:0003674,molecular_function; GO:0005215,transporter activity; GO:0008509,anion transmembrane transporter activity; GO:…	--	--	--	--
Os01t0143100-01	1.0972	1.7085	1.1483	2.7056	2.5449	2.6987	1.4734	1.7909	1.891	3.8534	2.3615	2.1068	chr01	2350069	2353502	-	Os01t0143100-01	--	K14684 solute carrier family 25 (mitochondrial phosphate transporter), member 23/24/25/41 | (RefSeq) mitochondrial adenine nucleotide transporter ADNT1 (A)	--	mitochondrial substrate carrier family protein B isoform X1 [Oryza sativa Japonica Group]	ADNT1_ARATH RecName: Full=Mitochondrial adenine nucleotide transporter ADNT1; AltName: Full=Adenine nucleotide transporter 1;	A0A8J8XR02_ORYSJ SubName: Full=Os01g0143100 protein {ECO:0000313|EMBL:BAF03909.1};	Mitochondrial solute carrier protein	GO:0016021,integral component of membrane; GO:0005743,mitochondrial inner membrane; GO:0015297,antiporter activity; GO:0003674,molecular_function; GO:0005215,transporter activity; GO:0015291,secondary active transmembrane transporter activity; GO:0022804,active transmembrane transporter activity; GO:0022857,transmembrane transporter activity; GO:0005575,cellular_component; GO:0016020,membrane; GO…	PF00153.30:Mitochondrial carrier protein	--	--	--
Os01t0143300-01	0	0.1649	0.1372	0.7545	0.5988	0.4473	0.0685	0.3019	0.3062	0.7275	0.3704	0.507	chr01	2357871	2360437	-	Os01t0143300-01	--	K15414 complement component 1 Q subcomponent-binding protein, mitochondrial | (RefSeq) uncharacterized protein At2g39795, mitochondrial (A)	--	hypothetical protein OsI_00351 [Oryza sativa Indica Group]	YB95_ARATH RecName: Full=Uncharacterized protein At2g39795, mitochondrial; Flags: Precursor;	A2WKJ8_ORYSI SubName: Full=Uncharacterized protein {ECO:0000313|EMBL:EAY72494.1};	MAM33, mitochondrial matrix glycoprotein	GO:0005794,Golgi apparatus; GO:0005759,mitochondrial matrix; GO:0005739,mitochondrion; GO:0005575,cellular_component; GO:0005622,intracellular anatomical structure; GO:0005737,cytoplasm; GO:0012505,endomembrane system; GO:0043226,organelle; GO:0043227,membrane-bounded organelle; GO:0043229,intracellular organelle; GO:0043231,intracellular membrane-bounded organelle; GO:0110165,cellular anatomical…	PF02330.19:Mitochondrial glycoprotein	--	--	--
Os01t0143350-00	0	0	0	0.0418	0	0	0	0	0	0	0	0	chr01	2358098	2360393	+	Os01t0143350-00	--	K15414 complement component 1 Q subcomponent-binding protein, mitochondrial | (RefSeq) uncharacterized protein At2g39795, mitochondrial (A)	--	hypothetical protein OsJ_00331 [Oryza sativa Japonica Group]	YB95_ARATH RecName: Full=Uncharacterized protein At2g39795, mitochondrial; Flags: Precursor;	Q0JQR8_ORYSJ SubName: Full=Os01g0143300 protein {ECO:0000313|EMBL:BAS70338.1};	MAM33, mitochondrial matrix glycoprotein	GO:0005794,Golgi apparatus; GO:0005759,mitochondrial matrix; GO:0005739,mitochondrion; GO:0005575,cellular_component; GO:0005622,intracellular anatomical structure; GO:0005737,cytoplasm; GO:0012505,endomembrane system; GO:0043226,organelle; GO:0043227,membrane-bounded organelle; GO:0043229,intracellular organelle; GO:0043231,intracellular membrane-bounded organelle; GO:0110165,cellular anatomical…	PF02330.19:Mitochondrial glycoprotein	--	--	--
Os01t0143900-01	58.1462	54.3954	52.7503	35.2765	35.0318	35.9054	34.896	33.3068	45.8862	33.7544	36.3769	38.8697	chr01	2377369	2377984	-	Os01t0143900-01	--	--	--	hypothetical protein OsI_00356 [Oryza sativa Indica Group]	--	A0A0E0FG35_ORYNI SubName: Full=Uncharacterized protein {ECO:0000313|EnsemblPlants:ONIVA01G03120.1};	--	GO:0016021,integral component of membrane; GO:0008168,methyltransferase activity; GO:0045488,pectin metabolic process; GO:0003674,molecular_function; GO:0003824,catalytic activity; GO:0016740,transferase activity; GO:0016741,transferase activity, transferring one-carbon groups; GO:0005975,carbohydrate metabolic process; GO:0005976,polysaccharide metabolic process; GO:0008150,biological_process; G…	--	--	--	--
Os01t0144000-01	17.3894	16.6129	16.4629	23.3763	23.483	22.7488	19.0096	20.5051	17.6878	27.3772	19.9388	17.6841	chr01	2378825	2382584	-	Os01t0144000-01	--	K23871 putative pectin methylesterase [EC:2.1.1.-] | (RefSeq) uncharacterized protein At3g49720 isoform X1 (A)	--	hypothetical protein EE612_000231, partial [Oryza sativa]	CGR2_ARATH RecName: Full=Probable pectin methylesterase CGR2 {ECO:0000303|PubMed:25704846}; EC=2.1.1.- {ECO:0000305|PubMed:27208234}; AltName: Full=Cotton Golgi-related 2 {ECO:0000303|PubMed:25704846};	A0A0P0UXW7_ORYSJ SubName: Full=Os01g0144000 protein {ECO:0000313|EMBL:BAS70348.1}; Flags: Fragment;	--	GO:0009535,chloroplast thylakoid membrane; GO:0005829,cytosol; GO:0005768,endosome; GO:0005794,Golgi apparatus; GO:0005797,Golgi medial cisterna; GO:0000139,Golgi membrane; GO:0016021,integral component of membrane; GO:0000325,plant-type vacuole; GO:0005886,plasma membrane; GO:0005802,trans-Golgi network; GO:0008168,methyltransferase activity; GO:0015976,carbon utilization; GO:0009965,leaf morpho…	PF07021.15:Methionine biosynthesis protein MetW	--	--	--
Os01t0144100-01	0	0	0	0	0.1053	0	0	0.0413	0	0.0527	0	0.0892	chr01	2383611	2385593	-	Os01t0144100-01	--	--	--	thylakoid lumenal 15 kDa protein 1, chloroplastic [Oryza sativa Japonica Group]	TL15A_ARATH RecName: Full=Thylakoid lumenal 15 kDa protein 1, chloroplastic; AltName: Full=p15; Flags: Precursor;	Q9ARP1_ORYSJ SubName: Full=Os01g0144100 protein {ECO:0000313|EMBL:BAS70349.1}; SubName: Full=cDNA clone:001-008-F11, full insert sequence {ECO:0000313|EMBL:BAG86838.1}; SubName: Full=cDNA clone:001-023-B04, full insert sequence {ECO:0000313|EMBL:BAG96389.1};	--	GO:0009507,chloroplast; GO:0009534,chloroplast thylakoid; GO:0009543,chloroplast thylakoid lumen; GO:0009535,chloroplast thylakoid membrane; GO:0005829,cytosol; GO:0009579,thylakoid; GO:0031977,thylakoid lumen; GO:0005575,cellular_component; GO:0005622,intracellular anatomical structure; GO:0005737,cytoplasm; GO:0009536,plastid; GO:0043226,organelle; GO:0043227,membrane-bounded organelle; GO:0043…	PF00805.25:Pentapeptide repeats (8 copies)	--	--	--
Os01t0144200-01	1.787	2.4763	2.0956	1.3121	1.5965	1.2034	0.8017	1.161	0.6234	1.3069	1.0627	1.0692	chr01	2386373	2388597	+	Os01t0144200-01	--	K23335 glucose-induced degradation protein 4 | (RefSeq) glucose-induced degradation protein 4 homolog (A)	--	glucose-induced degradation protein 4 homolog [Oryza sativa Japonica Group]	--	B9EZG7_ORYSJ SubName: Full=Os01g0144200 protein {ECO:0000313|EMBL:BAF03917.1};	Vacuolar import and degradation protein	--	PF09783.12:Vacuolar import and degradation protein	--	--	--
Os01t0144300-01	0.0259	0.031	0.0258	0.2127	0.4716	0.2402	0.103	0.1261	0.2589	0.193	0.2785	0.1906	chr01	2388605	2390483	-	Os01t0144300-01	--	--	--	uncharacterized protein LOC4325467 [Oryza sativa Japonica Group]	--	Q0JQR0_ORYSJ SubName: Full=Os01g0144300 protein {ECO:0000313|EMBL:BAS70351.1};	--	GO:0009737,response to abscisic acid; GO:0008150,biological_process; GO:0009719,response to endogenous stimulus; GO:0009725,response to hormone; GO:0010033,response to organic substance; GO:0033993,response to lipid; GO:0042221,response to chemical; GO:0050896,response to stimulus; GO:0097305,response to alcohol; GO:1901700,response to oxygen-containing compound	--	--	--	--
Os01t0144340-00	0.6113	0.5974	0.6414	1.3518	1.3327	1.3738	0.5441	0.8623	0.5545	2.1801	1.2749	1.0156	chr01	2391464	2397295	-	Os01t0144340-00	--	K11672 actin-related protein 5 | (RefSeq) actin-related protein 5 (A)	--	actin-related protein 5 [Oryza sativa Japonica Group]	ARP5_ORYSI RecName: Full=Actin-related protein 5;	A0A0P0UXX5_ORYSJ SubName: Full=Os01g0144340 protein {ECO:0000313|EMBL:BAS70352.1};	Actin-related protein - Arp5p	GO:0005634,nucleus; GO:0005575,cellular_component; GO:0005622,intracellular anatomical structure; GO:0043226,organelle; GO:0043227,membrane-bounded organelle; GO:0043229,intracellular organelle; GO:0043231,intracellular membrane-bounded organelle; GO:0110165,cellular anatomical entity	PF00022.22:Actin	--	--	--
Os01t0144380-01	0.0077	0.0184	0	0.0492	0.0255	0.0143	0.023	0.015	0.0257	0.0669	0.0527	0.0081	chr01	2393483	2398292	+	Os01t0144380-01	--	K11672 actin-related protein 5 | (RefSeq) actin-related protein 5 (A)	--	Os01g0144380 [Oryza sativa Japonica Group]	ARP5_ORYSI RecName: Full=Actin-related protein 5;	A0A0N7KCB5_ORYSJ SubName: Full=Os01g0144380 protein {ECO:0000313|EMBL:BAS70353.1};	Actin-related protein - Arp5p	GO:0005634,nucleus; GO:0005575,cellular_component; GO:0005622,intracellular anatomical structure; GO:0043226,organelle; GO:0043227,membrane-bounded organelle; GO:0043229,intracellular organelle; GO:0043231,intracellular membrane-bounded organelle; GO:0110165,cellular anatomical entity	--	--	--	--
Os01t0144500-00	0	0.0603	0.0502	0.046	0	0.0935	0.1002	0.0981	0.056	0.0626	0.0985	0	chr01	2400945	2402336	-	Os01t0144500-00	--	K14016 ubiquitin fusion degradation protein 1 | (RefSeq) ubiquitin fusion degradation protein 1 homolog (A)	ko04141: Protein processing in endoplasmic reticulum	hypothetical protein EE612_000238, partial [Oryza sativa]	--	A0A0P0UY76_ORYSJ SubName: Full=Os01g0144500 protein {ECO:0000313|EMBL:BAS70354.1}; Flags: Fragment;	Ubiquitin fusion-degradation protein	GO:0034098,VCP-NPL4-UFD1 AAA ATPase complex; GO:0031593,polyubiquitin modification-dependent protein binding; GO:0071712,ER-associated misfolded protein catabolic process; GO:0030433,ubiquitin-dependent ERAD pathway; GO:0003674,molecular_function; GO:0005488,binding; GO:0005515,protein binding; GO:0140030,modification-dependent protein binding; GO:0006508,proteolysis; GO:0006515,protein quality c…	PF03152.17:Ubiquitin fusion degradation protein UFD1	--	--	--
Os01t0144600-01	10.17	13.935	10.9602	17.1033	17.9378	17.6946	12.2818	13.8235	14.6466	22.2543	16.5216	14.0964	chr01	2403276	2405947	+	Os01t0144600-01	--	K12593 M-phase phosphoprotein 6, animal type | (RefSeq) uncharacterized protein LOC4325469 (A)	ko03018: RNA degradation	uncharacterized protein LOC4325469 [Oryza sativa Japonica Group]	--	A0A0P0UY15_ORYSJ SubName: Full=Os01g0144600 protein {ECO:0000313|EMBL:BAF03919.1};	--	--	PF10175.12:M-phase phosphoprotein 6	--	--	--
Os01t0144700-01	1.2252	2.5683	0.977	4.3643	5.5825	2.8999	2.6204	4.2983	3.0654	6.5499	2.3375	3.5452	chr01	2406475	2408051	+	Os01t0144700-01	--	--	--	uncharacterized protein LOC4325470 [Oryza sativa Japonica Group]	--	A0A0D3EJI1_9ORYZ SubName: Full=Uncharacterized protein {ECO:0000313|EnsemblPlants:OBART01G02870.1};	--	--	--	--	--	--
Os01t0144800-01	0	0.1105	0	0	0.0764	0.0428	0.0459	0.0899	0.0513	0.2294	0	0.1456	chr01	2414271	2415072	+	Os01t0144800-01	--	--	--	unknown protein [Oryza sativa Japonica Group]	--	Q5ZBL2_ORYSJ SubName: Full=Os01g0144800 protein {ECO:0000313|EMBL:BAS70357.1}; SubName: Full=cDNA clone:002-170-A12, full insert sequence {ECO:0000313|EMBL:BAG99021.1};	--	GO:0016021,integral component of membrane; GO:0005575,cellular_component; GO:0016020,membrane; GO:0031224,intrinsic component of membrane; GO:0110165,cellular anatomical entity	PF12442.11:Protein of unknown function (DUF3681)	--	--	--
Os01t0144900-01	0.1187	0.2436	0.0338	0.0155	0.0281	0.0629	0.0843	0.0496	0.0754	0.0211	0.0332	0.0178	chr01	2416643	2418825	+	Os01t0144900-01	--	--	--	Os01g0144900 [Oryza sativa Japonica Group]	--	Q0JQQ6_ORYSJ SubName: Full=Os01g0144900 protein {ECO:0000313|EMBL:BAS70358.1};	--	--	--	--	--	--
Os01t0145000-00	0.2203	0.6596	0.2195	0	0	0	0	0	0	0	0	0	chr01	2422347	2422682	+	Os01t0145000-00	--	--	--	hypothetical protein OsI_00366 [Oryza sativa Indica Group]	--	A0A0P0UYG9_ORYSJ SubName: Full=Os01g0145000 protein {ECO:0000313|EMBL:BAS70359.1};	--	GO:0016021,integral component of membrane; GO:0005575,cellular_component; GO:0016020,membrane; GO:0031224,intrinsic component of membrane; GO:0110165,cellular anatomical entity	PF12442.11:Protein of unknown function (DUF3681)	--	--	--
Os01t0145200-01	0.4625	1.6225	0.3622	0	0	0	0	0	0	0.0411	0.0323	0	chr01	2434793	2438772	+	Os01t0145200-01	--	--	--	uncharacterized protein LOC9272059 [Oryza sativa Japonica Group]	--	I1NK62_ORYGL SubName: Full=Uncharacterized protein {ECO:0000313|EnsemblPlants:ORGLA01G0025200.1};	--	GO:0016021,integral component of membrane; GO:0005575,cellular_component; GO:0016020,membrane; GO:0031224,intrinsic component of membrane; GO:0110165,cellular anatomical entity	PF12442.11:Protein of unknown function (DUF3681)	--	--	--
Os01t0145600-01	0.5769	1.382	0.3286	0	0	0	0	0	0	0	0	0	chr01	2453742	2456495	+	Os01t0145600-01	--	--	--	uncharacterized protein LOC4325203 [Oryza sativa Japonica Group]	--	C7IXM1_ORYSJ SubName: Full=Os01g0145600 protein {ECO:0000313|EMBL:BAS70364.1};	--	--	--	--	--	--
Os01t0146101-01	0.4772	1.8706	1.0377	0	0	0	0	0	0	0	0	0	chr01	2488413	2491357	+	Os01t0146101-01	--	--	--	Os01g0146101, partial [Oryza sativa Japonica Group]	--	C7IXM3_ORYSJ SubName: Full=Os01g0146101 protein {ECO:0000313|EMBL:BAS70369.1}; Flags: Fragment;	--	--	--	--	--	--
Os01t0146200-01	0	0.2287	0.1142	0.3836	0.5378	0.2835	0.038	0.0744	0	0.5697	0.2615	0.1607	chr01	2500280	2501248	+	Os01t0146200-01	--	--	--	hypothetical protein OsJ_00355 [Oryza sativa Japonica Group]	--	C7IXM4_ORYSJ SubName: Full=Os01g0146200 protein {ECO:0000313|EMBL:BAS70370.1};	--	GO:0016021,integral component of membrane; GO:0005575,cellular_component; GO:0016020,membrane; GO:0031224,intrinsic component of membrane; GO:0110165,cellular anatomical entity	PF12442.11:Protein of unknown function (DUF3681)	--	--	--
Os01t0147001-00	0	0	0	0	0	0.0666	0	0	0	0.1783	0	0	chr01	2550946	2551461	+	Os01t0147001-00	--	K20871 putative beta-1,4-xylosyltransferase IRX14 [EC:2.4.2.-] | (RefSeq) probable glucuronosyltransferase Os04g0650300 (A)	--	Os01g0147001 [Oryza sativa Japonica Group]	GT43_ORYSJ RecName: Full=Probable glucuronosyltransferase Os04g0650300; EC=2.4.-.-; AltName: Full=OsGT43B;	A0A0N7KCB8_ORYSJ RecName: Full=Glycosyltransferases {ECO:0000256|RuleBase:RU363127}; EC=2.4.-.- {ECO:0000256|RuleBase:RU363127};	Beta-1,3-glucuronyltransferase B3GAT1/SQV-8	GO:0000139,Golgi membrane; GO:0016021,integral component of membrane; GO:0015018,galactosylgalactosylxylosylprotein 3-beta-glucuronosyltransferase activity; GO:0042285,xylosyltransferase activity; GO:0005975,carbohydrate metabolic process; GO:0071555,cell wall organization; GO:0010417,glucuronoxylan biosynthetic process; GO:0009834,plant-type secondary cell wall biogenesis; GO:0003674,molecular_f…	PF03360.19:Glycosyltransferase family 43	--	--	--
Os01t0147200-01	12.8031	15.5024	13.0563	25.4496	26.7961	24.6054	18.6114	17.8259	18.6597	35.3974	23.6239	25.4617	chr01	2560897	2565321	+	Os01t0147200-01	--	K17498 transcription factor SPN1 | (RefSeq) transcription factor IWS1 (A)	--	protein IWS1 homolog 1 [Oryza sativa Japonica Group]	IWS1_ARATH RecName: Full=Protein IWS1 homolog 1 {ECO:0000305}; Short=AtIWS1 {ECO:0000303|PubMed:20139304}; AltName: Full=Interacts with SPT6 protein 1 {ECO:0000305}; AltName: Full=Protein HIGH NITROGEN INSENSITIVE 9; AltName: Full=Protein SUPPRESSOR OF BES-1-D 1 {ECO:0000305};	A0A0P0UXZ0_ORYSJ SubName: Full=Os01g0147200 protein {ECO:0000313|EMBL:BAF03925.1};	Uncharacterized conserved protein	GO:0005634,nucleus; GO:0009742,brassinosteroid mediated signaling pathway; GO:0032784,regulation of DNA-templated transcription, elongation; GO:0007154,cell communication; GO:0007165,signal transduction; GO:0008150,biological_process; GO:0009719,response to endogenous stimulus; GO:0009725,response to hormone; GO:0009741,response to brassinosteroid; GO:0009755,hormone-mediated signaling pathway; G…	PF08711.14:TFIIS helical bundle-like domain	IWS1	TR	IWS1
Os01t0147200-02	0	0	0	0	0.0585	0.0218	0.0468	0.0229	0	0.0878	0.0691	0	chr01	2560917	2562589	+	Os01t0147200-02	--	K17498 transcription factor SPN1 | (RefSeq) transcription factor IWS1 (A)	--	Os01g0147200 [Oryza sativa Japonica Group]	--	A0A0P0UYI5_ORYSJ SubName: Full=Os01g0147200 protein {ECO:0000313|EMBL:BAS70381.1};	--	GO:0009742,brassinosteroid mediated signaling pathway; GO:0032784,regulation of DNA-templated transcription, elongation; GO:0007154,cell communication; GO:0007165,signal transduction; GO:0008150,biological_process; GO:0009719,response to endogenous stimulus; GO:0009725,response to hormone; GO:0009741,response to brassinosteroid; GO:0009755,hormone-mediated signaling pathway; GO:0009987,cellular p…	--	--	--	--
Os01t0147250-01	0.7648	0.6108	0.8779	0.2329	0.2496	0.1183	0.3228	0.3275	0.1675	0.2305	0.3401	0.2439	chr01	2566663	2569855	-	Os01t0147250-01	--	--	--	RHOMBOID-like protein 1 [Oryza sativa Japonica Group]	RBL1_ARATH RecName: Full=RHOMBOID-like protein 1 {ECO:0000303|PubMed:16223493, ECO:0000303|PubMed:17181860}; Short=AtRBL1 {ECO:0000303|PubMed:16223493, ECO:0000303|PubMed:17181860}; EC=3.4.21.- {ECO:0000305};	A0A0E0JE03_ORYPU RecName: Full=RHOMBOID-like protein {ECO:0000256|RuleBase:RU362115}; EC=3.4.21.- {ECO:0000256|RuleBase:RU362115}; AltName: Full=Rhomboid-like protein {ECO:0000256|RuleBase:RU362115};	Rhomboid family proteins	GO:0005794,Golgi apparatus; GO:0000139,Golgi membrane; GO:0016021,integral component of membrane; GO:0004252,serine-type endopeptidase activity; GO:0006508,proteolysis; GO:0003674,molecular_function; GO:0003824,catalytic activity; GO:0004175,endopeptidase activity; GO:0008233,peptidase activity; GO:0008236,serine-type peptidase activity; GO:0016787,hydrolase activity; GO:0017171,serine hydrolase …	PF01694.25:Rhomboid family	--	--	--
Os01t0147300-01	0.5147	0.4453	0.7411	0.1045	0.0237	0.1592	0.1138	0.0836	0.0636	0.0355	0.1958	0.2407	chr01	2568051	2570029	+	Os01t0147300-01	--	--	--	unnamed protein product [Oryza sativa Japonica Group]	RBL1_ARATH RecName: Full=RHOMBOID-like protein 1 {ECO:0000303|PubMed:16223493, ECO:0000303|PubMed:17181860}; Short=AtRBL1 {ECO:0000303|PubMed:16223493, ECO:0000303|PubMed:17181860}; EC=3.4.21.- {ECO:0000305};	B7F9A1_ORYSJ RecName: Full=RHOMBOID-like protein {ECO:0000256|RuleBase:RU362115}; EC=3.4.21.- {ECO:0000256|RuleBase:RU362115}; AltName: Full=Rhomboid-like protein {ECO:0000256|RuleBase:RU362115};	Rhomboid family proteins	GO:0005794,Golgi apparatus; GO:0000139,Golgi membrane; GO:0016021,integral component of membrane; GO:0004252,serine-type endopeptidase activity; GO:0006508,proteolysis; GO:0003674,molecular_function; GO:0003824,catalytic activity; GO:0004175,endopeptidase activity; GO:0008233,peptidase activity; GO:0008236,serine-type peptidase activity; GO:0016787,hydrolase activity; GO:0017171,serine hydrolase …	PF01694.25:Rhomboid family	--	--	--
Os01t0147400-00	3.0195	2.0843	3.622	0.5142	0.5088	0.855	0.6618	0.1995	0.3984	1.018	1.6022	0.9693	chr01	2570072	2571010	-	Os01t0147400-00	--	--	--	factor of DNA methylation 2 isoform X2 [Oryza sativa Japonica Group]	FDM2_ARATH RecName: Full=Factor of DNA methylation 2 {ECO:0000303|PubMed:22302148}; AltName: Full=Protein IDN2 PARALOG 2 {ECO:0000303|PubMed:22570638}; AltName: Full=Protein IDN2-LIKE 2;	A0A0P0UYW6_ORYSJ SubName: Full=Os01g0147400 protein {ECO:0000313|EMBL:BAS70384.1};	--	GO:0080188,gene silencing by RNA-directed DNA methylation; GO:0010569,regulation of double-strand break repair via homologous recombination; GO:0008150,biological_process; GO:0008152,metabolic process; GO:0009892,negative regulation of metabolic process; GO:0009987,cellular process; GO:0010467,gene expression; GO:0010468,regulation of gene expression; GO:0010605,negative regulation of macromolecu…	PF03469.17:XH domain	--	--	--
Os01t0147600-00	0	0.1136	0	0	0.0393	0	0.0472	0	0.0527	0.059	0.0464	0.0499	chr01	2573049	2577415	-	Os01t0147600-00	--	--	--	Os01g0147600 [Oryza sativa Japonica Group]	--	A0A0N7KCB9_ORYSJ SubName: Full=Os01g0147600 protein {ECO:0000313|EMBL:BAS70385.1};	--	--	PF14916.9:Coiled-coil domain of unknown function	--	--	--
Os01t0147650-00	0.0942	0	0	0	0	0.1748	0	0	0	0	0.0921	0	chr01	2575172	2575564	-	Os01t0147650-00	--	--	--	--	--	--	--	--	--	--	--	--
Os01t0147700-01	1.0431	2.2387	1.4008	10.5594	12.2299	8.418	4.9145	6.5085	4.704	14.2832	6.3358	6.2347	chr01	2579565	2583575	-	Os01t0147700-01	--	--	--	factor of DNA methylation 1 [Oryza sativa Japonica Group]	FDM1_ARATH RecName: Full=Factor of DNA methylation 1 {ECO:0000303|PubMed:22302148}; AltName: Full=Protein IDN2 PARALOG 1 {ECO:0000303|PubMed:22570638}; AltName: Full=Protein IDN2-LIKE 1 {ECO:0000303|PubMed:22592791};	Q5ZEE6_ORYSJ SubName: Full=Os01g0147700 protein {ECO:0000313|EMBL:BAF03928.1}; SubName: Full=Putative transcription factor X1 {ECO:0000313|EMBL:BAD61126.1};	--	GO:0009506,plasmodesma; GO:0003677,DNA binding; GO:0003725,double-stranded RNA binding; GO:0043621,protein self-association; GO:0003723,RNA binding; GO:0080188,gene silencing by RNA-directed DNA methylation; GO:0010569,regulation of double-strand break repair via homologous recombination; GO:0003674,molecular_function; GO:0003676,nucleic acid binding; GO:0005488,binding; GO:0097159,organic cyclic…	PF03469.17:XH domain	--	--	--
Os01t0147800-01	0	0	0	0.0376	0.0512	0.0765	0.1435	0.2008	0.1375	0.2049	0.0605	0.2385	chr01	2584986	2587547	-	Os01t0147800-01	--	--	--	Os01g0147800, partial [Oryza sativa Japonica Group]	--	A0A0P0UY78_ORYSJ SubName: Full=Os01g0147800 protein {ECO:0000313|EMBL:BAS70388.1}; Flags: Fragment;	--	--	PF04784.17:Protein of unknown function, DUF547	--	--	--
Os01t0147900-01	0.0703	0.2107	0.1402	0.2891	0.2331	0.4897	0.5598	0.3428	0.5475	0.3061	0.3097	0.2961	chr01	2589835	2593568	-	Os01t0147900-01	--	K01803 triosephosphate isomerase (TIM) [EC:5.3.1.1] | (RefSeq) triosephosphate isomerase, cytosolic (A)	ko00010: Glycolysis / Gluconeogenesis; ko00051: Fructose and mannose metabolism; ko00562: Inositol phosphate metabolism; ko00710: Carbon fixation in photosynthetic organisms; ko01100: Metabolic pathways; ko01110: Biosynthesis of secondary metabolites; ko01200: Carbon metabolism; ko01230: Biosynthesis of amino acids	triosephosphate isomerase, cytosolic [Oryza sativa Japonica Group]	TPIS_ORYSJ RecName: Full=Triosephosphate isomerase, cytosolic; Short=TIM; Short=Triose-phosphate isomerase; EC=5.3.1.1;	B8AD93_ORYSI SubName: Full=Uncharacterized protein {ECO:0000313|EMBL:EEC69940.1};	Triosephosphate isomerase	GO:0005829,cytosol; GO:0004807,triose-phosphate isomerase activity; GO:0006094,gluconeogenesis; GO:0046166,glyceraldehyde-3-phosphate biosynthetic process; GO:0019563,glycerol catabolic process; GO:0006096,glycolytic process; GO:0003674,molecular_function; GO:0003824,catalytic activity; GO:0016853,isomerase activity; GO:0016860,intramolecular oxidoreductase activity; GO:0016861,intramolecular oxi…	PF00121.21:Triosephosphate isomerase	--	--	--
Os01t0147950-00	0	0	0	0.0342	0	0	0	0	0	0	0	0	chr01	2589897	2593567	+	Os01t0147950-00	--	K01803 triosephosphate isomerase (TIM) [EC:5.3.1.1] | (RefSeq) triosephosphate isomerase, cytosolic (A)	ko00010: Glycolysis / Gluconeogenesis; ko00051: Fructose and mannose metabolism; ko00562: Inositol phosphate metabolism; ko00710: Carbon fixation in photosynthetic organisms; ko01100: Metabolic pathways; ko01110: Biosynthesis of secondary metabolites; ko01200: Carbon metabolism; ko01230: Biosynthesis of amino acids	triosephosphate isomerase, cytosolic [Oryza glaberrima]	TPIS_ORYSJ RecName: Full=Triosephosphate isomerase, cytosolic; Short=TIM; Short=Triose-phosphate isomerase; EC=5.3.1.1;	A0A0E0FG66_ORYNI SubName: Full=50S ribosomal protein L33, chloroplastic {ECO:0000313|EnsemblPlants:ONIVA01G03380.2};	Triosephosphate isomerase	GO:0005829,cytosol; GO:0004807,triose-phosphate isomerase activity; GO:0006094,gluconeogenesis; GO:0046166,glyceraldehyde-3-phosphate biosynthetic process; GO:0019563,glycerol catabolic process; GO:0006096,glycolytic process; GO:0003674,molecular_function; GO:0003824,catalytic activity; GO:0016853,isomerase activity; GO:0016860,intramolecular oxidoreductase activity; GO:0016861,intramolecular oxi…	PF00121.21:Triosephosphate isomerase	--	--	--
Os01t0148000-00	2.8734	3.1257	2.7034	7.7927	7.0438	5.7286	4.6083	5.8859	3.0157	7.2174	4.3315	4.6584	chr01	2599732	2603593	+	Os01t0148000-00	--	--	--	Os01g0148000 [Oryza sativa Japonica Group]	PRT6_ARATH RecName: Full=E3 ubiquitin-protein ligase PRT6 {ECO:0000305}; EC=2.3.2.27; AltName: Full=Protein GREENING AFTER EXTENDED DARKNESS 1 {ECO:0000303|PubMed:25667318}; AltName: Full=Protein PROTEOLYSIS 6 {ECO:0000303|PubMed:17572409}; AltName: Full=RING-type E3 ubiquitin transferase PRT6 {ECO:0000305};	B9ESV3_ORYSJ RecName: Full=E3 ubiquitin-protein ligase {ECO:0000256|RuleBase:RU366018}; EC=2.3.2.27 {ECO:0000256|RuleBase:RU366018};	N-end rule pathway, recognition component UBR1	GO:0005737,cytoplasm; GO:0000151,ubiquitin ligase complex; GO:0061630,ubiquitin protein ligase activity; GO:0004842,ubiquitin-protein transferase activity; GO:0008270,zinc ion binding; GO:0042742,defense response to bacterium; GO:0050832,defense response to fungus; GO:0016567,protein ubiquitination; GO:0050994,regulation of lipid catabolic process; GO:0010029,regulation of seed germination; GO:00…	PF02207.23:Putative zinc finger in N-recognin (UBR box)	--	--	--
Os01t0148050-01	19.5414	16.2749	20.5671	28.5774	25.4345	28.2415	26.2196	21.6415	17.4085	29.4958	24.7073	23.8991	chr01	2605614	2612731	+	Os01t0148050-01	--	--	--	Os01g0148050, partial [Oryza sativa Japonica Group]	PRT6_ARATH RecName: Full=E3 ubiquitin-protein ligase PRT6 {ECO:0000305}; EC=2.3.2.27; AltName: Full=Protein GREENING AFTER EXTENDED DARKNESS 1 {ECO:0000303|PubMed:25667318}; AltName: Full=Protein PROTEOLYSIS 6 {ECO:0000303|PubMed:17572409}; AltName: Full=RING-type E3 ubiquitin transferase PRT6 {ECO:0000305};	A0A0P0UYQ2_ORYSJ RecName: Full=E3 ubiquitin-protein ligase {ECO:0000256|RuleBase:RU366018}; EC=2.3.2.27 {ECO:0000256|RuleBase:RU366018}; Flags: Fragment;	Predicted ubiquitin-protein ligase of the N-recognin family	GO:0005737,cytoplasm; GO:0000151,ubiquitin ligase complex; GO:0061630,ubiquitin protein ligase activity; GO:0004842,ubiquitin-protein transferase activity; GO:0008270,zinc ion binding; GO:0042742,defense response to bacterium; GO:0050832,defense response to fungus; GO:0016567,protein ubiquitination; GO:0050994,regulation of lipid catabolic process; GO:0010029,regulation of seed germination; GO:00…	PF18995.3:Proteolysis_6 C-terminal	--	--	--
Os01t0148100-01	0.9152	1.018	0.8146	0.0299	0	0	0	0	0	0	0	0.0344	chr01	2613672	2623190	-	Os01t0148100-01	--	--	--	unknown protein [Oryza sativa Japonica Group]	--	Q5ZEE3_ORYSJ SubName: Full=Os01g0148100 protein {ECO:0000313|EMBL:BAS70393.1}; SubName: Full=cDNA clone:J013094H22, full insert sequence {ECO:0000313|EMBL:BAG90284.1};	--	--	--	--	--	--
Os01t0148200-01	0	0	0.0545	0	0	0	0	0	0	0	0	0	chr01	2629374	2630050	+	Os01t0148200-01	--	K14407 cleavage stimulation factor subunit 2 | (RefSeq) cleavage stimulating factor 64 (A)	ko03015: mRNA surveillance pathway	unnamed protein product [Oryza sativa Japonica Group]	--	B7F0V2_ORYSJ SubName: Full=Os01g0148200 protein {ECO:0000313|EMBL:BAS70394.1}; SubName: Full=cDNA clone:002-135-H08, full insert sequence {ECO:0000313|EMBL:BAG98249.1};	--	GO:0016021,integral component of membrane; GO:0005575,cellular_component; GO:0016020,membrane; GO:0031224,intrinsic component of membrane; GO:0110165,cellular anatomical entity	--	--	--	--
Os01t0148400-01	1.6546	2.1568	1.8434	0.0593	0.0269	0.0301	0.0161	0	0.0902	0.1008	0.0794	0.0853	chr01	2632618	2637829	+	Os01t0148400-01	--	K14820 ribosome biogenesis protein BRX1 | (RefSeq) ribosome biogenesis protein BRX1 (A)	--	uncharacterized protein LOC4325215 [Oryza sativa Japonica Group]	BRX12_ARATH RecName: Full=Ribosome biogenesis protein BRX1 homolog 2 {ECO:0000305}; Short=AtBRX1-2 {ECO:0000303|PubMed:25605960};	Q5ZEE1_ORYSJ SubName: Full=Os01g0148400 protein {ECO:0000313|EMBL:BAS70396.1}; SubName: Full=cDNA clone:J013128N08, full insert sequence {ECO:0000313|EMBL:BAG94384.1};	RNA-binding protein required for biogenesis of the ribosomal 60S subunit	GO:0005730,nucleolus; GO:0003723,RNA binding; GO:0019843,rRNA binding; GO:0000027,ribosomal large subunit assembly; GO:0006364,rRNA processing; GO:0003674,molecular_function; GO:0003676,nucleic acid binding; GO:0005488,binding; GO:0097159,organic cyclic compound binding; GO:1901363,heterocyclic compound binding; GO:0006996,organelle organization; GO:0008150,biological_process; GO:0009987,cellular…	PF04427.21:Brix domain	--	--	--
Os01t0148500-01	2.1144	4.72	1.9879	7.0663	7.9817	7.0919	3.4418	3.957	2.9121	11.0224	4.7249	4.854	chr01	2641000	2644665	-	Os01t0148500-01	--	--	--	uncharacterized LOC4325216 [Oryza sativa Japonica Group]	--	Q94JK5_ORYSJ SubName: Full=Os01g0148500 protein {ECO:0000313|EMBL:BAS70397.1}; SubName: Full=cDNA clone:J023098D02, full insert sequence {ECO:0000313|EMBL:BAG93973.1};	--	--	PF07893.16:Protein of unknown function (DUF1668)	--	--	--
Os01t0148700-01	0	0	0	0.0457	0	0	0	0	0	0	0.0245	0	chr01	2652648	2655564	+	Os01t0148700-01	--	--	--	uncharacterized LOC4325217 [Oryza sativa Japonica Group]	--	Q5ZED9_ORYSJ SubName: Full=Os01g0148700 protein {ECO:0000313|EMBL:BAS70399.1}; SubName: Full=cDNA clone:006-210-C07, full insert sequence {ECO:0000313|EMBL:BAG98706.1};	--	--	PF07893.16:Protein of unknown function (DUF1668)	--	--	--
Os01t0149200-01	0.0667	0.2511	0.076	0.6005	0.6394	0.3538	0.3792	0.715	0.7417	2.2272	0.7179	0.6818	chr01	2665085	2668967	-	Os01t0149200-01	--	--	--	Os12g0428401 [Oryza sativa Japonica Group]	RNHX1_ARATH RecName: Full=Putative ribonuclease H protein At1g65750; EC=3.1.26.4;	A0A0N7KTY7_ORYSJ SubName: Full=Os12g0428401 protein {ECO:0000313|EMBL:BAT16930.1};	FOG: Reverse transcriptase	GO:0046872,metal ion binding; GO:0003676,nucleic acid binding; GO:0004523,RNA-DNA hybrid ribonuclease activity; GO:0003674,molecular_function; GO:0005488,binding; GO:0043167,ion binding; GO:0043169,cation binding; GO:0097159,organic cyclic compound binding; GO:1901363,heterocyclic compound binding; GO:0003824,catalytic activity; GO:0004518,nuclease activity; GO:0004519,endonuclease activity; GO:0…	PF13966.9:zinc-binding in reverse transcriptase	--	--	--
Os01t0149350-00	0.0083	0	0	0.0454	0.0618	0.0539	0.0165	0.0565	0.0553	0.103	0.0487	0.0523	chr01	2669251	2674068	-	Os01t0149350-00	--	K13457 disease resistance protein RPM1 | (RefSeq) disease resistance protein RPM1-like isoform X1 (A)	ko04626: Plant-pathogen interaction	putative disease resistance protein RGA1 [Oryza sativa Japonica Group]	RGA4_SOLBU RecName: Full=Putative disease resistance protein RGA4; AltName: Full=RGA4-blb;	C7IXP6_ORYSJ SubName: Full=Os01g0149350 protein {ECO:0000313|EMBL:BAS70402.1};	Apoptotic ATPase	GO:0043531,ADP binding; GO:0005524,ATP binding; GO:0050832,defense response to fungus; GO:0000166,nucleotide binding; GO:0003674,molecular_function; GO:0005488,binding; GO:0017076,purine nucleotide binding; GO:0030554,adenyl nucleotide binding; GO:0032553,ribonucleotide binding; GO:0032555,purine ribonucleotide binding; GO:0032559,adenyl ribonucleotide binding; GO:0036094,small molecule binding; …	PF00931.25:NB-ARC domain	--	--	--
Os01t0149400-00	23.1606	21.6686	24.179	28.6634	25.8846	28.4931	23.8571	26.0419	23.1625	40.0384	27.6198	24.6575	chr01	2674414	2674683	+	Os01t0149400-00	--	K11252 histone H2B | (RefSeq) histone H2B.3 (A)	--	Os01g0149400, partial [Oryza sativa Japonica Group]	H2B3_ORYSI RecName: Full=Histone H2B.3;	A0A0P0UY08_ORYSJ SubName: Full=Os01g0149400 protein {ECO:0000313|EMBL:BAS70403.1}; Flags: Fragment;	--	GO:0000786,nucleosome; GO:0005634,nucleus; GO:0003677,DNA binding; GO:0046982,protein heterodimerization activity; GO:0030527,structural constituent of chromatin; GO:0003674,molecular_function; GO:0003676,nucleic acid binding; GO:0005488,binding; GO:0097159,organic cyclic compound binding; GO:1901363,heterocyclic compound binding; GO:0005515,protein binding; GO:0046983,protein dimerization activi…	--	--	--	--
Os01t0149500-01	0.06	0.0539	0.0149	0.2122	0.1925	0.2017	0.0596	0.2483	0.0833	0.3261	0.2053	0.1498	chr01	2681220	2686364	-	Os01t0149500-01	--	K13457 disease resistance protein RPM1 | (RefSeq) disease resistance protein RPM1-like isoform X1 (A)	ko04626: Plant-pathogen interaction	putative disease resistance protein RGA1 [Oryza sativa Japonica Group]	RGA4_SOLBU RecName: Full=Putative disease resistance protein RGA4; AltName: Full=RGA4-blb;	A2ZP99_ORYSJ SubName: Full=NBS-LRR disease resistance protein {ECO:0000313|EMBL:AIR72970.1};	Apoptotic ATPase	GO:0043531,ADP binding; GO:0005524,ATP binding; GO:0050832,defense response to fungus; GO:0000166,nucleotide binding; GO:0003674,molecular_function; GO:0005488,binding; GO:0017076,purine nucleotide binding; GO:0030554,adenyl nucleotide binding; GO:0032553,ribonucleotide binding; GO:0032555,purine ribonucleotide binding; GO:0032559,adenyl ribonucleotide binding; GO:0036094,small molecule binding; …	PF00931.25:NB-ARC domain	--	--	--
Os01t0149600-01	13.6725	16.012	12.058	13.8338	15.8738	13.7755	11.6289	12.4321	10.3425	20.0941	11.1884	11.498	chr01	2686729	2687456	+	Os01t0149600-01	--	K11252 histone H2B | (RefSeq) histone H2B.4 (A)	--	histone H2B.4 [Oryza sativa Japonica Group]	H2B4_ORYSI RecName: Full=Histone H2B.4;	A0A0D3EJL7_9ORYZ RecName: Full=Histone H2B {ECO:0000256|RuleBase:RU000451};	Histone H2B	GO:0000786,nucleosome; GO:0005634,nucleus; GO:0003677,DNA binding; GO:0046982,protein heterodimerization activity; GO:0030527,structural constituent of chromatin; GO:0003674,molecular_function; GO:0003676,nucleic acid binding; GO:0005488,binding; GO:0097159,organic cyclic compound binding; GO:1901363,heterocyclic compound binding; GO:0005515,protein binding; GO:0046983,protein dimerization activi…	PF00125.27:Core histone H2A/H2B/H3/H4	--	--	--
Os01t0149700-00	0.0326	0.013	0	0.0099	0.045	0.0303	0.0433	0.0106	0.0242	0.0811	0.0319	0.0114	chr01	2688460	2692024	-	Os01t0149700-00	--	K13437 receptor kinase-like protein | (RefSeq) probable LRR receptor-like serine/threonine-protein kinase At3g47570 (A)	ko04626: Plant-pathogen interaction	hypothetical protein EE612_000289 [Oryza sativa]	Y3471_ARATH RecName: Full=Putative receptor-like protein kinase At3g47110; EC=2.7.11.1; Flags: Precursor;	A0A0E0FG87_ORYNI RecName: Full=Protein kinase domain-containing protein {ECO:0000259|PROSITE:PS50011};	--	GO:0016021,integral component of membrane; GO:0005886,plasma membrane; GO:0005524,ATP binding; GO:0106310,protein serine kinase activity; GO:0004674,protein serine/threonine kinase activity; GO:0006468,protein phosphorylation; GO:0000166,nucleotide binding; GO:0003674,molecular_function; GO:0005488,binding; GO:0017076,purine nucleotide binding; GO:0030554,adenyl nucleotide binding; GO:0032553,rib…	PF00069.28:Protein kinase domain	--	--	--
Os01t0149800-01	69.1386	159.397	72.2438	410.762	484.821	338.98	212.519	356.114	313.864	825.003	343.906	415.046	chr01	2693231	2695079	-	Os01t0149800-01	--	--	--	hypothetical protein OsI_00402 [Oryza sativa Indica Group]	MT2A_ORYSJ RecName: Full=Metallothionein-like protein 2A; AltName: Full=Class I metallothionein-like protein 2A; AltName: Full=OsMT-I-2a; Short=OsMT2a; AltName: Full=OsMT2-1;	A0A0D3EJL6_9ORYZ SubName: Full=Uncharacterized protein {ECO:0000313|EnsemblPlants:OBART01G03230.1};	Predicted metallothionein	GO:0046872,metal ion binding; GO:0003674,molecular_function; GO:0005488,binding; GO:0043167,ion binding; GO:0043169,cation binding	PF01439.21:Metallothionein	--	--	--
Os01t0149900-01	0.0795	0.2539	0.0792	0.0968	0.1536	0.0984	0.0791	0.0775	0.1473	0.28	0.1426	0.0836	chr01	2699128	2703491	-	Os01t0149900-01	--	--	--	uncharacterized protein LOC4324515 isoform X2 [Oryza sativa Japonica Group]	--	Q5ZED3_ORYSJ SubName: Full=Os01g0149900 protein {ECO:0000313|EMBL:BAS70409.1}; SubName: Full=cDNA clone:J013069K12, full insert sequence {ECO:0000313|EMBL:BAG89994.1};	--	--	PF14309.9:Domain of unknown function (DUF4378)	--	--	--
Os01t0150000-01	0.0106	0.038	0.0211	0.1739	0.0788	0.0883	0.1262	0.134	0.1293	0.3024	0.0724	0.1113	chr01	2707624	2711422	-	Os01t0150000-01	--	K10258 very-long-chain enoyl-CoA reductase [EC:1.3.1.93] | (RefSeq) very-long-chain enoyl-CoA reductase (A)	ko00062: Fatty acid elongation; ko01040: Biosynthesis of unsaturated fatty acids; ko01100: Metabolic pathways; ko01110: Biosynthesis of secondary metabolites; ko01212: Fatty acid metabolism	hypothetical protein EE612_000298, partial [Oryza sativa]	TECR_ARATH RecName: Full=Very-long-chain enoyl-CoA reductase {ECO:0000305}; EC=1.3.1.93 {ECO:0000305|PubMed:14673020, ECO:0000305|PubMed:15829606}; AltName: Full=Enoyl-CoA reductase; Short=AtECR; AltName: Full=Protein ECERIFERUM 10; AltName: Full=Synaptic glycoprotein SC2-like protein;	A0A0P0UY99_ORYSJ SubName: Full=Os01g0150000 protein {ECO:0000313|EMBL:BAS70411.1}; Flags: Fragment;	Steroid reductase required for elongation of the very long chain fatty acids	GO:0005829,cytosol; GO:0005783,endoplasmic reticulum; GO:0005789,endoplasmic reticulum membrane; GO:0009923,fatty acid elongase complex; GO:0016021,integral component of membrane; GO:0009922,fatty acid elongase activity; GO:0016491,oxidoreductase activity; GO:0102758,very-long-chain enoyl-CoA reductase activity; GO:0042335,cuticle development; GO:0006665,sphingolipid metabolic process; GO:0010091…	PF02544.19:3-oxo-5-alpha-steroid 4-dehydrogenase	--	--	--
Os01t0150100-01	0.5129	0.746	0.5843	2.2084	1.8665	1.4282	0.9475	0.9818	1.1203	2.6417	1.1111	1.0215	chr01	2713300	2717425	+	Os01t0150100-01	--	K11713 geranylgeranyl transferase type-1 subunit beta [EC:2.5.1.59] | (RefSeq) geranylgeranyl transferase type-1 subunit beta (A)	--	very-long-chain (3R)-3-hydroxyacyl-CoA dehydratase PASTICCINO 2B [Oryza sativa Japonica Group]	PGTB1_ARATH RecName: Full=Geranylgeranyl transferase type-1 subunit beta; EC=2.5.1.59; AltName: Full=Geranylgeranyl transferase type I subunit beta; Short=AtGGT-IB; Short=GGTase-I-beta;	A0A0E0BX59_9ORYZ SubName: Full=Uncharacterized protein {ECO:0000313|EnsemblPlants:OMERI01G03100.2};	Protein geranylgeranyltransferase Type I, beta subunit	GO:0005953,CAAX-protein geranylgeranyltransferase complex; GO:0004662,CAAX-protein geranylgeranyltransferase activity; GO:0046872,metal ion binding; GO:0009788,negative regulation of abscisic acid-activated signaling pathway; GO:0018344,protein geranylgeranylation; GO:0018342,protein prenylation; GO:0009737,response to abscisic acid; GO:0009733,response to auxin; GO:0009414,response to water depr…	PF00432.24:Prenyltransferase and squalene oxidase repeat	--	--	--
Os01t0150200-01	0.0637	0	0.0317	0.1163	0.1055	0.0296	0.0317	0.0931	0.0354	0.0792	0.0623	0.134	chr01	2717836	2721076	+	Os01t0150200-01	--	K11713 geranylgeranyl transferase type-1 subunit beta [EC:2.5.1.59] | (RefSeq) geranylgeranyl transferase type-1 subunit beta (A)	--	geranylgeranyl transferase type-1 subunit beta-like [Oryza glaberrima]	HACDB_ORYSJ RecName: Full=Very-long-chain (3R)-3-hydroxyacyl-CoA dehydratase PASTICCINO 2B {ECO:0000305}; EC=4.2.1.134 {ECO:0000250|UniProtKB:Q8VZB2}; AltName: Full=3-hydroxyacyl-CoA dehydratase PASTICCINO 2B; Short=HACD; Short=PAS2B; AltName: Full=Protein tyrosine phosphatase-like protein;	B8ADA7_ORYSI RecName: Full=Very-long-chain (3R)-3-hydroxyacyl-CoA dehydratase {ECO:0000256|ARBA:ARBA00013122, ECO:0000256|RuleBase:RU363109}; EC=4.2.1.134 {ECO:0000256|ARBA:ARBA00013122, ECO:0000256|RuleBase:RU363109};	Protein tyrosine phosphatase-like protein PTPLA (contains Pro instead of catalytic Arg)	GO:0030176,integral component of endoplasmic reticulum membrane; GO:0102343,3-hydroxy-arachidoyl-CoA dehydratase activity; GO:0102344,3-hydroxy-behenoyl-CoA dehydratase activity; GO:0102345,3-hydroxy-lignoceroyl-CoA dehydratase activity; GO:0018812,3-hydroxyacyl-CoA dehydratase activity; GO:0102158,very-long-chain 3-hydroxyacyl-CoA dehydratase activity; GO:0030497,fatty acid elongation; GO:003014…	PF04387.17:Protein tyrosine phosphatase-like protein, PTPLA	--	--	--
Os01t0150400-00	0.0582	0	0	0.2657	0.0964	0.054	0.2315	0.1701	0.1941	0.3616	0.0569	0.3061	chr01	2722605	2726163	+	Os01t0150400-00	--	K10703 very-long-chain (3R)-3-hydroxyacyl-CoA dehydratase [EC:4.2.1.134] | (RefSeq) very-long-chain (3R)-3-hydroxyacyl-CoA dehydratase PASTICCINO 2A-like (A)	ko00062: Fatty acid elongation; ko01040: Biosynthesis of unsaturated fatty acids; ko01100: Metabolic pathways; ko01110: Biosynthesis of secondary metabolites; ko01212: Fatty acid metabolism	Os01g0150400 [Oryza sativa Japonica Group]	HACDA_ORYSJ RecName: Full=Very-long-chain (3R)-3-hydroxyacyl-CoA dehydratase PASTICCINO 2A {ECO:0000305}; EC=4.2.1.134 {ECO:0000250|UniProtKB:Q8VZB2}; AltName: Full=3-hydroxyacyl-CoA dehydratase PASTICCINO 2A; Short=HACD; Short=PAS2A; AltName: Full=Protein tyrosine phosphatase-like protein;	A0A0P0UYR3_ORYSJ RecName: Full=Very-long-chain (3R)-3-hydroxyacyl-CoA dehydratase {ECO:0000256|ARBA:ARBA00013122, ECO:0000256|RuleBase:RU363109}; EC=4.2.1.134 {ECO:0000256|ARBA:ARBA00013122, ECO:0000256|RuleBase:RU363109};	Protein tyrosine phosphatase-like protein PTPLA (contains Pro instead of catalytic Arg)	GO:0030176,integral component of endoplasmic reticulum membrane; GO:0102343,3-hydroxy-arachidoyl-CoA dehydratase activity; GO:0102344,3-hydroxy-behenoyl-CoA dehydratase activity; GO:0102345,3-hydroxy-lignoceroyl-CoA dehydratase activity; GO:0018812,3-hydroxyacyl-CoA dehydratase activity; GO:0102158,very-long-chain 3-hydroxyacyl-CoA dehydratase activity; GO:0030497,fatty acid elongation; GO:003014…	PF04387.17:Protein tyrosine phosphatase-like protein, PTPLA	--	--	--
Os01t0150700-00	0	0	0.0243	0.0222	0.0605	0.0226	0	0	0	0.0303	0	0	chr01	2731396	2736842	-	Os01t0150700-00	--	--	--	uncharacterized protein LOC107280763 [Oryza sativa Japonica Group]	--	Q5ZEI5_ORYSJ SubName: Full=Uncharacterized protein {ECO:0000313|EMBL:EAZ10556.1};	FOG: Transposon-encoded proteins with TYA, reverse transcriptase, integrase domains in various combinations	--	PF14223.9:gag-polypeptide of LTR copia-type	--	--	--
Os01t0150800-01	0.1756	0.1753	0.0292	0.1337	0.1455	0.0543	0.1165	0.0285	0.0326	0.182	0.0859	0	chr01	2742507	2747439	+	Os01t0150800-01	--	K10703 very-long-chain (3R)-3-hydroxyacyl-CoA dehydratase [EC:4.2.1.134] | (RefSeq) very-long-chain (3R)-3-hydroxyacyl-CoA dehydratase PASTICCINO 2A-like (A)	ko00062: Fatty acid elongation; ko01040: Biosynthesis of unsaturated fatty acids; ko01100: Metabolic pathways; ko01110: Biosynthesis of secondary metabolites; ko01212: Fatty acid metabolism	very-long-chain (3R)-3-hydroxyacyl-CoA dehydratase PASTICCINO 2A-like isoform X2 [Oryza sativa Japonica Group]	HACDA_ORYSJ RecName: Full=Very-long-chain (3R)-3-hydroxyacyl-CoA dehydratase PASTICCINO 2A {ECO:0000305}; EC=4.2.1.134 {ECO:0000250|UniProtKB:Q8VZB2}; AltName: Full=3-hydroxyacyl-CoA dehydratase PASTICCINO 2A; Short=HACD; Short=PAS2A; AltName: Full=Protein tyrosine phosphatase-like protein;	Q5ZEI3_ORYSJ RecName: Full=Very-long-chain (3R)-3-hydroxyacyl-CoA dehydratase {ECO:0000256|ARBA:ARBA00013122, ECO:0000256|RuleBase:RU363109}; EC=4.2.1.134 {ECO:0000256|ARBA:ARBA00013122, ECO:0000256|RuleBase:RU363109};	Protein tyrosine phosphatase-like protein PTPLA (contains Pro instead of catalytic Arg)	GO:0030176,integral component of endoplasmic reticulum membrane; GO:0102343,3-hydroxy-arachidoyl-CoA dehydratase activity; GO:0102344,3-hydroxy-behenoyl-CoA dehydratase activity; GO:0102345,3-hydroxy-lignoceroyl-CoA dehydratase activity; GO:0018812,3-hydroxyacyl-CoA dehydratase activity; GO:0102158,very-long-chain 3-hydroxyacyl-CoA dehydratase activity; GO:0030497,fatty acid elongation; GO:003014…	PF04387.17:Protein tyrosine phosphatase-like protein, PTPLA	--	--	--
Os01t0150950-00	0.0478	0	0	0	0	0	0	0	0	0.4755	0.3742	0.327	chr01	2753663	2755342	+	Os01t0150950-00	--	--	--	uncharacterized protein LOC4324522 isoform X1 [Oryza sativa Japonica Group]	--	A0A0P0WYT1_ORYSJ SubName: Full=Os06g0606250 protein {ECO:0000313|EMBL:BAS98530.1};	--	--	--	--	--	--
Os01t0151100-01	6.3221	9.2891	7.1116	9.3224	9.667	7.7737	6.48	7.3843	5.5844	16.3622	8.9454	9.3408	chr01	2765779	2768602	+	Os01t0151100-01	--	--	--	uncharacterized protein LOC4324523 [Oryza sativa Japonica Group]	--	Q5ZEI0_ORYSJ SubName: Full=Os01g0151100 protein {ECO:0000313|EMBL:BAS70423.1}; SubName: Full=Sodium-lithium tolerant 2 {ECO:0000313|EMBL:AAX09673.1}; SubName: Full=cDNA clone:J023009J05, full insert sequence {ECO:0000313|EMBL:BAH00167.1};	--	--	--	--	--	--
Os01t0151200-01	0.2603	0.4677	0.1668	0.9001	1.3247	0.7076	0.3699	0.6342	0.4755	1.8031	0.6185	0.6456	chr01	2770142	2774161	+	Os01t0151200-01	--	K03217 YidC/Oxa1 family membrane protein insertase | (RefSeq) inner membrane protein PPF-1, chloroplastic isoform X1 (A)	ko03060: Protein export	inner membrane protein PPF-1, chloroplastic isoform X2 [Oryza sativa Japonica Group]	ALB3_ARATH RecName: Full=Inner membrane protein ALBINO3, chloroplastic; Flags: Precursor;	Q0JQM6_ORYSJ SubName: Full=Os01g0151200 protein {ECO:0000313|EMBL:BAS70424.1}; SubName: Full=Putative PPF-1 protein {ECO:0000313|EMBL:BAD61111.1};	Inner membrane protein translocase involved in respiratory chain assembly	GO:0009507,chloroplast; GO:0009534,chloroplast thylakoid; GO:0009535,chloroplast thylakoid membrane; GO:0016021,integral component of membrane; GO:0005777,peroxisome; GO:0032991,protein-containing complex; GO:0032977,membrane insertase activity; GO:0019904,protein domain specific binding; GO:0070208,protein heterotrimerization; GO:0045038,protein import into chloroplast thylakoid membrane; GO:005…	PF02096.23:60Kd inner membrane protein	--	--	--
Os01t0151200-03	0	0	0	0.0264	0	0	0	0	0	0	0	0	chr01	2772941	2774609	+	Os01t0151200-03	--	K03217 YidC/Oxa1 family membrane protein insertase | (RefSeq) inner membrane protein PPF-1, chloroplastic isoform X1 (A)	ko03060: Protein export	hypothetical protein EE612_000309, partial [Oryza sativa]	PPF1_PEA RecName: Full=Inner membrane protein PPF-1, chloroplastic; AltName: Full=Post-floral-specific protein 1; Flags: Precursor;	A0A0P0UY29_ORYSJ SubName: Full=Os01g0151200 protein {ECO:0000313|EMBL:BAS70426.1}; Flags: Fragment;	Inner membrane protein translocase involved in respiratory chain assembly	GO:0009535,chloroplast thylakoid membrane; GO:0016021,integral component of membrane; GO:0032977,membrane insertase activity; GO:0003674,molecular_function; GO:0140104,molecular carrier activity; GO:0005575,cellular_component; GO:0005622,intracellular anatomical structure; GO:0005737,cytoplasm; GO:0009507,chloroplast; GO:0009534,chloroplast thylakoid; GO:0009536,plastid; GO:0009579,thylakoid; GO:…	--	--	--	--
Os01t0151400-01	0.0155	0.0926	0.0462	0	0.0384	0	0.0308	0.0151	0.0172	0	0	0	chr01	2776973	2781723	+	Os01t0151400-01	--	K18592 gamma-glutamyltranspeptidase / glutathione hydrolase / leukotriene-C4 hydrolase [EC:2.3.2.2 3.4.19.13 3.4.19.14] | (RefSeq) gamma-glutamyltranspeptidase 3 (A)	ko00430: Taurine and hypotaurine metabolism; ko00460: Cyanoamino acid metabolism; ko00480: Glutathione metabolism; ko00590: Arachidonic acid metabolism; ko01100: Metabolic pathways	Os01g0151400 [Oryza sativa Japonica Group]	GAGT3_ARATH RecName: Full=Glutathione hydrolase 3; EC=3.4.19.13; AltName: Full=Gamma-glutamyltransferase 3; AltName: Full=Gamma-glutamyltranspeptidase 3; EC=2.3.2.2; AltName: Full=Gamma-glutamyltranspeptidase 4;	Q0JQM5_ORYSJ SubName: Full=Os01g0151400 protein {ECO:0000313|EMBL:BAF03953.1};	Gamma-glutamyltransferase	GO:0016021,integral component of membrane; GO:0005886,plasma membrane; GO:0005774,vacuolar membrane; GO:0005773,vacuole; GO:0016756,glutathione gamma-glutamylcysteinyltransferase activity; GO:0036374,glutathione hydrolase activity; GO:0102953,hypoglycin A gamma-glutamyl transpeptidase activity; GO:0103068,leukotriene C4 gamma-glutamyl transferase activity; GO:0006751,glutathione catabolic process…	PF01019.24:Gamma-glutamyltranspeptidase	--	--	--
Os01t0151500-00	0.0206	0.0493	0.0205	0.1505	0.1535	0.0956	0.1229	0.1405	0.1374	0.128	0.0806	0.0433	chr01	2783189	2790377	+	Os01t0151500-00	--	K18592 gamma-glutamyltranspeptidase / glutathione hydrolase / leukotriene-C4 hydrolase [EC:2.3.2.2 3.4.19.13 3.4.19.14] | (RefSeq) gamma-glutamyltranspeptidase 3 (A)	ko00430: Taurine and hypotaurine metabolism; ko00460: Cyanoamino acid metabolism; ko00480: Glutathione metabolism; ko00590: Arachidonic acid metabolism; ko01100: Metabolic pathways	Os01g0151500 [Oryza sativa Japonica Group]	GAGT3_ARATH RecName: Full=Glutathione hydrolase 3; EC=3.4.19.13; AltName: Full=Gamma-glutamyltransferase 3; AltName: Full=Gamma-glutamyltranspeptidase 3; EC=2.3.2.2; AltName: Full=Gamma-glutamyltranspeptidase 4;	A0A0P0UYM7_ORYSJ RecName: Full=Glutathione hydrolase {ECO:0000256|RuleBase:RU368068}; EC=2.3.2.2 {ECO:0000256|RuleBase:RU368068}; EC=3.4.19.13 {ECO:0000256|RuleBase:RU368068}; AltName: Full=Gamma-glutamyltransferase {ECO:0000256|RuleBase:RU368068}; AltName: Full=Gamma-glutamyltranspeptidase {ECO:0000256|RuleBase:RU368068};	Gamma-glutamyltransferase	GO:0016021,integral component of membrane; GO:0005886,plasma membrane; GO:0005774,vacuolar membrane; GO:0005773,vacuole; GO:0016756,glutathione gamma-glutamylcysteinyltransferase activity; GO:0036374,glutathione hydrolase activity; GO:0102953,hypoglycin A gamma-glutamyl transpeptidase activity; GO:0103068,leukotriene C4 gamma-glutamyl transferase activity; GO:0006751,glutathione catabolic process…	PF01019.24:Gamma-glutamyltranspeptidase	--	--	--
Os01t0151600-01	1.5803	3.8941	1.7328	14.3717	14.2136	11.022	6.6699	9.812	7.1544	17.5137	7.2004	9.1216	chr01	2791418	2795857	+	Os01t0151600-01	--	--	--	uncharacterized protein LOC4324527 [Oryza sativa Japonica Group]	--	Q5ZEJ4_ORYSJ SubName: Full=Os01g0151600 protein {ECO:0000313|EMBL:BAS70429.1}; SubName: Full=cDNA clone:001-115-E04, full insert sequence {ECO:0000313|EMBL:BAG88700.1};	--	--	--	--	--	--
Os01t0151700-01	0.3887	0.3104	0.155	0.4497	0.5796	0.4329	0.3609	0.505	0.461	0.3221	0.3296	0.4908	chr01	2800516	2803701	+	Os01t0151700-01	--	K00218 protochlorophyllide reductase [EC:1.3.1.33] | (RefSeq) protochlorophyllide reductase A, chloroplastic (A)	ko00860: Porphyrin metabolism; ko01100: Metabolic pathways; ko01110: Biosynthesis of secondary metabolites	short-chain dehydrogenase TIC 32, chloroplastic [Oryza sativa Japonica Group]	TC32B_BRANA RecName: Full=Short-chain dehydrogenase TIC 32 B, chloroplastic {ECO:0000305}; EC=1.1.1.- {ECO:0000305}; AltName: Full=Translocon at the inner envelope membrane of chloroplasts 32 B {ECO:0000305}; Short=BnTIC32B {ECO:0000305};	A0A0E0MRE9_ORYRU SubName: Full=Uncharacterized protein {ECO:0000313|EnsemblPlants:ORUFI01G03440.3};	Dehydrogenases with different specificities (related to short-chain alcohol dehydrogenases)	GO:0009706,chloroplast inner membrane; GO:0005516,calmodulin binding; GO:0016491,oxidoreductase activity; GO:0015031,protein transport; GO:0003674,molecular_function; GO:0005488,binding; GO:0005515,protein binding; GO:0003824,catalytic activity; GO:0006810,transport; GO:0006811,ion transport; GO:0006820,anion transport; GO:0008104,protein localization; GO:0008150,biological_process; GO:0015833,pe…	PF00106.28:short chain dehydrogenase	--	--	--
Os01t0151900-01	0.0314	0.2066	0.125	2.105	2.3379	1.6008	0.9202	1.8793	1.3424	2.5145	1.2118	1.0888	chr01	2805586	2808152	+	Os01t0151900-01	--	--	--	putative pentatricopeptide repeat-containing protein At3g15200 [Oryza sativa Japonica Group]	PP233_ARATH RecName: Full=Putative pentatricopeptide repeat-containing protein At3g15200;	Q9LGI6_ORYSJ SubName: Full=Os01g0151900 protein {ECO:0000313|EMBL:BAS70433.1}; SubName: Full=cDNA, clone: J065206N09, full insert sequence {ECO:0000313|EMBL:BAH01114.1};	FOG: PPR repeat	GO:0022626,cytosolic ribosome; GO:0005575,cellular_component; GO:0005622,intracellular anatomical structure; GO:0005737,cytoplasm; GO:0005829,cytosol; GO:0005840,ribosome; GO:0043226,organelle; GO:0043228,non-membrane-bounded organelle; GO:0043229,intracellular organelle; GO:0043232,intracellular non-membrane-bounded organelle; GO:0110165,cellular anatomical entity	PF13041.9:PPR repeat family	--	--	--
Os01t0152000-01	0.0083	0	0	0	0	0	0	0	0	0	0	0	chr01	2810313	2815017	+	Os01t0152000-01	--	K13437 receptor kinase-like protein | (RefSeq) probable LRR receptor-like serine/threonine-protein kinase At3g47570 (A)	ko04626: Plant-pathogen interaction	putative receptor-like protein kinase At3g47110 [Oryza sativa Japonica Group]	Y3475_ARATH RecName: Full=Probable LRR receptor-like serine/threonine-protein kinase At3g47570; EC=2.7.11.1; Flags: Precursor;	A0A0P0UYB9_ORYSJ SubName: Full=Os01g0152000 protein {ECO:0000313|EMBL:BAS70434.1};	--	GO:0016021,integral component of membrane; GO:0005886,plasma membrane; GO:0005524,ATP binding; GO:0106310,protein serine kinase activity; GO:0004674,protein serine/threonine kinase activity; GO:0006468,protein phosphorylation; GO:0000166,nucleotide binding; GO:0003674,molecular_function; GO:0005488,binding; GO:0017076,purine nucleotide binding; GO:0030554,adenyl nucleotide binding; GO:0032553,rib…	PF13855.9:Leucine rich repeat	--	--	--
Os01t0152050-00	0	0	0	0	0	0	0.012	0	0.0135	0.0151	0	0.0127	chr01	2811498	2819553	-	Os01t0152050-00	--	K13437 receptor kinase-like protein | (RefSeq) probable LRR receptor-like serine/threonine-protein kinase At3g47570 (A)	ko04626: Plant-pathogen interaction	putative receptor-like protein kinase At3g47110 [Oryza sativa Japonica Group]	Y3475_ARATH RecName: Full=Probable LRR receptor-like serine/threonine-protein kinase At3g47570; EC=2.7.11.1; Flags: Precursor;	A0A0P0UYB9_ORYSJ SubName: Full=Os01g0152000 protein {ECO:0000313|EMBL:BAS70434.1};	--	GO:0016021,integral component of membrane; GO:0005886,plasma membrane; GO:0005524,ATP binding; GO:0106310,protein serine kinase activity; GO:0004674,protein serine/threonine kinase activity; GO:0006468,protein phosphorylation; GO:0000166,nucleotide binding; GO:0003674,molecular_function; GO:0005488,binding; GO:0017076,purine nucleotide binding; GO:0030554,adenyl nucleotide binding; GO:0032553,rib…	PF13855.9:Leucine rich repeat	--	--	--
Os01t0152100-00	0	0	0	0	0	0	0	0	0	0	0	0.0553	chr01	2815148	2816554	-	Os01t0152100-00	--	--	--	Os01g0152100 [Oryza sativa Japonica Group]	--	A0A0P0UY63_ORYSJ SubName: Full=Os01g0152100 protein {ECO:0000313|EMBL:BAS70436.1};	--	--	PF12937.10:F-box-like	--	--	--
Os01t0152200-00	0.0296	0.071	0.0591	0	0	0	0.0295	0.0578	0	0.0369	0.058	0.0624	chr01	2817650	2818897	-	Os01t0152200-00	--	--	--	hypothetical protein OsJ_00403 [Oryza sativa Japonica Group]	--	A2ZPC4_ORYSJ SubName: Full=Os01g0152200 protein {ECO:0000313|EMBL:BAS70437.1};	--	--	PF12937.10:F-box-like	--	--	--
Os01t0152300-00	6.6174	10.9649	4.1775	12.8432	17.1309	12.2841	11.9585	16.39	11.589	52.3087	26.3817	21.1781	chr01	2820074	2820744	-	Os01t0152300-00	--	K11252 histone H2B | (RefSeq) histone H2B.10 (A)	--	histone H2B.10 isoform X1 [Oryza sativa Japonica Group]	H2B10_ORYSJ RecName: Full=Histone H2B.10;	A0A0E0MRF5_ORYRU RecName: Full=Histone H2B {ECO:0000256|RuleBase:RU000451};	Histone H2B	GO:0000786,nucleosome; GO:0005634,nucleus; GO:0003677,DNA binding; GO:0046982,protein heterodimerization activity; GO:0030527,structural constituent of chromatin; GO:0006334,nucleosome assembly; GO:0003674,molecular_function; GO:0003676,nucleic acid binding; GO:0005488,binding; GO:0097159,organic cyclic compound binding; GO:1901363,heterocyclic compound binding; GO:0005515,protein binding; GO:004…	PF00125.27:Core histone H2A/H2B/H3/H4	--	--	--
Os01t0152500-00	2.2572	2.3947	2.1053	0.0442	0.0401	0.015	0	0	0	0.0601	0	0.017	chr01	2826116	2828930	-	Os01t0152500-00	--	K17604 zinc finger SWIM domain-containing protein 3 | (RefSeq) protein FAR1-RELATED SEQUENCE 5 (A)	--	hypothetical protein [Oryza sativa Japonica Group]	FAR1_ARATH RecName: Full=Protein FAR-RED IMPAIRED RESPONSE 1;	A0A0P0UY42_ORYSJ SubName: Full=Os01g0152500 protein {ECO:0000313|EMBL:BAS70439.1};	--	GO:0005634,nucleus; GO:0003700,DNA-binding transcription factor activity; GO:0008270,zinc ion binding; GO:0010018,far-red light signaling pathway; GO:1900056,negative regulation of leaf senescence; GO:0042753,positive regulation of circadian rhythm; GO:0045893,positive regulation of transcription, DNA-templated; GO:0010017,red or far-red light signaling pathway; GO:0010218,response to far red lig…	PF04434.20:SWIM zinc finger	--	--	--
Os01t0152600-00	1.2909	1.3073	1.0762	3.1727	2.4596	2.026	2.685	2.6875	1.7094	8.4621	3.4559	4.2847	chr01	2830325	2833623	+	Os01t0152600-00	--	K13437 receptor kinase-like protein | (RefSeq) probable LRR receptor-like serine/threonine-protein kinase At3g47570 (A)	ko04626: Plant-pathogen interaction	probable LRR receptor-like serine/threonine-protein kinase At3g47570 [Oryza sativa Japonica Group]	Y3471_ARATH RecName: Full=Putative receptor-like protein kinase At3g47110; EC=2.7.11.1; Flags: Precursor;	Q7F702_ORYSJ SubName: Full=Os01g0152600 protein {ECO:0000313|EMBL:BAS70440.1};	--	GO:0016021,integral component of membrane; GO:0005886,plasma membrane; GO:0005524,ATP binding; GO:0106310,protein serine kinase activity; GO:0004674,protein serine/threonine kinase activity; GO:0006468,protein phosphorylation; GO:0000166,nucleotide binding; GO:0003674,molecular_function; GO:0005488,binding; GO:0017076,purine nucleotide binding; GO:0030554,adenyl nucleotide binding; GO:0032553,rib…	PF00069.28:Protein kinase domain	--	--	--
Os01t0152675-00	0.1529	0	0.0762	0	0	0	0.076	0	0	0.095	0.0748	0.0804	chr01	2835247	2835730	-	Os01t0152675-00	--	K13437 receptor kinase-like protein | (RefSeq) probable LRR receptor-like serine/threonine-protein kinase At3g47570 (A)	ko04626: Plant-pathogen interaction	hypothetical protein EE612_000328, partial [Oryza sativa]	Y3475_ARATH RecName: Full=Probable LRR receptor-like serine/threonine-protein kinase At3g47570; EC=2.7.11.1; Flags: Precursor;	A0A0E0FGB8_ORYNI RecName: Full=Protein kinase domain-containing protein {ECO:0000259|PROSITE:PS50011};	--	GO:0016021,integral component of membrane; GO:0005886,plasma membrane; GO:0005524,ATP binding; GO:0106310,protein serine kinase activity; GO:0004674,protein serine/threonine kinase activity; GO:0006468,protein phosphorylation; GO:0000166,nucleotide binding; GO:0003674,molecular_function; GO:0005488,binding; GO:0017076,purine nucleotide binding; GO:0030554,adenyl nucleotide binding; GO:0032553,rib…	PF07714.20:Protein tyrosine and serine/threonine kinase	--	--	--
Os01t0152687-00	0.1367	0.0546	0.1363	0.3746	0.2642	0.1269	0.3626	0.3553	0.1013	0.9064	0.3567	0.6233	chr01	2835281	2836233	+	Os01t0152687-00	--	K13437 receptor kinase-like protein | (RefSeq) probable LRR receptor-like serine/threonine-protein kinase At3g47570 (A)	ko04626: Plant-pathogen interaction	hypothetical protein EE612_000328, partial [Oryza sativa]	Y3475_ARATH RecName: Full=Probable LRR receptor-like serine/threonine-protein kinase At3g47570; EC=2.7.11.1; Flags: Precursor;	A0A0E0FGB8_ORYNI RecName: Full=Protein kinase domain-containing protein {ECO:0000259|PROSITE:PS50011};	--	GO:0016021,integral component of membrane; GO:0005886,plasma membrane; GO:0005524,ATP binding; GO:0106310,protein serine kinase activity; GO:0004674,protein serine/threonine kinase activity; GO:0006468,protein phosphorylation; GO:0000166,nucleotide binding; GO:0003674,molecular_function; GO:0005488,binding; GO:0017076,purine nucleotide binding; GO:0030554,adenyl nucleotide binding; GO:0032553,rib…	PF00069.28:Protein kinase domain	--	--	--
Os01t0152700-01	149.066	127.268	140.288	114.904	110.679	105.854	90.3114	89.3724	88.7534	117.961	103.043	93.0217	chr01	2837892	2838171	-	Os01t0152700-01	--	K11252 histone H2B | (RefSeq) histone H2B.6 (A)	--	Os01g0152700, partial [Oryza sativa Japonica Group]	H2B5_ARATH RecName: Full=Histone H2B.5; AltName: Full=HTB7;	Q0JQL7_ORYSJ RecName: Full=Histone H2B {ECO:0000256|RuleBase:RU000451}; Flags: Fragment;	Histone H2B	GO:0005829,cytosol; GO:0000786,nucleosome; GO:0005634,nucleus; GO:0003677,DNA binding; GO:0046982,protein heterodimerization activity; GO:0030527,structural constituent of chromatin; GO:0006334,nucleosome assembly; GO:0003674,molecular_function; GO:0003676,nucleic acid binding; GO:0005488,binding; GO:0097159,organic cyclic compound binding; GO:1901363,heterocyclic compound binding; GO:0005515,pro…	--	--	--	--
Os01t0152800-01	0.0108	0.0129	0.0108	0.0789	0.0537	0.0401	0.0215	0.0421	0.012	0.161	0.0739	0.0454	chr01	2839934	2843512	+	Os01t0152800-01	--	K13437 receptor kinase-like protein | (RefSeq) probable LRR receptor-like serine/threonine-protein kinase At3g47570 (A)	ko04626: Plant-pathogen interaction	receptor kinase-like protein Xa21 [Oryza sativa Japonica Group]	Y3471_ARATH RecName: Full=Putative receptor-like protein kinase At3g47110; EC=2.7.11.1; Flags: Precursor;	Q0JQL6_ORYSJ SubName: Full=Os01g0152800 protein {ECO:0000313|EMBL:BAF03962.1};	--	GO:0016021,integral component of membrane; GO:0005886,plasma membrane; GO:0005524,ATP binding; GO:0106310,protein serine kinase activity; GO:0004674,protein serine/threonine kinase activity; GO:0006468,protein phosphorylation; GO:0000166,nucleotide binding; GO:0003674,molecular_function; GO:0005488,binding; GO:0017076,purine nucleotide binding; GO:0030554,adenyl nucleotide binding; GO:0032553,rib…	PF00069.28:Protein kinase domain	--	--	--
Os01t0152900-00	3.8566	6.8044	3.5844	16.612	16.7943	11.9963	11.509	13.9661	11.6478	34.2744	16.6727	19.5761	chr01	2844503	2845212	-	Os01t0152900-00	--	K11252 histone H2B | (RefSeq) histone H2B.7 (A)	--	histone H2B.7 [Oryza sativa Japonica Group]	H2B7_ORYSI RecName: Full=Histone H2B.7;	A0A0D9Y3D5_9ORYZ RecName: Full=Histone H2B {ECO:0000256|RuleBase:RU000451};	Histone H2B	GO:0000786,nucleosome; GO:0005634,nucleus; GO:0003677,DNA binding; GO:0046982,protein heterodimerization activity; GO:0030527,structural constituent of chromatin; GO:0003674,molecular_function; GO:0003676,nucleic acid binding; GO:0005488,binding; GO:0097159,organic cyclic compound binding; GO:1901363,heterocyclic compound binding; GO:0005515,protein binding; GO:0046983,protein dimerization activi…	PF00125.27:Core histone H2A/H2B/H3/H4	--	--	--
Os01t0152950-00	1.9415	2.8043	2.0206	3.755	4.1627	3.5245	1.4769	1.6694	0.9842	4.0819	1.9273	2.4333	chr01	2847554	2848849	-	Os01t0152950-00	--	--	--	uncharacterized protein LOC9268949 [Oryza sativa Japonica Group]	--	A0A0P0UYA5_ORYSJ SubName: Full=Os01g0152950 protein {ECO:0000313|EMBL:BAS70446.1};	--	--	PF12937.10:F-box-like	--	--	--
Os01t0152951-00	0	0.0918	0	2.309	1.777	1.4221	3.2007	2.5382	2.5555	10.8575	4.422	5.0782	chr01	2849160	2851689	+	Os01t0152951-00	--	--	--	Os01g0152951 [Oryza sativa Japonica Group]	--	A0A0P0UYN2_ORYSJ SubName: Full=Os01g0152951 protein {ECO:0000313|EMBL:BAS70447.1};	--	--	--	--	--	--
Os01t0153000-00	0	0.0142	0	0.0108	0.0098	0.0329	0.1059	0.0115	0.0394	0.2499	0.1388	0.1369	chr01	2851954	2855225	+	Os01t0153000-00	--	K13437 receptor kinase-like protein | (RefSeq) probable LRR receptor-like serine/threonine-protein kinase At3g47570 (A)	ko04626: Plant-pathogen interaction	putative protein kinase Xa21 [Oryza sativa Japonica Group]	Y3471_ARATH RecName: Full=Putative receptor-like protein kinase At3g47110; EC=2.7.11.1; Flags: Precursor;	Q9LGH5_ORYSJ RecName: Full=Protein kinase domain-containing protein {ECO:0000259|PROSITE:PS50011};	--	GO:0016021,integral component of membrane; GO:0005886,plasma membrane; GO:0005524,ATP binding; GO:0106310,protein serine kinase activity; GO:0004674,protein serine/threonine kinase activity; GO:0006468,protein phosphorylation; GO:0000166,nucleotide binding; GO:0003674,molecular_function; GO:0005488,binding; GO:0017076,purine nucleotide binding; GO:0030554,adenyl nucleotide binding; GO:0032553,rib…	PF00069.28:Protein kinase domain	--	--	--
Os01t0153100-00	12.6313	22.5468	11.0107	39.0433	41.6091	30.5283	30.501	35.1409	32.111	150.752	67.8944	72.4975	chr01	2857382	2858128	-	Os01t0153100-00	--	K11252 histone H2B | (RefSeq) histone H2B.6 (A)	--	histone H2B.6 [Oryza sativa Japonica Group]	H2B6_ORYSJ RecName: Full=Histone H2B.6;	A0A0D3EJQ0_9ORYZ RecName: Full=Histone H2B {ECO:0000256|RuleBase:RU000451};	Histone H2B	GO:0000786,nucleosome; GO:0005634,nucleus; GO:0003677,DNA binding; GO:0046982,protein heterodimerization activity; GO:0030527,structural constituent of chromatin; GO:0006334,nucleosome assembly; GO:0003674,molecular_function; GO:0003676,nucleic acid binding; GO:0005488,binding; GO:0097159,organic cyclic compound binding; GO:1901363,heterocyclic compound binding; GO:0005515,protein binding; GO:004…	PF00125.27:Core histone H2A/H2B/H3/H4	--	--	--
Os01t0153150-01	0.0068	0.0081	0.0203	0.0497	0.0282	0.0126	0.0068	0.0398	0	0.0507	0.02	0.0072	chr01	2859098	2864539	+	Os01t0153150-01	--	K02957 small subunit ribosomal protein S15Ae | (RefSeq) 40S ribosomal protein S15a-1 (A)	ko03010: Ribosome	hypothetical protein [Oryza sativa Japonica Group]	SAP18_ORYSJ RecName: Full=Zinc finger A20 domain-containing stress-associated protein 18; Short=OsSAP18;	A0A0E0C124_9ORYZ SubName: Full=Uncharacterized protein {ECO:0000313|EnsemblPlants:OMERI01G11990.1};	40S ribosomal protein S15/S22	GO:0003677,DNA binding; GO:0008270,zinc ion binding; GO:0003674,molecular_function; GO:0003676,nucleic acid binding; GO:0005488,binding; GO:0097159,organic cyclic compound binding; GO:1901363,heterocyclic compound binding; GO:0043167,ion binding; GO:0043169,cation binding; GO:0046872,metal ion binding; GO:0046914,transition metal ion binding	--	--	--	--
Os01t0153250-00	0	0.0145	0.012	0.0331	0.06	0	0.024	0.0235	0	0.03	0.0118	0	chr01	2864276	2867341	-	Os01t0153250-00	--	--	--	putative pentatricopeptide repeat-containing protein At5g59900 [Oryza sativa Japonica Group]	--	Q94JE2_ORYSJ SubName: Full=Os01g0153250 protein {ECO:0000313|EMBL:BAS70453.1}; SubName: Full=Uncharacterized protein P0030H07.23 {ECO:0000313|EMBL:BAB44054.1};	--	--	--	--	--	--
Os01t0153300-00	19.1247	38.4084	15.7997	76.3716	81.1525	60.8261	51.8002	68.4697	56.9775	248.55	110.788	109.307	chr01	2872115	2872826	+	Os01t0153300-00	--	K11252 histone H2B | (RefSeq) histone H2B.5 (A)	--	histone H2B.5 [Oryza sativa Japonica Group]	H2B5_ORYSI RecName: Full=Histone H2B.5;	A0A0E0FGD7_ORYNI RecName: Full=Histone H2B {ECO:0000256|RuleBase:RU000451};	Histone H2B	GO:0000786,nucleosome; GO:0005634,nucleus; GO:0003677,DNA binding; GO:0046982,protein heterodimerization activity; GO:0030527,structural constituent of chromatin; GO:0003674,molecular_function; GO:0003676,nucleic acid binding; GO:0005488,binding; GO:0097159,organic cyclic compound binding; GO:1901363,heterocyclic compound binding; GO:0005515,protein binding; GO:0046983,protein dimerization activi…	PF00125.27:Core histone H2A/H2B/H3/H4	--	--	--
Os01t0153400-01	0.8896	2.4309	1.0807	5.0274	5.7114	4.4382	5.4756	5.364	5.7187	16.1748	6.4187	8.629	chr01	2877647	2882523	+	Os01t0153400-01	--	K01876 aspartyl-tRNA synthetase [EC:6.1.1.12] | (RefSeq) aspartate--tRNA ligase, chloroplastic/mitochondrial (A)	ko00970: Aminoacyl-tRNA biosynthesis	Os01g0153400, partial [Oryza sativa Japonica Group]	SYDM_ARATH RecName: Full=Aspartate--tRNA ligase, chloroplastic/mitochondrial {ECO:0000305}; EC=6.1.1.12 {ECO:0000305}; AltName: Full=Aspartyl-tRNA synthetase {ECO:0000305}; Short=AspRS {ECO:0000305};	Q0JQL0_ORYSJ SubName: Full=Os01g0153400 protein {ECO:0000313|EMBL:BAS70456.1}; Flags: Fragment;	Aspartyl-tRNA synthetase, mitochondrial	GO:0009507,chloroplast; GO:0005829,cytosol; GO:0005739,mitochondrion; GO:0004815,aspartate-tRNA ligase activity; GO:0005524,ATP binding; GO:0003677,DNA binding; GO:0046872,metal ion binding; GO:0006422,aspartyl-tRNA aminoacylation; GO:0003674,molecular_function; GO:0003824,catalytic activity; GO:0004812,aminoacyl-tRNA ligase activity; GO:0016874,ligase activity; GO:0016875,ligase activity, formin…	PF00152.23:tRNA synthetases class II (D, K and N)	--	--	--
Os01t0153500-00	0	0	0	0	0	0	0	0	0	0	0.0473	0.1527	chr01	2885392	2886301	+	Os01t0153500-00	--	--	--	hypothetical protein OsJ_00417 [Oryza sativa Japonica Group]	--	A0A0N7KCC8_ORYSJ SubName: Full=Os01g0153500 protein {ECO:0000313|EMBL:BAS70457.1};	--	--	PF05056.15:Protein of unknown function (DUF674)	--	--	--
Os01t0153700-01	0.2069	0.2231	0.1238	0.3024	0.2743	0.3265	0.2264	0.242	0.092	0.6432	0.2632	0.1306	chr01	2892920	2894707	-	Os01t0153700-01	--	--	--	unknown protein [Oryza sativa Japonica Group]	--	Q5ZD78_ORYSJ SubName: Full=Os01g0153700 protein {ECO:0000313|EMBL:BAS70462.1}; SubName: Full=cDNA clone:001-204-B08, full insert sequence {ECO:0000313|EMBL:BAG97407.1};	--	--	--	--	--	--
Os01t0153800-00	0	0	0.0334	0	0	0	0	0	0	0	0	0.0353	chr01	2896841	2897944	+	Os01t0153800-00	--	K14493 gibberellin receptor GID1 [EC:3.-.-.-] | (RefSeq) gibberellin receptor GID1 (A)	ko04075: Plant hormone signal transduction	Os01g0153800, partial [Oryza sativa Japonica Group]	CXE15_ARATH RecName: Full=Probable carboxylesterase 15; AltName: Full=AtCXE15; EC=3.1.1.1;	A0A0P0UYF3_ORYSJ SubName: Full=Os01g0153800 protein {ECO:0000313|EMBL:BAS70463.1}; Flags: Fragment;	Arylacetamide deacetylase	GO:0080030,methyl indole-3-acetate esterase activity; GO:0003674,molecular_function; GO:0003824,catalytic activity; GO:0016787,hydrolase activity; GO:0016788,hydrolase activity, acting on ester bonds; GO:0052689,carboxylic ester hydrolase activity	PF07859.16:alpha/beta hydrolase fold	--	--	--
Os01t0153950-00	0	0	0	0	0	0.1993	0.0712	0.0697	0.3183	0	0.2801	0.3012	chr01	2901602	2902192	-	Os01t0153950-00	--	--	--	hypothetical protein DAI22_01g037640 [Oryza sativa Japonica Group]	--	A0A0E0MRH7_ORYRU SubName: Full=Uncharacterized protein {ECO:0000313|EnsemblPlants:ORUFI01G03650.1};	--	--	PF05056.15:Protein of unknown function (DUF674)	--	--	--
Os01t0154000-01	0.2051	0.3931	0.2045	2.5478	2.8206	2.4368	0.6121	1.9188	1.0947	2.856	1.9666	0.7338	chr01	2903069	2903970	-	Os01t0154000-01	--	--	--	Os01g0154000, partial [Oryza sativa Japonica Group]	--	Q0JQK6_ORYSJ SubName: Full=Os01g0154000 protein {ECO:0000313|EMBL:BAF03972.1}; Flags: Fragment;	--	GO:0016021,integral component of membrane; GO:0005575,cellular_component; GO:0016020,membrane; GO:0031224,intrinsic component of membrane; GO:0110165,cellular anatomical entity	--	--	--	--
Os01t0154200-00	0	0.0567	0	0	0	0	0	0	0	0	0.0463	0	chr01	2920425	2921321	-	Os01t0154200-00	--	--	--	hypothetical protein [Oryza sativa Japonica Group]	--	Q5ZD64_ORYSJ SubName: Full=Uncharacterized protein {ECO:0000313|EMBL:BAD61352.1};	--	--	PF05056.15:Protein of unknown function (DUF674)	--	--	--
Os01t0154300-00	0	0	0.1242	0	0	0	0	0	0	0	0	0	chr01	2922561	2924802	+	Os01t0154300-00	--	--	--	Os01g0154300 [Oryza sativa Japonica Group]	--	A0A0P0UYP9_ORYSJ SubName: Full=Os01g0154300 protein {ECO:0000313|EMBL:BAS70470.1};	--	GO:0016021,integral component of membrane; GO:0005575,cellular_component; GO:0016020,membrane; GO:0031224,intrinsic component of membrane; GO:0110165,cellular anatomical entity	--	--	--	--
Os01t0154500-01	0.0272	0.1631	0.0814	0	0.0226	0	0	0	0	0	0	0	chr01	2925935	2928765	+	Os01t0154500-01	--	--	--	uncharacterized protein LOC4324073 [Oryza sativa Japonica Group]	--	A0A8J8XZ85_ORYSJ SubName: Full=Os01g0154500 protein {ECO:0000313|EMBL:BAF03974.1};	--	--	PF05056.15:Protein of unknown function (DUF674)	--	--	--
Os01t0154600-01	0	0	0	0.0327	0	0	0	0	0	0	0.035	0	chr01	2930802	2932886	+	Os01t0154600-01	--	--	--	uncharacterized protein LOC4324074 [Oryza sativa Japonica Group]	--	A2ZPE8_ORYSJ SubName: Full=Os01g0154600 protein {ECO:0000313|EMBL:BAF03975.1};	--	--	PF05056.15:Protein of unknown function (DUF674)	--	--	--
Os01t0155000-02	0.0871	0.0696	0.0579	0.7162	0.6256	0.4044	0.1445	0.1981	0.0969	0.1805	0.0568	0.2139	chr01	2957166	2958439	-	Os01t0155000-02	--	K14493 gibberellin receptor GID1 [EC:3.-.-.-] | (RefSeq) gibberellin receptor GID1 (A)	ko04075: Plant hormone signal transduction	probable carboxylesterase 15 [Oryza sativa Japonica Group]	CXE15_ARATH RecName: Full=Probable carboxylesterase 15; AltName: Full=AtCXE15; EC=3.1.1.1;	Q93VD4_ORYSJ SubName: Full=Os01g0155000 protein {ECO:0000313|EMBL:BAS70474.1}; SubName: Full=cDNA clone:001-007-A09, full insert sequence {ECO:0000313|EMBL:BAG87397.1}; SubName: Full=cDNA clone:J033053C20, full insert sequence {ECO:0000313|EMBL:BAG93577.1};	Arylacetamide deacetylase	GO:0080030,methyl indole-3-acetate esterase activity; GO:0003674,molecular_function; GO:0003824,catalytic activity; GO:0016787,hydrolase activity; GO:0016788,hydrolase activity, acting on ester bonds; GO:0052689,carboxylic ester hydrolase activity	PF07859.16:alpha/beta hydrolase fold	--	--	--
Os01t0155200-00	0.4642	2.0849	0.4771	3.2987	3.9893	2.5176	2.6549	4.2122	2.8064	12.9475	3.9592	4.6854	chr01	2962422	2964972	-	Os01t0155200-00	--	K13430 serine/threonine-protein kinase PBS1 [EC:2.7.11.1] | (RefSeq) serine/threonine-protein kinase PBS1 (A)	ko04626: Plant-pathogen interaction	hypothetical protein OsJ_00430 [Oryza sativa Japonica Group]	Y2913_ARATH RecName: Full=G-type lectin S-receptor-like serine/threonine-protein kinase At2g19130; EC=2.7.11.1; Flags: Precursor;	A2ZPF1_ORYSJ RecName: Full=Receptor-like serine/threonine-protein kinase {ECO:0000256|PIRNR:PIRNR000641}; EC=2.7.11.1 {ECO:0000256|PIRNR:PIRNR000641};	--	GO:0016021,integral component of membrane; GO:0005886,plasma membrane; GO:0005524,ATP binding; GO:0005516,calmodulin binding; GO:0030246,carbohydrate binding; GO:0106310,protein serine kinase activity; GO:0004674,protein serine/threonine kinase activity; GO:0031625,ubiquitin protein ligase binding; GO:0006468,protein phosphorylation; GO:0048544,recognition of pollen; GO:0000166,nucleotide binding…	PF00069.28:Protein kinase domain	--	--	--
Os01t0155300-00	0	0	0	0	0.0297	0	0	0	0	0	0	0	chr01	2966314	2967346	+	Os01t0155300-00	--	--	--	dirigent protein 25 [Oryza sativa Japonica Group]	DIR25_ARATH RecName: Full=Dirigent protein 25; Short=AtDIR25; Flags: Precursor;	Q943Q0_ORYSJ RecName: Full=Dirigent protein {ECO:0000256|RuleBase:RU363099};	--	GO:0048046,apoplast; GO:0009699,phenylpropanoid biosynthetic process; GO:0006725,cellular aromatic compound metabolic process; GO:0008150,biological_process; GO:0008152,metabolic process; GO:0009058,biosynthetic process; GO:0009698,phenylpropanoid metabolic process; GO:0009987,cellular process; GO:0019438,aromatic compound biosynthetic process; GO:0019748,secondary metabolic process; GO:0044237,c…	PF03018.17:Dirigent-like protein	--	--	--
Os01t0155400-01	4.4787	5.1119	3.9267	9.2519	8.4888	10.164	8.7705	8.6375	7.457	13.2932	12.4569	10.6091	chr01	2971130	2977009	-	Os01t0155400-01	--	--	--	hypothetical protein EE612_000367, partial [Oryza sativa]	--	A0A0P0UYD8_ORYSJ SubName: Full=Os01g0155400 protein {ECO:0000313|EMBL:BAS70478.1}; Flags: Fragment;	--	--	--	--	--	--
Os01t0155500-01	0.0731	0.0876	0.0364	0.0445	0.0807	0.0905	0.1576	0.0712	0.2439	0.1212	0.1073	0.1667	chr01	2982542	2986094	+	Os01t0155500-01	--	K13430 serine/threonine-protein kinase PBS1 [EC:2.7.11.1] | (RefSeq) serine/threonine-protein kinase PBS1 (A)	ko04626: Plant-pathogen interaction	Os01g0155500, partial [Oryza sativa Japonica Group]	HERK_ARATH RecName: Full=Receptor-like protein kinase HERK 1; EC=2.7.11.-; AltName: Full=Protein HERCULES RECEPTOR KINASE 1; Flags: Precursor;	A0A0P0UYG1_ORYSJ SubName: Full=Os01g0155500 protein {ECO:0000313|EMBL:BAS70479.1}; Flags: Fragment;	Serine/threonine protein kinase	GO:0016021,integral component of membrane; GO:0005886,plasma membrane; GO:0009506,plasmodesma; GO:0005524,ATP binding; GO:0004672,protein kinase activity; GO:0004674,protein serine/threonine kinase activity; GO:0004714,transmembrane receptor protein tyrosine kinase activity; GO:0046777,protein autophosphorylation; GO:0009741,response to brassinosteroid; GO:0009826,unidimensional cell growth; GO:0…	PF07714.20:Protein tyrosine and serine/threonine kinase	--	--	--
Os01t0155800-01	0.4309	0.5161	0.4295	21.3987	27.9311	21.5464	5.8936	11.7044	8.9235	9.7762	4.8478	6.9138	chr01	2999576	3001139	+	Os01t0155800-01	--	--	--	holotricin-3 [Oryza sativa Japonica Group]	--	A0A0D9Y3G4_9ORYZ SubName: Full=Uncharacterized protein {ECO:0000313|EnsemblPlants:OGLUM01G03950.1};	--	--	--	--	--	--
Os01t0156000-01	0.0627	0.0751	0.1249	0.0286	0.0779	0.0291	0	0	0.0348	0	0.0307	0	chr01	3003860	3005728	-	Os01t0156000-01	--	K12133 MYB-related transcription factor LHY | (RefSeq) protein LHY isoform X1 (A)	ko04712: Circadian rhythm - plant	protein REVEILLE 8 [Oryza sativa Japonica Group]	RVE8_ARATH RecName: Full=Protein REVEILLE 8; AltName: Full=MYB-like transcription factor; AltName: Full=Protein LHY-CCA1-like 5;	Q0JQJ6_ORYSJ SubName: Full=Os01g0156000 protein {ECO:0000313|EMBL:BAS70482.1}; SubName: Full=cDNA clone:002-119-G02, full insert sequence {ECO:0000313|EMBL:BAG97899.1};	Zuotin and related molecular chaperones (DnaJ superfamily), contains DNA-binding domains	GO:0005634,nucleus; GO:0003700,DNA-binding transcription factor activity; GO:0043565,sequence-specific DNA binding; GO:0032922,circadian regulation of gene expression; GO:0043966,histone H3 acetylation; GO:0048573,photoperiodism, flowering; GO:0042753,positive regulation of circadian rhythm; GO:0010628,positive regulation of gene expression; GO:0045944,positive regulation of transcription by RNA …	PF00249.34:Myb-like DNA-binding domain	MYB-related	TF	MYB->MYB-related
Os01t0156300-01	0.0884	0.2648	0	0.1211	0.1831	0.1641	0	0.0431	0	0.2748	0.173	0.093	chr01	3013915	3014751	-	Os01t0156300-01	--	--	--	uncharacterized protein LOC4324083 [Oryza sativa Japonica Group]	--	Q5ZCD5_ORYSJ SubName: Full=Os01g0156300 protein {ECO:0000313|EMBL:BAS70483.1}; SubName: Full=cDNA clone:002-135-F10, full insert sequence {ECO:0000313|EMBL:BAG98239.1};	--	--	PF06533.15:Protein of unknown function (DUF1110)	--	--	--
Os01t0157200-01	0.0242	0	0.0723	0	0	0	0	0	0	0	0.0236	0.0509	chr01	3031479	3033009	+	Os01t0157200-01	--	--	--	unknown protein [Oryza sativa Japonica Group]	--	A0A0P0UY90_ORYSJ SubName: Full=Os01g0157200 protein {ECO:0000313|EMBL:BAF03984.1};	--	--	--	--	--	--
Os01t0157400-00	0.1125	0	0	0.0514	0	0	0	0	0	0	0.11	0.0592	chr01	3035059	3035716	+	Os01t0157400-00	--	--	--	hypothetical protein OsJ_00445 [Oryza sativa Japonica Group]	--	A0A0P0UYE9_ORYSJ SubName: Full=Os01g0157400 protein {ECO:0000313|EMBL:BAS70492.1};	--	--	PF02255.19:PTS system, Lactose/Cellobiose specific IIA subunit	--	--	--
Os01t0157500-00	0.0523	0.0626	0.1042	0.0477	0.0433	0	0	0	0.0581	0.065	0.0511	0.055	chr01	3036690	3037397	-	Os01t0157500-00	--	--	--	uncharacterized protein LOC112937859 [Oryza sativa Japonica Group]	--	A0A0P0UYR6_ORYSJ SubName: Full=Os01g0157500 protein {ECO:0000313|EMBL:BAS70493.1};	--	--	PF06533.15:Protein of unknown function (DUF1110)	--	--	--
Os01t0157600-01	0.0363	0.0435	0	0	0	0.0673	0	0	0	0.0902	0	0	chr01	3037689	3038708	+	Os01t0157600-01	--	--	--	Os01g0157600, partial [Oryza sativa Japonica Group]	--	A0A0P0UYA2_ORYSJ SubName: Full=Os01g0157600 protein {ECO:0000313|EMBL:BAS70494.1}; Flags: Fragment;	--	--	PF13577.9:SnoaL-like domain	--	--	--
Os01t0157700-00	0.0529	0	0.0528	0	0	0.0983	0.0527	0	0	0.0658	0	0	chr01	3039286	3039984	+	Os01t0157700-00	--	K20869 putative beta-1,4-xylosyltransferase IRX9 [EC:2.4.2.-] | (RefSeq) probable glucuronosyltransferase Os01g0157700 (A)	--	Os01g0157700 [Oryza sativa Japonica Group]	GT11_ORYSJ RecName: Full=Probable glucuronosyltransferase Os01g0157700; EC=2.4.-.-;	A0A0P0UYT8_ORYSJ RecName: Full=Glycosyltransferases {ECO:0000256|RuleBase:RU363127}; EC=2.4.-.- {ECO:0000256|RuleBase:RU363127};	Beta-1,3-glucuronyltransferase B3GAT1/SQV-8	GO:0000139,Golgi membrane; GO:0016021,integral component of membrane; GO:0015018,galactosylgalactosylxylosylprotein 3-beta-glucuronosyltransferase activity; GO:0042285,xylosyltransferase activity; GO:0005975,carbohydrate metabolic process; GO:0071555,cell wall organization; GO:0010417,glucuronoxylan biosynthetic process; GO:0009834,plant-type secondary cell wall biogenesis; GO:0003674,molecular_f…	PF03360.19:Glycosyltransferase family 43	--	--	--
Os01t0157800-01	0.835	1.2503	0.4682	2.3356	3.2858	2.422	0.9864	1.78	1.799	5.0608	1.5318	2.526	chr01	3041480	3044346	-	Os01t0157800-01	--	K09539 DnaJ homolog subfamily C member 19 | (RefSeq) mitochondrial import inner membrane translocase subunit TIM14-1 (A)	--	mitochondrial import inner membrane translocase subunit TIM14-1 [Oryza sativa Japonica Group]	TI141_ARATH RecName: Full=Mitochondrial import inner membrane translocase subunit TIM14-1; AltName: Full=Chaperone DnaJ-domain containing protein 1;	A0A0D9Y3H6_9ORYZ RecName: Full=J domain-containing protein {ECO:0000259|SMART:SM00271};	Molecular chaperone (DnaJ superfamily)	GO:0016021,integral component of membrane; GO:0001405,PAM complex, Tim23 associated import motor; GO:0001671,ATPase activator activity; GO:0030150,protein import into mitochondrial matrix; GO:0003674,molecular_function; GO:0008047,enzyme activator activity; GO:0030234,enzyme regulator activity; GO:0060589,nucleoside-triphosphatase regulator activity; GO:0060590,ATPase regulator activity; GO:00987…	PF03656.16:Pam16	--	--	--
Os01t0157900-01	41.1498	41.1535	43.98	37.8221	35.3603	38.0122	25.5675	27.4015	24.2942	42.5504	30.2258	30.514	chr01	3044488	3047128	+	Os01t0157900-01	--	--	--	cell number regulator 8 [Oryza sativa Japonica Group]	CNR8_MAIZE RecName: Full=Cell number regulator 8; AltName: Full=ZmCNR08;	Q9FYQ0_ORYSJ SubName: Full=ESTs AU075439(E60711) {ECO:0000313|EMBL:BAB08185.1}; SubName: Full=Os01g0157900 protein {ECO:0000313|EMBL:BAS70497.1}; SubName: Full=cDNA clone:J023134D11, full insert sequence {ECO:0000313|EMBL:BAG93085.1};	--	GO:0016021,integral component of membrane; GO:0005575,cellular_component; GO:0016020,membrane; GO:0031224,intrinsic component of membrane; GO:0110165,cellular anatomical entity	PF04749.20:PLAC8 family	--	--	--
Os01t0158100-01	0.1219	0.146	0.1215	0.371	0.3028	0.2262	0.0808	0.0792	0.1355	0.2525	0	0.0427	chr01	3052241	3053151	-	Os01t0158100-01	--	--	--	protein THYLAKOID ASSEMBLY 8, chloroplastic [Oryza sativa Japonica Group]	THA8_ARATH RecName: Full=Protein THYLAKOID ASSEMBLY 8, chloroplastic {ECO:0000303|PubMed:22495966}; Short=At-THA8 {ECO:0000303|PubMed:22495966}; Short=AtTHA8 {ECO:0000303|PubMed:24047899}; AltName: Full=Protein EMBRYO DEFECTIVE 3123 {ECO:0000303|PubMed:15266054}; Flags: Precursor;	Q0JQI9_ORYSJ SubName: Full=Os01g0158100 protein {ECO:0000313|EMBL:BAF03989.1};	--	GO:0009507,chloroplast; GO:0009535,chloroplast thylakoid membrane; GO:0003723,RNA binding; GO:1990825,sequence-specific mRNA binding; GO:0003727,single-stranded RNA binding; GO:0009658,chloroplast organization; GO:0009793,embryo development ending in seed dormancy; GO:0000373,Group II intron splicing; GO:0006397,mRNA processing; GO:0003674,molecular_function; GO:0003676,nucleic acid binding; GO:0…	PF13041.9:PPR repeat family	--	--	--
Os01t0158200-01	0.0635	0.1267	0.0422	0.2898	0.2629	0.216	0.1684	0.1237	0.1647	0.2104	0.1656	0.0445	chr01	3054481	3057198	+	Os01t0158200-01	--	K16297 serine carboxypeptidase-like clade II [EC:3.4.16.-] | (RefSeq) serine carboxypeptidase II-1 (A)	--	serine carboxypeptidase II-1 precursor [Oryza sativa Japonica Group]	CBP2_WHEAT RecName: Full=Serine carboxypeptidase 2; EC=3.4.16.6; AltName: Full=CPDW-II; Short=CP-WII; AltName: Full=Carboxypeptidase D; AltName: Full=Serine carboxypeptidase II; Contains: RecName: Full=Serine carboxypeptidase 2 chain A; AltName: Full=Serine carboxypeptidase II chain A; Contains: RecName: Full=Serine carboxypeptidase 2 chain B; AltName: Full=Serine carboxypeptidase II chain B; Fla…	A0A0P0UYH9_ORYSJ RecName: Full=Carboxypeptidase {ECO:0000256|RuleBase:RU361156}; EC=3.4.16.- {ECO:0000256|RuleBase:RU361156};	Serine carboxypeptidases (lysosomal cathepsin A)	GO:0004185,serine-type carboxypeptidase activity; GO:0006508,proteolysis; GO:0003674,molecular_function; GO:0003824,catalytic activity; GO:0004180,carboxypeptidase activity; GO:0008233,peptidase activity; GO:0008236,serine-type peptidase activity; GO:0008238,exopeptidase activity; GO:0016787,hydrolase activity; GO:0017171,serine hydrolase activity; GO:0070008,serine-type exopeptidase activity; GO…	PF00450.25:Serine carboxypeptidase	--	--	--
Os01t0158400-01	0	0	0	0	0.0325	0	0	0	0	0	0	0	chr01	3058565	3059717	-	Os01t0158400-01	--	--	--	lectin isoform X1 [Oryza sativa Japonica Group]	P2A01_ARATH RecName: Full=Protein PHLOEM PROTEIN 2-LIKE A1; Short=AtPP2-A1;	Q5ZEM1_ORYSJ SubName: Full=Os01g0158400 protein {ECO:0000313|EMBL:BAS70501.1}; SubName: Full=Putative lectin 2 {ECO:0000313|EMBL:BAD61079.1}; SubName: Full=cDNA clone:001-121-G12, full insert sequence {ECO:0000313|EMBL:BAG88873.1};	--	GO:0030246,carbohydrate binding; GO:0043394,proteoglycan binding; GO:0009625,response to insect; GO:0003674,molecular_function; GO:0005488,binding; GO:0005515,protein binding; GO:0097367,carbohydrate derivative binding; GO:0008150,biological_process; GO:0009605,response to external stimulus; GO:0009607,response to biotic stimulus; GO:0043207,response to external biotic stimulus; GO:0044419,biolog…	PF14299.9:Phloem protein 2	--	--	--
Os01t0158500-01	0	0.0208	0.0346	0.0952	0.072	0.0645	0.0173	0	0.0386	0.0648	0.017	0.0366	chr01	3060978	3066135	+	Os01t0158500-01	--	K01887 arginyl-tRNA synthetase [EC:6.1.1.19] | (RefSeq) arginine--tRNA ligase, cytoplasmic (A)	ko00970: Aminoacyl-tRNA biosynthesis	Os01g0158500, partial [Oryza sativa Japonica Group]	SYRM_ARATH RecName: Full=Arginine--tRNA ligase, chloroplastic/mitochondrial {ECO:0000305}; EC=6.1.1.19 {ECO:0000305}; AltName: Full=Arginyl-tRNA synthetase {ECO:0000305}; Short=ArgRS {ECO:0000305}; AltName: Full=Protein EMBRYO DEFECTIVE 1027 {ECO:0000303|PubMed:16297076}; Flags: Precursor;	A0A0P0UYI0_ORYSJ RecName: Full=Arginine--tRNA ligase {ECO:0000256|ARBA:ARBA00012837}; EC=6.1.1.19 {ECO:0000256|ARBA:ARBA00012837}; AltName: Full=Arginyl-tRNA synthetase {ECO:0000256|ARBA:ARBA00033033}; Flags: Fragment;	Arginyl-tRNA synthetase	GO:0009507,chloroplast; GO:0009570,chloroplast stroma; GO:0005829,cytosol; GO:0005739,mitochondrion; GO:0004814,arginine-tRNA ligase activity; GO:0005524,ATP binding; GO:0006420,arginyl-tRNA aminoacylation; GO:0009793,embryo development ending in seed dormancy; GO:0003674,molecular_function; GO:0003824,catalytic activity; GO:0004812,aminoacyl-tRNA ligase activity; GO:0016874,ligase activity; GO:0…	PF00750.22:tRNA synthetases class I (R)	--	--	--
Os01t0158566-00	0	0	0.1737	0.0531	0.1444	0.3235	0.0578	0	0.1292	0	0.1137	0.1222	chr01	3067332	3067968	+	Os01t0158566-00	--	--	--	Os01g0158566, partial [Oryza sativa Japonica Group]	--	A0A0P0UYC6_ORYSJ SubName: Full=Os01g0158566 protein {ECO:0000313|EMBL:BAS70504.1}; Flags: Fragment;	--	--	--	--	--	--
Os01t0158600-01	0	0.0404	0	0.0206	0.0373	0.0418	0.0672	0.0329	0.0501	0.07	0	0	chr01	3067950	3071237	-	Os01t0158600-01	--	--	--	receptor like protein 22 [Oryza sativa Japonica Group]	RLP6_ARATH RecName: Full=Receptor-like protein 6 {ECO:0000303|PubMed:18434605}; Short=AtRLP6 {ECO:0000303|PubMed:18434605}; Flags: Precursor;	Q9LGN1_ORYSJ SubName: Full=Putative verticillium wilt disease resistance protein {ECO:0000313|EMBL:BAA96753.1}; SubName: Full=Similar to Lycopersicon esculentum Hcr2-5D {ECO:0000313|EMBL:BAB08192.1};	FOG: Leucine rich repeat	GO:0016021,integral component of membrane; GO:0005886,plasma membrane; GO:0005575,cellular_component; GO:0016020,membrane; GO:0031224,intrinsic component of membrane; GO:0110165,cellular anatomical entity; GO:0071944,cell periphery	PF13855.9:Leucine rich repeat	--	--	--
Os01t0158800-00	0.0512	0.0614	0	0.0936	0.2123	0.0951	0.051	0.0499	0	0	0.0501	0.2157	chr01	3079533	3084696	-	Os01t0158800-00	--	--	--	Os01g0158800 [Oryza sativa Japonica Group]	ALFL3_ORYSI RecName: Full=PHD finger protein ALFIN-LIKE 3;	A0A0P0UZ01_ORYSJ SubName: Full=Os01g0158800 protein {ECO:0000313|EMBL:BAS70506.1};	Uncharacterized PHD Zn-finger protein	GO:0005634,nucleus; GO:0042393,histone binding; GO:0046872,metal ion binding; GO:0006325,chromatin organization; GO:0006355,regulation of transcription, DNA-templated; GO:0003674,molecular_function; GO:0005488,binding; GO:0005515,protein binding; GO:0043167,ion binding; GO:0043169,cation binding; GO:0006996,organelle organization; GO:0008150,biological_process; GO:0009987,cellular process; GO:001…	PF12165.11:Alfin	--	--	--
Os01t0158900-01	0.3608	0.5298	0.174	0.7654	0.7328	0.6482	0.521	0.5785	0.4012	1.3023	0.4327	0.4164	chr01	3085452	3090887	-	Os01t0158900-01	--	K15683 NF-X1-type zinc finger protein NFXL1 | (RefSeq) NF-X1-type zinc finger protein NFXL2 (A)	--	NF-X1-type zinc finger protein NFXL2 [Oryza sativa Japonica Group]	NFXL2_ARATH RecName: Full=NF-X1-type zinc finger protein NFXL2; Short=AtNFXL2; EC=2.3.2.-; AltName: Full=Protein EARLY BIRD;	A0A0P0UY92_ORYSJ SubName: Full=Os01g0158900 protein {ECO:0000313|EMBL:BAF03994.1};	Transcription factor NF-X1, contains NFX-type Zn2+-binding and R3H domains	GO:0016021,integral component of membrane; GO:0005634,nucleus; GO:0000981,DNA-binding transcription factor activity, RNA polymerase II-specific; GO:0000977,RNA polymerase II transcription regulatory region sequence-specific DNA binding; GO:0016740,transferase activity; GO:0008270,zinc ion binding; GO:0016567,protein ubiquitination; GO:0010310,regulation of hydrogen peroxide metabolic process; GO:…	PF01422.20:NF-X1 type zinc finger	NF-X1	TF	NF-X1
Os01t0159000-01	1.815	2.8403	0.9338	7.4596	7.3722	5.7059	5.0669	8.1587	6.5101	11.0637	2.864	2.7413	chr01	3091435	3092698	-	Os01t0159000-01	--	K14431 transcription factor TGA | (RefSeq) transcription factor HBP-1b(c38) (A)	ko04075: Plant hormone signal transduction	unnamed protein product [Oryza sativa Japonica Group]	DOGL3_ARATH RecName: Full=Protein DOG1-like 3 {ECO:0000303|PubMed:17065317};	B7EHP2_ORYSJ SubName: Full=Os01g0159000 protein {ECO:0000313|EMBL:BAS70510.1}; SubName: Full=cDNA clone:J023049H21, full insert sequence {ECO:0000313|EMBL:BAG91889.1};	--	GO:0043565,sequence-specific DNA binding; GO:0006351,transcription, DNA-templated; GO:0003674,molecular_function; GO:0003676,nucleic acid binding; GO:0003677,DNA binding; GO:0005488,binding; GO:0097159,organic cyclic compound binding; GO:1901363,heterocyclic compound binding; GO:0006139,nucleobase-containing compound metabolic process; GO:0006725,cellular aromatic compound metabolic process; GO:0…	PF14144.9:Seed dormancy control	--	--	--
Os01t0159200-01	0.6944	0.5941	0.9888	0.0906	0.0822	0.0921	0.4441	0.0483	0.0552	0.3083	0.2912	0.4175	chr01	3097415	3098160	-	Os01t0159200-01	--	--	--	Os01g0159200, partial [Oryza sativa Japonica Group]	FLA11_ARATH RecName: Full=Fasciclin-like arabinogalactan protein 11; Flags: Precursor;	Q0JQI2_ORYSJ SubName: Full=Os01g0159200 protein {ECO:0000313|EMBL:BAF03996.1}; Flags: Fragment;	--	GO:0031225,anchored component of membrane; GO:0005886,plasma membrane; GO:0009834,plant-type secondary cell wall biogenesis; GO:0008150,biological_process; GO:0009832,plant-type cell wall biogenesis; GO:0009987,cellular process; GO:0042546,cell wall biogenesis; GO:0044085,cellular component biogenesis; GO:0071554,cell wall organization or biogenesis; GO:0071669,plant-type cell wall organization o…	--	--	--	--
Os01t0159250-00	0.8539	0.1136	0.3783	0.1733	0	0	0.1888	0	0	0	0	0.1997	chr01	3097610	3098332	+	Os01t0159250-00	--	--	--	Os01g0159250, partial [Oryza sativa Japonica Group]	FLA12_ARATH RecName: Full=Fasciclin-like arabinogalactan protein 12; Flags: Precursor;	A0A0P0UYB0_ORYSJ SubName: Full=Os01g0159250 protein {ECO:0000313|EMBL:BAS70512.1}; Flags: Fragment;	--	GO:0031225,anchored component of membrane; GO:0005886,plasma membrane; GO:0009834,plant-type secondary cell wall biogenesis; GO:0008150,biological_process; GO:0009832,plant-type cell wall biogenesis; GO:0009987,cellular process; GO:0042546,cell wall biogenesis; GO:0044085,cellular component biogenesis; GO:0071554,cell wall organization or biogenesis; GO:0071669,plant-type cell wall organization o…	--	--	--	--
Os01t0159300-01	34.6155	27.8565	37.0492	16.1541	14.6674	16.1762	15.0177	14.1347	12.014	17.7106	15.2586	16.4102	chr01	3100294	3105226	-	Os01t0159300-01	--	K19045 E3 ubiquitin-protein ligase BIG BROTHER and related proteins [EC:2.3.2.27] | (RefSeq) E3 ubiquitin ligase BIG BROTHER (A)	--	E3 ubiquitin-protein ligase MBR1 [Oryza sativa Japonica Group]	RHG1A_ARATH RecName: Full=Probable E3 ubiquitin-protein ligase RHG1A {ECO:0000305}; EC=2.3.2.27; AltName: Full=RING-H2 finger G1a {ECO:0000303|PubMed:9781696}; AltName: Full=RING-H2 zinc finger protein RHG1a {ECO:0000305}; AltName: Full=RING-type E3 ubiquitin transferase RHG1A {ECO:0000305};	A0A0D3EJV2_9ORYZ RecName: Full=RING-type domain-containing protein {ECO:0000259|PROSITE:PS50089};	FOG: Predicted E3 ubiquitin ligase	GO:0046872,metal ion binding; GO:0061630,ubiquitin protein ligase activity; GO:0003674,molecular_function; GO:0005488,binding; GO:0043167,ion binding; GO:0043169,cation binding; GO:0003824,catalytic activity; GO:0004842,ubiquitin-protein transferase activity; GO:0016740,transferase activity; GO:0019787,ubiquitin-like protein transferase activity; GO:0061659,ubiquitin-like protein ligase activity;…	PF13639.9:Ring finger domain	--	--	--
Os01t0159400-01	1.7397	4.4815	2.0698	11.1569	11.9946	9.6018	6.5131	8.3127	6.3442	17.6285	8.6567	8.5227	chr01	3108117	3113940	-	Os01t0159400-01	--	K00232 acyl-CoA oxidase [EC:1.3.3.6] | (RefSeq) acyl-coenzyme A oxidase 4, peroxisomal (A)	ko00071: Fatty acid degradation; ko00410: beta-Alanine metabolism; ko00592: alpha-Linolenic acid metabolism; ko00640: Propanoate metabolism; ko01040: Biosynthesis of unsaturated fatty acids; ko01100: Metabolic pathways; ko01110: Biosynthesis of secondary metabolites; ko01200: Carbon metabolism; ko01212: Fatty acid metabolism; ko04146: Peroxisome	acyl-coenzyme A oxidase 4, peroxisomal isoform X2 [Oryza sativa Japonica Group]	ACOX4_ARATH RecName: Full=Acyl-coenzyme A oxidase 4, peroxisomal {ECO:0000305}; Short=AOX 4 {ECO:0000305}; EC=1.3.3.6 {ECO:0000269|PubMed:10212254}; AltName: Full=G6p {ECO:0000312|EMBL:AAB18129.1}; AltName: Full=Short-chain acyl-CoA oxidase {ECO:0000303|PubMed:10212254}; Short=AtCX4 {ECO:0000303|PubMed:12682048}; Short=AtG6 {ECO:0000312|EMBL:AAB18129.1}; Short=SAOX {ECO:0000305};	A0A0D3EJV4_9ORYZ SubName: Full=Uncharacterized protein {ECO:0000313|EnsemblPlants:OBART01G03920.1};	Glutaryl-CoA dehydrogenase	GO:0005829,cytosol; GO:0009514,glyoxysome; GO:0005777,peroxisome; GO:0003995,acyl-CoA dehydrogenase activity; GO:0003997,acyl-CoA oxidase activity; GO:0050660,flavin adenine dinucleotide binding; GO:1901149,salicylic acid binding; GO:0009793,embryo development ending in seed dormancy; GO:0006635,fatty acid beta-oxidation; GO:0046459,short-chain fatty acid metabolic process; GO:0003674,molecular_f…	PF00441.27:Acyl-CoA dehydrogenase, C-terminal domain	--	--	--
Os01t0159500-01	0	0.0381	0.0634	0.1161	0.237	0.0295	0.0316	0.062	0.106	0.1186	0	0.0334	chr01	3122888	3124051	+	Os01t0159500-01	--	--	--	hypothetical protein OsJ_00463 [Oryza sativa Japonica Group]	--	A0A8J8Y3D9_ORYSJ SubName: Full=Os01g0159500 protein {ECO:0000313|EMBL:BAF03999.1};	--	--	--	--	--	--
Os01t0159600-01	169.749	495.825	182.639	740.438	921.927	679.098	236.074	358.546	337.081	598.452	237.665	317.365	chr01	3124369	3125331	-	Os01t0159600-01	--	--	--	em-like protein [Oryza sativa Japonica Group]	EML_PICGL RecName: Full=Em-like protein;	Q5ZEL0_ORYSJ SubName: Full=Os01g0159600 protein {ECO:0000313|EMBL:BAS70516.1}; SubName: Full=cDNA clone:001-125-F04, full insert sequence {ECO:0000313|EMBL:BAG88987.1}; SubName: Full=cDNA clone:J033143J06, full insert sequence {ECO:0000313|EMBL:BAH00822.1};	--	--	PF00477.20:Small hydrophilic plant seed protein	--	--	--
Os01t0159800-01	0	0	0	0	0	0.0233	0	0	0	0	0	0	chr01	3129056	3130649	+	Os01t0159800-01	--	--	--	putative transcription factor bHLH107 [Oryza sativa Japonica Group]	BH051_ARATH RecName: Full=Transcription factor bHLH51; AltName: Full=Basic helix-loop-helix protein 51; Short=AtbHLH51; Short=bHLH 51; AltName: Full=Transcription factor EN 57; AltName: Full=bHLH transcription factor bHLH051;	B9ESZ6_ORYSJ SubName: Full=Os01g0159800 protein {ECO:0000313|EMBL:BAF04001.1};	--	GO:0005634,nucleus; GO:0003677,DNA binding; GO:0003700,DNA-binding transcription factor activity; GO:0046983,protein dimerization activity; GO:0006355,regulation of transcription, DNA-templated; GO:0003674,molecular_function; GO:0003676,nucleic acid binding; GO:0005488,binding; GO:0097159,organic cyclic compound binding; GO:1901363,heterocyclic compound binding; GO:0140110,transcription regulator…	PF00010.29:Helix-loop-helix DNA-binding domain	bHLH	TF	bHLH
Os01t0159800-02	0.0302	0	0	0	0	0	0	0	0	0	0	0	chr01	3129106	3130722	+	Os01t0159800-02	--	--	--	putative transcription factor bHLH107 [Oryza sativa Japonica Group]	BH051_ARATH RecName: Full=Transcription factor bHLH51; AltName: Full=Basic helix-loop-helix protein 51; Short=AtbHLH51; Short=bHLH 51; AltName: Full=Transcription factor EN 57; AltName: Full=bHLH transcription factor bHLH051;	B9ESZ6_ORYSJ SubName: Full=Os01g0159800 protein {ECO:0000313|EMBL:BAF04001.1};	--	GO:0005634,nucleus; GO:0003677,DNA binding; GO:0003700,DNA-binding transcription factor activity; GO:0046983,protein dimerization activity; GO:0006355,regulation of transcription, DNA-templated; GO:0003674,molecular_function; GO:0003676,nucleic acid binding; GO:0005488,binding; GO:0097159,organic cyclic compound binding; GO:1901363,heterocyclic compound binding; GO:0140110,transcription regulator…	PF00010.29:Helix-loop-helix DNA-binding domain	bHLH	TF	bHLH
Os01t0160100-01	1.9782	1.7136	2.1303	0.7743	0.5706	0.7049	0.8433	0.7745	0.5892	0.505	0.7603	0.7805	chr01	3136320	3140217	-	Os01t0160100-01	--	K01568 pyruvate decarboxylase [EC:4.1.1.1] | (RefSeq) pyruvate decarboxylase 2 (A)	ko00010: Glycolysis / Gluconeogenesis; ko01100: Metabolic pathways; ko01110: Biosynthesis of secondary metabolites	pyruvate decarboxylase 2 [Oryza sativa Japonica Group]	PDC1_MAIZE RecName: Full=Pyruvate decarboxylase 1; Short=PDC; EC=4.1.1.1;	A0A0P0UYV9_ORYSJ RecName: Full=Pyruvate decarboxylase {ECO:0000256|ARBA:ARBA00013202}; EC=4.1.1.1 {ECO:0000256|ARBA:ARBA00013202};	Thiamine pyrophosphate-requiring enzyme	GO:0005829,cytosol; GO:0016831,carboxy-lyase activity; GO:0000287,magnesium ion binding; GO:0004737,pyruvate decarboxylase activity; GO:0030976,thiamine pyrophosphate binding; GO:0003674,molecular_function; GO:0003824,catalytic activity; GO:0016829,lyase activity; GO:0016830,carbon-carbon lyase activity; GO:0005488,binding; GO:0043167,ion binding; GO:0043169,cation binding; GO:0046872,metal ion b…	PF02776.21:Thiamine pyrophosphate enzyme, N-terminal TPP binding domain	--	--	--
Os01t0160150-00	0.0774	0.139	0.0771	0	0	0	0	0	0	0	0	0	chr01	3136504	3140130	+	Os01t0160150-00	--	K01568 pyruvate decarboxylase [EC:4.1.1.1] | (RefSeq) pyruvate decarboxylase 2 (A)	ko00010: Glycolysis / Gluconeogenesis; ko01100: Metabolic pathways; ko01110: Biosynthesis of secondary metabolites	pyruvate decarboxylase 2 [Oryza sativa Japonica Group]	PDC2_ORYSJ RecName: Full=Pyruvate decarboxylase 2; Short=PDC; EC=4.1.1.1;	A0A0P0UYV9_ORYSJ RecName: Full=Pyruvate decarboxylase {ECO:0000256|ARBA:ARBA00013202}; EC=4.1.1.1 {ECO:0000256|ARBA:ARBA00013202};	Thiamine pyrophosphate-requiring enzyme	GO:0005829,cytosol; GO:0016831,carboxy-lyase activity; GO:0000287,magnesium ion binding; GO:0004737,pyruvate decarboxylase activity; GO:0030976,thiamine pyrophosphate binding; GO:0003674,molecular_function; GO:0003824,catalytic activity; GO:0016829,lyase activity; GO:0016830,carbon-carbon lyase activity; GO:0005488,binding; GO:0043167,ion binding; GO:0043169,cation binding; GO:0046872,metal ion b…	PF02776.21:Thiamine pyrophosphate enzyme, N-terminal TPP binding domain	--	--	--
Os01t0160200-02	0	0.0138	0.023	0	0	0	0	0	0	0	0	0	chr01	3143601	3146812	-	Os01t0160200-02	--	--	--	receptor-like protein 6 [Oryza sativa Japonica Group]	RLP6_ARATH RecName: Full=Receptor-like protein 6 {ECO:0000303|PubMed:18434605}; Short=AtRLP6 {ECO:0000303|PubMed:18434605}; Flags: Precursor;	Q0JQH5_ORYSJ SubName: Full=Os01g0160200 protein {ECO:0000313|EMBL:BAS70520.1}; SubName: Full=cDNA clone:J033096F04, full insert sequence {ECO:0000313|EMBL:BAG95602.1};	FOG: Leucine rich repeat	GO:0016021,integral component of membrane; GO:0005886,plasma membrane; GO:0005575,cellular_component; GO:0016020,membrane; GO:0031224,intrinsic component of membrane; GO:0110165,cellular anatomical entity; GO:0071944,cell periphery	PF13855.9:Leucine rich repeat	--	--	--
Os01t0160700-00	0	0.0433	0.024	0.1432	0.1898	0.1679	0.012	0.0822	0.0804	0.1199	0.118	0.0507	chr01	3182139	3185207	+	Os01t0160700-00	--	--	--	receptor like protein 22 [Oryza sativa Japonica Group]	RLP6_ARATH RecName: Full=Receptor-like protein 6 {ECO:0000303|PubMed:18434605}; Short=AtRLP6 {ECO:0000303|PubMed:18434605}; Flags: Precursor;	A0A0P0UZ81_ORYSJ SubName: Full=Os01g0160700 protein {ECO:0000313|EMBL:BAH90920.1};	FOG: Leucine rich repeat	GO:0016021,integral component of membrane; GO:0005886,plasma membrane; GO:0005575,cellular_component; GO:0016020,membrane; GO:0031224,intrinsic component of membrane; GO:0110165,cellular anatomical entity; GO:0071944,cell periphery	PF13855.9:Leucine rich repeat	--	--	--
Os01t0160800-01	1.8593	6.4621	2.1875	1.7538	3.2319	1.8672	0.7277	0.9802	0.9828	3.5619	0.9542	1.0583	chr01	3189117	3190330	-	Os01t0160800-01	--	--	--	protein synthesis inhibitor I [Oryza sativa Japonica Group]	RIP1_HORVU RecName: Full=Protein synthesis inhibitor I; EC=3.2.2.22; AltName: Full=Ribosome-inactivating protein I; AltName: Full=rRNA N-glycosidase;	Q9LGK6_ORYSJ RecName: Full=rRNA N-glycosylase {ECO:0000256|RuleBase:RU004915}; EC=3.2.2.22 {ECO:0000256|RuleBase:RU004915};	--	GO:0005737,cytoplasm; GO:0030598,rRNA N-glycosylase activity; GO:0090729,toxin activity; GO:0050832,defense response to fungus; GO:0031640,killing of cells of other organism; GO:0017148,negative regulation of translation; GO:0003674,molecular_function; GO:0003824,catalytic activity; GO:0016787,hydrolase activity; GO:0016798,hydrolase activity, acting on glycosyl bonds; GO:0016799,hydrolase activi…	PF00161.22:Ribosome inactivating protein	--	--	--
Os01t0161200-01	0.0358	0.0143	0.0238	0	0	0	0	0	0	0	0	0	chr01	3222100	3226518	-	Os01t0161200-01	--	K20718 LRR receptor-like serine/threonine-protein kinase ERECTA [EC:2.7.11.1] | (RefSeq) LRR receptor-like serine/threonine-protein kinase ERL1 (A)	ko04016: MAPK signaling pathway - plant	receptor-like protein 7 [Oryza sativa Japonica Group]	RLP6_ARATH RecName: Full=Receptor-like protein 6 {ECO:0000303|PubMed:18434605}; Short=AtRLP6 {ECO:0000303|PubMed:18434605}; Flags: Precursor;	A0A0P0UZ20_ORYSJ SubName: Full=Os01g0161300 protein {ECO:0000313|EMBL:BAS70528.1};	FOG: Leucine rich repeat	GO:0016021,integral component of membrane; GO:0005886,plasma membrane; GO:0005575,cellular_component; GO:0016020,membrane; GO:0031224,intrinsic component of membrane; GO:0110165,cellular anatomical entity; GO:0071944,cell periphery	PF13855.9:Leucine rich repeat	--	--	--
Os01t0161300-00	0	0.0291	0	0.0222	0	0	0	0	0	0	0	0	chr01	3222303	3225613	+	Os01t0161300-00	--	K20718 LRR receptor-like serine/threonine-protein kinase ERECTA [EC:2.7.11.1] | (RefSeq) LRR receptor-like serine/threonine-protein kinase ERL1 (A)	ko04016: MAPK signaling pathway - plant	Os01g0161300 [Oryza sativa Japonica Group]	RLP6_ARATH RecName: Full=Receptor-like protein 6 {ECO:0000303|PubMed:18434605}; Short=AtRLP6 {ECO:0000303|PubMed:18434605}; Flags: Precursor;	A0A0P0UZ20_ORYSJ SubName: Full=Os01g0161300 protein {ECO:0000313|EMBL:BAS70528.1};	FOG: Leucine rich repeat	GO:0016021,integral component of membrane; GO:0005886,plasma membrane; GO:0005575,cellular_component; GO:0016020,membrane; GO:0031224,intrinsic component of membrane; GO:0110165,cellular anatomical entity; GO:0071944,cell periphery	PF13855.9:Leucine rich repeat	--	--	--
Os01t0162001-00	0	0	0.0504	0	0	0.0469	0	0.0985	0	0	0	0.0532	chr01	3243674	3244422	-	Os01t0162001-00	--	--	--	Os01g0162001 [Oryza sativa Japonica Group]	--	A0A0P0UZ09_ORYSJ SubName: Full=Os01g0162001 protein {ECO:0000313|EMBL:BAS70530.1};	--	--	--	--	--	--
Os01t0162300-01	0	0	0	0	0	0	0	0	0	0	0.0335	0	chr01	3256822	3257901	+	Os01t0162300-01	--	--	--	Os01g0162300, partial [Oryza sativa Japonica Group]	RLP43_ARATH RecName: Full=Receptor-like protein 43 {ECO:0000303|PubMed:18434605}; Short=AtRLP43 {ECO:0000303|PubMed:18434605}; Flags: Precursor;	A0A0P0UYP4_ORYSJ SubName: Full=Os01g0162300 protein {ECO:0000313|EMBL:BAF04010.1}; Flags: Fragment;	FOG: Leucine rich repeat	GO:0016021,integral component of membrane; GO:0005886,plasma membrane; GO:0005575,cellular_component; GO:0016020,membrane; GO:0031224,intrinsic component of membrane; GO:0110165,cellular anatomical entity; GO:0071944,cell periphery	PF13855.9:Leucine rich repeat	--	--	--
Os01t0162500-01	0	0.0141	0	0	0	0	0	0	0	0	0	0	chr01	3259516	3262661	+	Os01t0162500-01	--	--	--	Os01g0162500, partial [Oryza sativa Japonica Group]	RLP35_ARATH RecName: Full=Receptor-like protein 35 {ECO:0000303|PubMed:18434605}; Short=AtRLP35 {ECO:0000303|PubMed:18434605}; Flags: Precursor;	C7IXQ3_ORYSJ SubName: Full=Os01g0162500 protein {ECO:0000313|EMBL:BAH90922.1}; Flags: Fragment;	FOG: Leucine rich repeat	GO:0016021,integral component of membrane; GO:0005886,plasma membrane; GO:0005575,cellular_component; GO:0016020,membrane; GO:0031224,intrinsic component of membrane; GO:0110165,cellular anatomical entity; GO:0071944,cell periphery	PF13855.9:Leucine rich repeat	--	--	--
Os01t0162800-00	0	0.0286	0	0	0	0	0	0	0	0	0	0	chr01	3272839	3276375	+	Os01t0162800-00	--	--	--	Os01g0162800 [Oryza sativa Japonica Group]	RLP35_ARATH RecName: Full=Receptor-like protein 35 {ECO:0000303|PubMed:18434605}; Short=AtRLP35 {ECO:0000303|PubMed:18434605}; Flags: Precursor;	A0A0N7KCD8_ORYSJ SubName: Full=Os01g0162800 protein {ECO:0000313|EMBL:BAS70537.1};	FOG: Leucine rich repeat	GO:0016021,integral component of membrane; GO:0005886,plasma membrane; GO:0005575,cellular_component; GO:0016020,membrane; GO:0031224,intrinsic component of membrane; GO:0110165,cellular anatomical entity; GO:0071944,cell periphery	PF13855.9:Leucine rich repeat	--	--	--
Os01t0163000-01	0	0	0.0119	0	0.0099	0	0	0.0117	0	0.0298	0.0234	0	chr01	3283266	3286357	+	Os01t0163000-01	--	--	--	Os01g0163000, partial [Oryza sativa Japonica Group]	RLP35_ARATH RecName: Full=Receptor-like protein 35 {ECO:0000303|PubMed:18434605}; Short=AtRLP35 {ECO:0000303|PubMed:18434605}; Flags: Precursor;	A2ZPK6_ORYSJ SubName: Full=Putative verticillium wilt disease resistance protein {ECO:0000313|EMBL:BAC00564.1};	FOG: Leucine rich repeat	GO:0016021,integral component of membrane; GO:0005886,plasma membrane; GO:0005575,cellular_component; GO:0016020,membrane; GO:0031224,intrinsic component of membrane; GO:0110165,cellular anatomical entity; GO:0071944,cell periphery	PF13855.9:Leucine rich repeat	--	--	--
Os01t0163450-01	0	0	0	0.015	0.0136	0	0	0	0	0	0.0161	0	chr01	3291241	3293494	+	Os01t0163450-01	--	--	--	uncharacterized protein LOC107277403 [Oryza sativa Japonica Group]	--	A2ZPK8_ORYSJ SubName: Full=Uncharacterized protein {ECO:0000313|EMBL:EAZ10655.1};	--	--	PF01190.20:Pollen protein Ole e 1 like	--	--	--
Os01t0164075-00	0.6891	0.3301	0.6868	0	0	0	0	0	0	0	0.0674	0	chr01	3312670	3313206	-	Os01t0164075-00	--	--	--	non-classical arabinogalactan protein 30 [Oryza sativa Japonica Group]	--	A2ZPL3_ORYSJ SubName: Full=Os01g0164075 protein {ECO:0000313|EMBL:BAS70551.1};	--	GO:0071944,cell periphery; GO:0005575,cellular_component; GO:0110165,cellular anatomical entity	PF01190.20:Pollen protein Ole e 1 like	--	--	--
Os01t0164300-00	20.3037	12.7284	19.6711	1.2132	1.1528	1.1155	0.3775	0.6164	0.2813	1.4154	1.3614	0.599	chr01	3320451	3321035	-	Os01t0164300-00	--	--	--	non-classical arabinogalactan protein 31 [Oryza sativa Japonica Group]	AGP30_ARATH RecName: Full=Non-classical arabinogalactan protein 30 {ECO:0000303|PubMed:14535889}; Short=AtAGP30 {ECO:0000303|PubMed:14535889}; Flags: Precursor;	A2ZPL6_ORYSJ SubName: Full=Os01g0164300 protein {ECO:0000313|EMBL:BAS70554.1};	--	GO:0071944,cell periphery; GO:0005576,extracellular region; GO:2000280,regulation of root development; GO:2000033,regulation of seed dormancy process; GO:0007275,multicellular organism development; GO:0008150,biological_process; GO:0022622,root system development; GO:0032501,multicellular organismal process; GO:0032502,developmental process; GO:0048364,root development; GO:0048731,system developm…	PF01190.20:Pollen protein Ole e 1 like	--	--	--
Os01t0164400-01	7.2156	10.0481	6.661	15.453	16.8429	11.976	8.3799	10.2874	8.8533	27.1767	13.9447	14.0996	chr01	3324235	3327122	+	Os01t0164400-01	--	K13098 RNA-binding protein FUS | (RefSeq) transcription initiation factor TFIID subunit 15b isoform X1 (A)	ko03015: mRNA surveillance pathway; ko03040: Spliceosome	Os01g0164400, partial [Oryza sativa Japonica Group]	TA15B_ARATH RecName: Full=Transcription initiation factor TFIID subunit 15b; AltName: Full=TBP-associated factor 15b; Short=AtTAF15b;	Q0JQG3_ORYSJ SubName: Full=Os01g0164400 protein {ECO:0000313|EMBL:BAF04015.1}; Flags: Fragment;	Conserved Zn-finger protein	GO:0009507,chloroplast; GO:0005634,nucleus; GO:0046872,metal ion binding; GO:0003723,RNA binding; GO:0003674,molecular_function; GO:0005488,binding; GO:0043167,ion binding; GO:0043169,cation binding; GO:0003676,nucleic acid binding; GO:0097159,organic cyclic compound binding; GO:1901363,heterocyclic compound binding; GO:0005575,cellular_component; GO:0005622,intracellular anatomical structure; GO…	PF00076.25:RNA recognition motif. (a.k.a. RRM, RBD, or RNP domain)	--	--	--
Os01t0164500-01	0.951	2.796	1.2409	8.3067	9.8261	7.0615	3.2336	5.4256	4.4028	11.049	5.3793	5.8035	chr01	3328572	3331963	-	Os01t0164500-01	--	K14809 ATP-dependent RNA helicase DDX55/SPB4 [EC:3.6.4.13] | (RefSeq) DEAD-box ATP-dependent RNA helicase 18 (A)	--	dEAD-box ATP-dependent RNA helicase 18 [Oryza sativa Japonica Group]	RH18_ORYSJ RecName: Full=DEAD-box ATP-dependent RNA helicase 18; EC=3.6.4.13; AltName: Full=BRI1-KD-interacting protein 115; Short=BIP115;	A0A0E0MRR9_ORYRU SubName: Full=Uncharacterized protein {ECO:0000313|EnsemblPlants:ORUFI01G04320.1};	ATP-dependent RNA helicase	GO:0005730,nucleolus; GO:0005524,ATP binding; GO:0016887,ATPase activity; GO:0003723,RNA binding; GO:0003724,RNA helicase activity; GO:0000166,nucleotide binding; GO:0003674,molecular_function; GO:0005488,binding; GO:0017076,purine nucleotide binding; GO:0030554,adenyl nucleotide binding; GO:0032553,ribonucleotide binding; GO:0032555,purine ribonucleotide binding; GO:0032559,adenyl ribonucleotide…	PF00270.32:DEAD/DEAH box helicase	--	--	--
Os01t0164600-01	0.4629	0.1631	0.38	0.7709	0.7669	0.6571	1.1376	0.849	0.8174	0.8462	0.5594	0.6876	chr01	3332952	3336035	-	Os01t0164600-01	--	K17508 protein phosphatase PTC7 [EC:3.1.3.16] | (RefSeq) probable protein phosphatase 2C 55 (A)	--	probable protein phosphatase 2C 1 isoform X1 [Oryza sativa Japonica Group]	P2C01_ORYSJ RecName: Full=Probable protein phosphatase 2C 1; Short=OsPP2C01; EC=3.1.3.16;	A0A0E0MRS0_ORYRU RecName: Full=Protein phosphatase {ECO:0000256|RuleBase:RU366020}; EC=3.1.3.16 {ECO:0000256|RuleBase:RU366020};	Serine/threonine protein phosphatase	GO:0046872,metal ion binding; GO:0017018,myosin phosphatase activity; GO:0003674,molecular_function; GO:0005488,binding; GO:0043167,ion binding; GO:0043169,cation binding; GO:0003824,catalytic activity; GO:0004721,phosphoprotein phosphatase activity; GO:0004722,protein serine/threonine phosphatase activity; GO:0016787,hydrolase activity; GO:0016788,hydrolase activity, acting on ester bonds; GO:00…	PF07228.15:Stage II sporulation protein E (SpoIIE)	--	--	--
Os01t0164700-01	3.6685	3.3356	3.2246	4.0359	3.4258	3.1419	2.9028	3.2824	3.3004	4.3949	3.3444	3.8424	chr01	3336250	3343220	+	Os01t0164700-01	--	K23387 golgi to ER traffic protein 4 | (RefSeq) Golgi to ER traffic protein 4 homolog (A)	--	Golgi to ER traffic protein 4 homolog [Oryza sativa Japonica Group]	GET4_ARATH RecName: Full=Protein GET4 {ECO:0000303|PubMed:28096354}; Short=AtGET4 {ECO:0000303|PubMed:28096354}; AltName: Full=Guided entry of tail-anchored proteins 4 homolog {ECO:0000305};	I1NKI5_ORYGL SubName: Full=Uncharacterized protein {ECO:0000313|EnsemblPlants:ORGLA01G0037500.1};	Uncharacterized conserved protein	GO:0005829,cytosol; GO:0045048,protein insertion into ER membrane; GO:0048767,root hair elongation; GO:0006996,organelle organization; GO:0007029,endoplasmic reticulum organization; GO:0008104,protein localization; GO:0008150,biological_process; GO:0009987,cellular process; GO:0010256,endomembrane system organization; GO:0016043,cellular component organization; GO:0033036,macromolecule localizati…	PF04190.16:Golgi to ER traffic protein 4	--	--	--
Os01t0164800-01	0.1509	0.23	0.2324	0.2192	0.2102	0.1528	0.1637	0.3475	0.2897	0.6479	0.2952	0.2381	chr01	3343531	3355066	-	Os01t0164800-01	--	K08775 breast cancer 2 susceptibility protein | (RefSeq) protein BREAST CANCER SUSCEPTIBILITY 2 homolog B isoform X1 (A)	ko03440: Homologous recombination	protein BREAST CANCER SUSCEPTIBILITY 2 homolog B isoform X1 [Oryza sativa Japonica Group]	BRC2B_ARATH RecName: Full=Protein BREAST CANCER SUSCEPTIBILITY 2 homolog B {ECO:0000303|PubMed:16415210}; Short=AtBRCA2B {ECO:0000303|PubMed:16415210};	A0A0E0MRS3_ORYRU RecName: Full=Tower domain-containing protein {ECO:0000259|SMART:SM01341};	DNA recombinational repair protein BRCA2	GO:0005739,mitochondrion; GO:0003677,DNA binding; GO:0000724,double-strand break repair via homologous recombination; GO:0051321,meiotic cell cycle; GO:0006355,regulation of transcription, DNA-templated; GO:0003674,molecular_function; GO:0003676,nucleic acid binding; GO:0005488,binding; GO:0097159,organic cyclic compound binding; GO:1901363,heterocyclic compound binding; GO:0000725,recombinationa…	PF00634.21:BRCA2 repeat	--	--	--
Os01t0165000-01	0.0777	0.0931	0.0517	0	0	0	0	0	0	0	0	0.0273	chr01	3356383	3358426	+	Os01t0165000-01	--	K09286 EREBP-like factor | (RefSeq) ethylene-responsive transcription factor ABI4-like (A)	--	dehydration-responsive element-binding protein 2A [Oryza sativa Japonica Group]	DRE2A_ORYSJ RecName: Full=Dehydration-responsive element-binding protein 2A; Short=OsDREB2A;	A0A0E0FGQ1_ORYNI RecName: Full=AP2/ERF domain-containing protein {ECO:0000259|PROSITE:PS51032};	--	GO:0005634,nucleus; GO:0003700,DNA-binding transcription factor activity; GO:0000976,transcription regulatory region sequence-specific DNA binding; GO:0045893,positive regulation of transcription, DNA-templated; GO:0003674,molecular_function; GO:0140110,transcription regulator activity; GO:0001067,regulatory region nucleic acid binding; GO:0003676,nucleic acid binding; GO:0003677,DNA binding; GO:…	PF00847.23:AP2 domain	AP2/ERF-ERF	TF	AP2/ERF->AP2/ERF-ERF
Os01t0165000-02	0.1627	0.1462	0.1825	0.1765	0.3539	0.2643	0.172	0.0892	0.2488	0.4679	0.209	0.2247	chr01	3356461	3361204	+	Os01t0165000-02	--	K09286 EREBP-like factor | (RefSeq) ethylene-responsive transcription factor ABI4-like (A)	--	uncharacterized protein LOC4327135 [Oryza sativa Japonica Group]	DRE2A_ORYSJ RecName: Full=Dehydration-responsive element-binding protein 2A; Short=OsDREB2A;	A0A0E0BXK5_9ORYZ SubName: Full=Uncharacterized protein {ECO:0000313|EnsemblPlants:OMERI01G04120.3};	--	GO:0005634,nucleus; GO:0003700,DNA-binding transcription factor activity; GO:0000976,transcription regulatory region sequence-specific DNA binding; GO:0045893,positive regulation of transcription, DNA-templated; GO:0003674,molecular_function; GO:0140110,transcription regulator activity; GO:0001067,regulatory region nucleic acid binding; GO:0003676,nucleic acid binding; GO:0003677,DNA binding; GO:…	--	AP2/ERF-ERF	TF	AP2/ERF->AP2/ERF-ERF
Os01t0165100-02	0	0	0	0	0	0.0203	0	0.0213	0	0	0	0	chr01	3358534	3360674	-	Os01t0165100-02	--	--	--	uncharacterized protein LOC4327135 [Oryza sativa Japonica Group]	--	A0A0E0BXK5_9ORYZ SubName: Full=Uncharacterized protein {ECO:0000313|EnsemblPlants:OMERI01G04120.3};	--	--	--	--	--	--
Os01t0165200-01	0.0974	0.1666	0.0832	0.1779	0.1383	0.142	0.0969	0.1627	0.0928	0.3286	0.2041	0.2635	chr01	3362062	3367658	-	Os01t0165200-01	--	--	--	kelch-like protein 1 isoform X1 [Oryza sativa Japonica Group]	B2_DAUCA RecName: Full=B2 protein;	Q5VQH0_ORYSJ SubName: Full=Os01g0165200 protein {ECO:0000313|EMBL:BAS70563.1}; SubName: Full=Putative Kelch-like protein 5 {ECO:0000313|EMBL:BAD68291.1}; SubName: Full=cDNA clone:J013070N02, full insert sequence {ECO:0000313|EMBL:BAG90074.1};	--	GO:0005768,endosome; GO:0010941,regulation of cell death; GO:1904350,regulation of protein catabolic process in the vacuole; GO:0034976,response to endoplasmic reticulum stress; GO:1902074,response to salt; GO:0008150,biological_process; GO:0008219,cell death; GO:0009987,cellular process; GO:0050789,regulation of biological process; GO:0050794,regulation of cellular process; GO:0065007,biological…	PF01344.28:Kelch motif	--	--	--
Os01t0165200-02	0	0	0	0	0.0211	0.0472	0.0253	0.0496	0	0.0316	0.0249	0	chr01	3362001	3364942	-	Os01t0165200-02	--	--	--	hypothetical protein EE612_000432, partial [Oryza sativa]	--	A0A0P0UZ00_ORYSJ SubName: Full=Os01g0165200 protein {ECO:0000313|EMBL:BAS70564.1}; Flags: Fragment;	FOG: Kelch repeat	GO:0034976,response to endoplasmic reticulum stress; GO:0006950,response to stress; GO:0008150,biological_process; GO:0009987,cellular process; GO:0033554,cellular response to stress; GO:0050896,response to stimulus; GO:0051716,cellular response to stimulus	PF01344.28:Kelch motif	--	--	--
Os01t0165600-00	0.0596	0	0	0.0544	0.0987	0	0	0.1161	0	0.0741	0	0	chr01	3376592	3377212	+	Os01t0165600-00	--	--	--	uncharacterized protein LOC107277399 [Oryza sativa Japonica Group]	--	A0A0P0UYZ0_ORYSJ SubName: Full=Os01g0165600 protein {ECO:0000313|EMBL:BAS70565.1};	--	--	PF14009.9:PADRE domain	--	--	--
Os01t0165800-01	0.2836	0.7867	0.1339	2.1676	2.4606	1.6486	0.9503	1.2654	1.0622	2.9876	0.9784	1.4135	chr01	3386766	3390803	-	Os01t0165800-01	--	K12778 meiosis-specific protein | (RefSeq) HORMA domain-containing protein 1 isoform X1 (A)	--	uncharacterized protein LOC4327138 [Oryza sativa Japonica Group]	PAIR2_ORYSJ RecName: Full=Meiosis-specific protein PAIR2 {ECO:0000305}; AltName: Full=OsASY1 {ECO:0000303|PubMed:16410547}; AltName: Full=Protein HOMOLOGOUS PAIRING ABERRATION IN RICE MEIOSIS 2 {ECO:0000303|PubMed:14758540};	A0A0P0UZC1_ORYSJ SubName: Full=Os01g0165800 protein {ECO:0000313|EMBL:BAS70567.1};	HORMA domain	GO:0000775,chromosome, centromeric region; GO:0005615,extracellular space; GO:0005764,lysosome; GO:0000228,nuclear chromosome; GO:0005634,nucleus; GO:0004197,cysteine-type endopeptidase activity; GO:0007129,homologous chromosome pairing at meiosis; GO:0009554,megasporogenesis; GO:0009556,microsporogenesis; GO:0051603,proteolysis involved in cellular protein catabolic process; GO:0003674,molecular…	PF02301.21:HORMA domain	--	--	--
Os01t0166100-01	0.217	0.065	0.027	0.2478	0.1798	0.0755	0.081	0.1057	0	0	0.0531	0.0856	chr01	3397441	3400487	+	Os01t0166100-01	--	--	--	probable staphylococcal-like nuclease CAN1 [Oryza sativa Japonica Group]	CAN1_ORYSJ RecName: Full=Probable staphylococcal-like nuclease CAN1; EC=3.1.31.-; AltName: Full=Calcium-dependent nuclease 1; Short=Ca(2+)-dependent nuclease 1;	A0A0E0BXL2_9ORYZ RecName: Full=TNase-like domain-containing protein {ECO:0000259|PROSITE:PS50830};	--	GO:0005737,cytoplasm; GO:0005886,plasma membrane; GO:0004519,endonuclease activity; GO:0046872,metal ion binding; GO:0003676,nucleic acid binding; GO:0003674,molecular_function; GO:0003824,catalytic activity; GO:0004518,nuclease activity; GO:0016787,hydrolase activity; GO:0016788,hydrolase activity, acting on ester bonds; GO:0005488,binding; GO:0043167,ion binding; GO:0043169,cation binding; GO:0…	PF00565.20:Staphylococcal nuclease homologue	--	--	--
Os01t0166200-01	0.0875	0.1048	0	0.5992	0.3986	0.4872	0.2611	0.2131	0.0486	0.2719	0.0856	0.2761	chr01	3401204	3402049	-	Os01t0166200-01	--	--	--	Os01g0166200, partial [Oryza sativa Japonica Group]	--	A0A0P0UYL9_ORYSJ SubName: Full=Os01g0166200 protein {ECO:0000313|EMBL:BAS70570.1}; Flags: Fragment;	--	--	--	--	--	--
Os01t0166300-00	0.3319	1.2588	0.6065	3.5361	3.6197	2.5668	0.6602	1.1319	1.0455	3.0255	1.6775	1.3967	chr01	3402088	3403488	+	Os01t0166300-00	--	--	--	Os01g0166300 [Oryza sativa Japonica Group]	CAN1_ORYSJ RecName: Full=Probable staphylococcal-like nuclease CAN1; EC=3.1.31.-; AltName: Full=Calcium-dependent nuclease 1; Short=Ca(2+)-dependent nuclease 1;	A0A0P0UYP3_ORYSJ SubName: Full=Os01g0166300 protein {ECO:0000313|EMBL:BAS70571.1};	--	GO:0005737,cytoplasm; GO:0005886,plasma membrane; GO:0004519,endonuclease activity; GO:0046872,metal ion binding; GO:0003676,nucleic acid binding; GO:0003674,molecular_function; GO:0003824,catalytic activity; GO:0004518,nuclease activity; GO:0016787,hydrolase activity; GO:0016788,hydrolase activity, acting on ester bonds; GO:0005488,binding; GO:0043167,ion binding; GO:0043169,cation binding; GO:0…	PF00565.20:Staphylococcal nuclease homologue	--	--	--
Os01t0166400-01	0	0.0169	0	0	0.0233	0.0784	0.028	0	0	0.0525	0.0275	0.0148	chr01	3405466	3408694	+	Os01t0166400-01	--	K03858 phosphatidylinositol N-acetylglucosaminyltransferase subunit H | (RefSeq) uncharacterized protein LOC9267411 isoform X1 (A)	ko00563: Glycosylphosphatidylinositol (GPI)-anchor biosynthesis; ko01100: Metabolic pathways	hypothetical protein EE612_000442 [Oryza sativa]	--	A0A0P0UYI6_ORYSJ SubName: Full=Os01g0166400 protein {ECO:0000313|EMBL:BAS70573.1};	GPI-GlcNAc transferase complex, PIG-H component, involved in glycosylphosphatidylinositol anchor biosynthesis	GO:0000506,glycosylphosphatidylinositol-N-acetylglucosaminyltransferase (GPI-GnT) complex; GO:0006506,GPI anchor biosynthetic process; GO:0006464,cellular protein modification process; GO:0006497,protein lipidation; GO:0006505,GPI anchor metabolic process; GO:0006629,lipid metabolic process; GO:0006643,membrane lipid metabolic process; GO:0006644,phospholipid metabolic process; GO:0006650,glycero…	PF10181.12:GPI-GlcNAc transferase complex, PIG-H component	--	--	--
Os01t0166500-02	8.4439	22.7367	6.8087	60.7876	66.2249	52.4404	23.5599	38.2322	30.1519	81.4628	36.2342	42.1472	chr01	3414866	3415943	-	Os01t0166500-02	--	--	--	uncharacterized protein LOC4327143 [Oryza sativa Japonica Group]	--	Q9AS90_ORYSJ SubName: Full=Os01g0166500 protein {ECO:0000313|EMBL:BAS70574.1}; SubName: Full=cDNA clone:J033060C18, full insert sequence {ECO:0000313|EMBL:BAG95193.1}; SubName: Full=cDNA clone:J033122A19, full insert sequence {ECO:0000313|EMBL:BAH00786.1}; SubName: Full=p0028E10.1 protein {ECO:0000313|EMBL:BAB39898.1};	--	--	PF05097.15:Protein of unknown function (DUF688)	--	--	--
Os01t0166700-01	0.5408	1.3979	0.766	2.7296	3.1124	2.4041	1.4157	2.0803	1.9623	5.2371	2.172	2.306	chr01	3422373	3425500	+	Os01t0166700-01	--	K12382 saposin | (RefSeq) proactivator polypeptide-like 1 (A)	ko00600: Sphingolipid metabolism	proactivator polypeptide-like 1 [Oryza sativa Japonica Group]	--	A0A0D9Y3R0_9ORYZ SubName: Full=Uncharacterized protein {ECO:0000313|EnsemblPlants:OGLUM01G04670.1};	Prosaposin	GO:0005764,lysosome; GO:0004190,aspartic-type endopeptidase activity; GO:0006508,proteolysis; GO:0006665,sphingolipid metabolic process; GO:0003674,molecular_function; GO:0003824,catalytic activity; GO:0004175,endopeptidase activity; GO:0008233,peptidase activity; GO:0016787,hydrolase activity; GO:0070001,aspartic-type peptidase activity; GO:0140096,catalytic activity, acting on a protein; GO:000…	PF05184.18:Saposin-like type B, region 1	--	--	--
Os01t0166800-01	0.5474	0.9179	0.491	1.1332	1.3906	1.0669	0.7441	0.9601	0.5681	2.4725	0.9818	1.4782	chr01	3425794	3429573	-	Os01t0166800-01	--	--	--	mini-chromosome maintenance complex-binding protein [Oryza sativa Japonica Group]	MCMBP_ARATH RecName: Full=Mini-chromosome maintenance complex-binding protein; Short=MCM-BP; Short=MCM-binding protein; AltName: Full=Protein E2F TARGET GENE 1;	Q5VQH6_ORYSJ SubName: Full=Os01g0166800 protein {ECO:0000313|EMBL:BAS70576.1}; SubName: Full=cDNA clone:J033067O18, full insert sequence {ECO:0000313|EMBL:BAG94096.1}; SubName: Full=cDNA clone:J033068H14, full insert sequence {ECO:0000313|EMBL:BAG93636.1};	Conserved membrane protein	GO:0009941,chloroplast envelope; GO:0042555,MCM complex; GO:0005634,nucleus; GO:0003682,chromatin binding; GO:0051301,cell division; GO:0006260,DNA replication; GO:0006261,DNA-dependent DNA replication; GO:0006301,postreplication repair; GO:0007062,sister chromatid cohesion; GO:0003674,molecular_function; GO:0005488,binding; GO:0008150,biological_process; GO:0009987,cellular process; GO:0008152,m…	PF09739.12:Mini-chromosome maintenance replisome factor	--	--	--
Os01t0167100-01	0	0.1078	0.0299	0.1645	0.2486	0.3621	0.209	0.1462	0.1335	0.4477	0.3523	0.3158	chr01	3431609	3433317	+	Os01t0167100-01	--	--	--	hypothetical protein OsI_00548 [Oryza sativa Indica Group]	CF0_SOLLC RecName: Full=Receptor-like protein Cf-9 homolog {ECO:0000305}; Flags: Precursor;	A0A0E0FGS1_ORYNI SubName: Full=Uncharacterized protein {ECO:0000313|EnsemblPlants:ONIVA01G04760.1};	FOG: Leucine rich repeat	GO:0016021,integral component of membrane; GO:0005886,plasma membrane; GO:0005575,cellular_component; GO:0016020,membrane; GO:0031224,intrinsic component of membrane; GO:0110165,cellular anatomical entity; GO:0071944,cell periphery	PF13855.9:Leucine rich repeat	--	--	--
Os01t0167100-02	0	0.0516	0	0.118	0	0	0	0.042	0	0	0	0	chr01	3431611	3432469	+	Os01t0167100-02	--	--	--	P0028E10.4 [Oryza sativa Japonica Group]	--	A0A0E0FGS1_ORYNI SubName: Full=Uncharacterized protein {ECO:0000313|EnsemblPlants:ONIVA01G04760.1};	--	GO:0016021,integral component of membrane; GO:0005886,plasma membrane; GO:0005575,cellular_component; GO:0016020,membrane; GO:0031224,intrinsic component of membrane; GO:0110165,cellular anatomical entity; GO:0071944,cell periphery	--	--	--	--
Os01t0167400-01	1.1372	4.3309	1.1045	4.9534	6.1354	4.2491	3.7127	5.001	4.604	14.9713	5.0493	7.4246	chr01	3445220	3446488	+	Os01t0167400-01	--	--	--	protein synthesis inhibitor II isoform X1 [Oryza sativa Japonica Group]	RIP2_HORVU RecName: Full=Protein synthesis inhibitor II; EC=3.2.2.22; AltName: Full=Ribosome-inactivating protein II; AltName: Full=rRNA N-glycosidase;	Q9AS85_ORYSJ RecName: Full=rRNA N-glycosylase {ECO:0000256|RuleBase:RU004915}; EC=3.2.2.22 {ECO:0000256|RuleBase:RU004915};	--	GO:0005737,cytoplasm; GO:0030598,rRNA N-glycosylase activity; GO:0090729,toxin activity; GO:0050832,defense response to fungus; GO:0031640,killing of cells of other organism; GO:0017148,negative regulation of translation; GO:0003674,molecular_function; GO:0003824,catalytic activity; GO:0016787,hydrolase activity; GO:0016798,hydrolase activity, acting on glycosyl bonds; GO:0016799,hydrolase activi…	PF00161.22:Ribosome inactivating protein	--	--	--
Os01t0167500-01	3.1491	8.3039	2.9646	20.8724	23.044	18.248	11.2469	13.4259	10.5535	28.8733	11.6818	14.4042	chr01	3446940	3450180	-	Os01t0167500-01	--	K15285 solute carrier family 35, member E3 | (RefSeq) uncharacterized membrane protein At1g06890 (A)	--	UDP-xylose transporter 3 [Oryza sativa Japonica Group]	UXT3_ARATH RecName: Full=UDP-xylose transporter 3 {ECO:0000312|EMBL:AKA88214.1};	Q7F4F1_ORYSJ SubName: Full=Os01g0167500 protein {ECO:0000313|EMBL:BAF04035.1}; SubName: Full=Putative glucose-6-phosphate/phosphate-tranlocator {ECO:0000313|EMBL:BAB64810.1};	Glucose-6-phosphate/phosphate and phosphoenolpyruvate/phosphate antiporter	GO:0005768,endosome; GO:0005794,Golgi apparatus; GO:0000139,Golgi membrane; GO:0016021,integral component of membrane; GO:0005802,trans-Golgi network; GO:0015297,antiporter activity; GO:0005338,nucleotide-sugar transmembrane transporter activity; GO:0005464,UDP-xylose transmembrane transporter activity; GO:0008643,carbohydrate transport; GO:0015790,UDP-xylose transmembrane transport; GO:0003674,m…	PF03151.19:Triose-phosphate Transporter family	--	--	--
Os01t0167600-00	0.0347	0.0416	0	0.1269	0.1727	0.129	0.1382	0.2031	0.1159	0.1296	0.136	0.2925	chr01	3454882	3456059	+	Os01t0167600-00	--	--	--	Os01g0167600 [Oryza sativa Japonica Group]	--	A0A0P0UYT4_ORYSJ SubName: Full=Os01g0167600 protein {ECO:0000313|EMBL:BAS70582.1};	--	GO:0016021,integral component of membrane; GO:0005575,cellular_component; GO:0016020,membrane; GO:0031224,intrinsic component of membrane; GO:0110165,cellular anatomical entity	--	--	--	--
Os01t0167700-01	0	0	0	0	0	0	0	0	0	0.0122	0	0	chr01	3456869	3464952	-	Os01t0167700-01	--	--	--	hypothetical protein DAI22_01g047300 [Oryza sativa Japonica Group]	--	A0A0P0UYN3_ORYSJ SubName: Full=Os01g0167700 protein {ECO:0000313|EMBL:BAS70583.1};	--	--	--	--	--	--
Os01t0167750-00	0.0192	0.046	0.0191	0.1403	0.2068	0.3208	0.1337	0.131	0.1068	0.1671	0.0564	0.1212	chr01	3465634	3467560	-	Os01t0167750-00	--	K17964 leucine-rich PPR motif-containing protein, mitochondrial | (RefSeq) pentatricopeptide repeat-containing protein At1g63330 (A)	--	pentatricopeptide repeat-containing protein At5g66631 [Oryza sativa Japonica Group]	PP450_ARATH RecName: Full=Pentatricopeptide repeat-containing protein At5g66631;	C7IXQ5_ORYSJ SubName: Full=Os01g0167750 protein {ECO:0000313|EMBL:BAS70584.1};	FOG: PPR repeat	--	PF13041.9:PPR repeat family	--	--	--
Os01t0167800-01	0.4095	0.6348	0.6123	1.0781	1.0577	0.9503	0.9346	0.8686	0.5089	1.3627	1.0723	0.7351	chr01	3467858	3472105	-	Os01t0167800-01	--	--	--	Os01g0167800, partial [Oryza sativa Japonica Group]	PPP7L_ARATH RecName: Full=Serine/threonine-protein phosphatase 7 long form homolog; EC=3.1.3.16; AltName: Full=Protein MAIN-LIKE 3 {ECO:0000303|PubMed:24635680};	Q0JQE1_ORYSJ SubName: Full=Os01g0167800 protein {ECO:0000313|EMBL:BAF04037.2}; Flags: Fragment;	--	GO:0005829,cytosol; GO:0005634,nucleus; GO:0046872,metal ion binding; GO:0017018,myosin phosphatase activity; GO:0004722,protein serine/threonine phosphatase activity; GO:0003674,molecular_function; GO:0005488,binding; GO:0043167,ion binding; GO:0043169,cation binding; GO:0003824,catalytic activity; GO:0004721,phosphoprotein phosphatase activity; GO:0016787,hydrolase activity; GO:0016788,hydrolas…	PF10536.12:Plant mobile domain	--	--	--
Os01t0167900-01	0.2797	0.7419	0.4182	3.6313	4.6674	2.7631	1.5105	1.9275	1.5551	4.1978	1.6028	1.9551	chr01	3473846	3477048	-	Os01t0167900-01	--	--	--	protein NETWORKED 4A [Oryza sativa Japonica Group]	NET4A_ARATH RecName: Full=Protein NETWORKED 4A {ECO:0000303|PubMed:22840520};	Q7F4E5_ORYSJ SubName: Full=Kinase interacting protein 1-like {ECO:0000313|EMBL:BAB64816.1}; SubName: Full=Os01g0167900 protein {ECO:0000313|EMBL:BAF04038.1};	--	GO:0005774,vacuolar membrane; GO:0003779,actin binding; GO:0003674,molecular_function; GO:0005488,binding; GO:0005515,protein binding; GO:0008092,cytoskeletal protein binding; GO:0005575,cellular_component; GO:0005622,intracellular anatomical structure; GO:0005737,cytoplasm; GO:0005773,vacuole; GO:0016020,membrane; GO:0031090,organelle membrane; GO:0043226,organelle; GO:0043227,membrane-bounded o…	PF07765.15:KIP1-like protein	--	--	--
Os01t0168000-01	0	0	0	0	0	0	0	0	0	0	0.0819	0	chr01	3478537	3478978	-	Os01t0168000-01	--	--	--	hypothetical protein OsJ_00521 [Oryza sativa Japonica Group]	--	Q5VQG0_ORYSJ SubName: Full=Os01g0168000 protein {ECO:0000313|EMBL:BAS70587.1}; SubName: Full=cDNA clone:J023014B13, full insert sequence {ECO:0000313|EMBL:BAH00183.1};	--	--	--	--	--	--
Os01t0168100-01	10.2935	10.3594	9.8209	14.8222	14.6381	14.339	12.618	14.3274	11.2759	18.4259	13.0734	15.0771	chr01	3479423	3484579	-	Os01t0168100-01	--	--	--	protein NETWORKED 4B [Oryza sativa Japonica Group]	NET4A_ARATH RecName: Full=Protein NETWORKED 4A {ECO:0000303|PubMed:22840520};	Q9AS76_ORYSJ SubName: Full=Kinase interacting protein 1-like {ECO:0000313|EMBL:BAB64818.1}; SubName: Full=Os01g0168100 protein {ECO:0000313|EMBL:BAS70588.1}; SubName: Full=p0028E10.16 protein {ECO:0000313|EMBL:BAB39912.1};	--	GO:0005774,vacuolar membrane; GO:0003779,actin binding; GO:0003674,molecular_function; GO:0005488,binding; GO:0005515,protein binding; GO:0008092,cytoskeletal protein binding; GO:0005575,cellular_component; GO:0005622,intracellular anatomical structure; GO:0005737,cytoplasm; GO:0005773,vacuole; GO:0016020,membrane; GO:0031090,organelle membrane; GO:0043226,organelle; GO:0043227,membrane-bounded o…	PF07765.15:KIP1-like protein	--	--	--
Os01t0168100-02	0	0	0	0	0	0	0	0	0	0	0	0.0272	chr01	3479396	3480825	-	Os01t0168100-02	--	--	--	Os01g0168100, partial [Oryza sativa Japonica Group]	NET4B_ARATH RecName: Full=Protein NETWORKED 4B {ECO:0000303|PubMed:22840520};	A0A0P0UZ11_ORYSJ SubName: Full=Os01g0168100 protein {ECO:0000313|EMBL:BAS70589.1}; Flags: Fragment;	--	GO:0005774,vacuolar membrane; GO:0003779,actin binding; GO:0003674,molecular_function; GO:0005488,binding; GO:0005515,protein binding; GO:0008092,cytoskeletal protein binding; GO:0005575,cellular_component; GO:0005622,intracellular anatomical structure; GO:0005737,cytoplasm; GO:0005773,vacuole; GO:0016020,membrane; GO:0031090,organelle membrane; GO:0043226,organelle; GO:0043227,membrane-bounded o…	PF10473.12:Leucine-rich repeats of kinetochore protein Cenp-F/LEK1	--	--	--
Os01t0168200-01	0.0394	0.2835	0.0786	0.3963	0.3268	0.2563	0.3924	0.2306	0.307	0.8337	0.6947	0.8301	chr01	3489348	3491991	-	Os01t0168200-01	--	K03671 thioredoxin 1 | (RefSeq) thioredoxin H4-1 (A)	--	thioredoxin H4-1 [Oryza sativa Japonica Group]	TRH41_ORYSJ RecName: Full=Thioredoxin H4-1; Short=OsTrxh4-1; AltName: Full=OsTrx01;	I1NKL0_ORYGL SubName: Full=Thioredoxin {ECO:0000313|EnsemblPlants:ORGLA01G0040000.1};	Thioredoxin	GO:0005737,cytoplasm; GO:0005575,cellular_component; GO:0005622,intracellular anatomical structure; GO:0110165,cellular anatomical entity	PF00085.23:Thioredoxin	--	--	--
Os01t0168300-01	0.954	2.0776	0.8068	4.8053	6.394	3.9979	2.6743	3.0987	2.3465	7.1518	3.0827	3.7412	chr01	3493411	3496559	-	Os01t0168300-01	--	--	--	uncharacterized LOC4325190 [Oryza sativa Japonica Group]	--	Q9AS74_ORYSJ SubName: Full=Os01g0168300 protein {ECO:0000313|EMBL:BAS70591.1}; SubName: Full=cDNA clone:001-119-E03, full insert sequence {ECO:0000313|EMBL:BAG88820.1}; SubName: Full=p0028E10.18 protein {ECO:0000313|EMBL:BAB39914.1};	--	GO:0016021,integral component of membrane; GO:0043231,intracellular membrane-bounded organelle; GO:0005575,cellular_component; GO:0016020,membrane; GO:0031224,intrinsic component of membrane; GO:0110165,cellular anatomical entity; GO:0005622,intracellular anatomical structure; GO:0043226,organelle; GO:0043227,membrane-bounded organelle; GO:0043229,intracellular organelle	PF08294.14:TIM21	--	--	--
Os01t0168350-00	0	0	0	0.053	0	0	0	0.0565	0.0645	0	0.0567	0.061	chr01	3495948	3496585	+	Os01t0168350-00	--	--	--	uncharacterized LOC4325190 [Oryza sativa Japonica Group]	--	Q9AS74_ORYSJ SubName: Full=Os01g0168300 protein {ECO:0000313|EMBL:BAS70591.1}; SubName: Full=cDNA clone:001-119-E03, full insert sequence {ECO:0000313|EMBL:BAG88820.1}; SubName: Full=p0028E10.18 protein {ECO:0000313|EMBL:BAB39914.1};	--	GO:0016021,integral component of membrane; GO:0043231,intracellular membrane-bounded organelle; GO:0005575,cellular_component; GO:0016020,membrane; GO:0031224,intrinsic component of membrane; GO:0110165,cellular anatomical entity; GO:0005622,intracellular anatomical structure; GO:0043226,organelle; GO:0043227,membrane-bounded organelle; GO:0043229,intracellular organelle	--	--	--	--
Os01t0168400-01	0.1343	0.092	0.1148	0.2103	0.0795	0.0534	0.2482	0.1309	0.1921	0.0716	0.5633	0.2827	chr01	3501094	3504775	+	Os01t0168400-01	--	K10601 E3 ubiquitin-protein ligase synoviolin [EC:2.3.2.27] | (RefSeq) ERAD-associated E3 ubiquitin-protein ligase HRD1 isoform X1 (A)	ko04120: Ubiquitin mediated proteolysis; ko04141: Protein processing in endoplasmic reticulum	RING finger and transmembrane domain-containing protein 2 [Oryza sativa Japonica Group]	HRD1B_ARATH RecName: Full=ERAD-associated E3 ubiquitin-protein ligase HRD1B {ECO:0000305}; Short=AtHrd1B {ECO:0000303|PubMed:21187394}; EC=2.3.2.27 {ECO:0000305}; AltName: Full=RING-type E3 ubiquitin transferase HRD1B {ECO:0000305};	A0A0N7KCE5_ORYSJ SubName: Full=Os01g0168400 protein {ECO:0000313|EMBL:BAF04043.1};	Uncharacterized conserved protein	GO:0005789,endoplasmic reticulum membrane; GO:0016021,integral component of membrane; GO:0046872,metal ion binding; GO:0061630,ubiquitin protein ligase activity; GO:0030433,ubiquitin-dependent ERAD pathway; GO:0006511,ubiquitin-dependent protein catabolic process; GO:0003674,molecular_function; GO:0005488,binding; GO:0043167,ion binding; GO:0043169,cation binding; GO:0003824,catalytic activity; G…	PF13920.9:Zinc finger, C3HC4 type (RING finger)	--	--	--
Os01t0168450-00	0	0	0	0	0.0182	0	0	0	0	0	0.0215	0.0231	chr01	3501187	3504618	-	Os01t0168450-00	--	--	--	RING finger and transmembrane domain-containing protein 2 [Oryza sativa Japonica Group]	--	A0A0E0MRW0_ORYRU RecName: Full=RING-type domain-containing protein {ECO:0000259|PROSITE:PS50089};	Uncharacterized conserved protein	GO:0016021,integral component of membrane; GO:0046872,metal ion binding; GO:0061630,ubiquitin protein ligase activity; GO:0044260,cellular macromolecule metabolic process; GO:1904294,positive regulation of ERAD pathway; GO:0003674,molecular_function; GO:0005488,binding; GO:0043167,ion binding; GO:0043169,cation binding; GO:0003824,catalytic activity; GO:0004842,ubiquitin-protein transferase activ…	--	--	--	--
Os01t0168500-01	25.2317	20.2	23.0814	19.9566	19.7852	19.1089	19.8836	19.0405	16.7527	15.9635	17.5036	16.01	chr01	3505759	3510343	+	Os01t0168500-01	--	K22991 WD repeat-containing protein 45 | (RefSeq) autophagy-related protein 18d (A)	--	autophagy-related protein 18d [Oryza sativa Japonica Group]	AT18D_ARATH RecName: Full=Autophagy-related protein 18d; Short=AtATG18d;	A0A0E0MRW3_ORYRU SubName: Full=Uncharacterized protein {ECO:0000313|EnsemblPlants:ORUFI01G04620.2};	Uncharacterized conserved protein, contains WD40 repeats	GO:0005829,cytosol; GO:0019898,extrinsic component of membrane; GO:0034045,phagophore assembly site membrane; GO:0005774,vacuolar membrane; GO:0080025,phosphatidylinositol-3,5-bisphosphate binding; GO:0032266,phosphatidylinositol-3-phosphate binding; GO:0000422,autophagy of mitochondrion; GO:0044804,autophagy of nucleus; GO:0006497,protein lipidation; GO:0034497,protein localization to phagophore…	PF00400.35:WD domain, G-beta repeat	--	--	--
Os01t0168600-01	3.2769	2.5146	2.9432	2.5253	1.838	2.1544	2.6825	1.8129	2.3722	3.7981	5.193	5.2437	chr01	3511944	3515900	+	Os01t0168600-01	--	K23280 rhamnogalacturonan I rhamnosyltransferase [EC:2.4.1.351] | (RefSeq) uncharacterized protein At1g04910 (A)	--	hypothetical protein EE612_000475 [Oryza sativa]	RRT4_ARATH RecName: Full=Rhamnogalacturonan I rhamnosyltransferase 1 {ECO:0000303|PubMed:30082766}; EC=2.4.1.351 {ECO:0000269|PubMed:30082766}; AltName: Full=O-fucosyltransferase 3 {ECO:0000305}; Short=O-FucT-3 {ECO:0000305}; AltName: Full=O-fucosyltransferase family protein {ECO:0000305};	A0A0P0UYI7_ORYSJ RecName: Full=O-fucosyltransferase family protein {ECO:0000256|ARBA:ARBA00030350};	--	GO:0005737,cytoplasm; GO:0000139,Golgi membrane; GO:0016021,integral component of membrane; GO:0016757,transferase activity, transferring glycosyl groups; GO:0071555,cell wall organization; GO:0006004,fucose metabolic process; GO:0045489,pectin biosynthetic process; GO:0003674,molecular_function; GO:0003824,catalytic activity; GO:0016740,transferase activity; GO:0008150,biological_process; GO:000…	PF10250.12:GDP-fucose protein O-fucosyltransferase	--	--	--
Os01t0168800-01	0	0	0.0281	0	0	0	0	0.0275	0	0	0.0276	0	chr01	3516766	3519077	-	Os01t0168800-01	--	--	--	uncharacterized protein LOC4325195 [Oryza sativa Japonica Group]	--	Q7F3U0_ORYSJ SubName: Full=Hydrolase-like protein {ECO:0000313|EMBL:BAB92508.1}; SubName: Full=Os01g0168800 protein {ECO:0000313|EMBL:BAF04046.1};	Predicted hydrolase/acyltransferase (alpha/beta hydrolase superfamily)	GO:0016787,hydrolase activity; GO:0003674,molecular_function; GO:0003824,catalytic activity	PF12697.10:Alpha/beta hydrolase family	--	--	--
[truncated: 32,338 more rows]
