# Supplementary material for: Metabonomic and transcriptomic profiling reveals amino acid metabolism affects the quality of premium japonica rice varieties in Northeast China
Source: Food Chem (Oxf). 2024 Nov 20;9:100230. doi: 10.1016/j.fochms.2024.100230 (PMC11621605; doi:10.1016/j.fochms.2024.100230)
Supplement: Table S6 — Different expressional genes were identified in WYD4 Vs. SJ18 and WYD4 Vs. LJ31 rice groups. [file mmc6.xlsx]

## Sheet: JYX1_Vs_LJ31
ID	JYX1-1_fpkm	JYX1-2_fpkm	JYX1-3_fpkm	LJ31-1_fpkm	LJ31-2_fpkm	LJ31-3_fpkm	JYX1-1_count	JYX1-2_count	JYX1-3_count	LJ31-1_count	LJ31-2_count	LJ31-3_count	log2FoldChange	pvalue	padj	regulated	chr	start	end	strand	gene_name	gene_description	KEGG	KEGG pathway	NR	Swissprot	Tremble	KOG	GO	Pfam	TF-Family	TF-Category	TF-Classification
Os07t0214100-01	28112.9	27178.7	27812.9	45.8335	52.6756	53.7242	563169	600271	548252	843	989	884	-8.58469	0	0	down	chr07	6254882	6255558	-	Os07t0214100-01	--	--	--	seed allergenic protein RAG1 [Oryza sativa Japonica Group]	RAG1_ORYSJ RecName: Full=Seed allergenic protein RAG1; AltName: Full=Seed allergenic protein RA17; AltName: Allergen=Ory s aA_TI; Flags: Precursor;	A0A0E0AHA2_9ORYZ SubName: Full=Uncharacterized protein {ECO:0000313|EnsemblPlants:OGLUM07G06940.1};	--	GO:0005576,extracellular region; GO:0019863,IgE binding; GO:0045735,nutrient reservoir activity; GO:0004867,serine-type endopeptidase inhibitor activity; GO:0003674,molecular_function; GO:0005488,binding; GO:0019865,immunoglobulin binding; GO:0044877,protein-containing complex binding; GO:0004857,enzyme inhibitor activity; GO:0004866,endopeptidase inhibitor activity; GO:0030234,enzyme regulator a…	PF00234.25:Protease inhibitor/seed storage/LTP family	--	--	--
Os10t0529800-00	0.4868	0.552	0.3298	34.6871	46.0573	39.7116	12	15	8	785	1064	804	6.96045	7.25806e-137	5.00298e-133	up	chr10	20600983	20601889	+	Os10t0529800-00	--	K00799 glutathione S-transferase [EC:2.5.1.18] | (RefSeq) probable glutathione S-transferase GSTU6 (A)	ko00480: Glutathione metabolism; ko01100: Metabolic pathways	Os10g0529800, partial [Oryza sativa Japonica Group]	GSTU6_ORYSJ RecName: Full=Probable glutathione S-transferase GSTU6; EC=2.5.1.18; AltName: Full=28 kDa cold-induced protein;	Q0IW70_ORYSJ RecName: Full=Glutathione transferase {ECO:0000256|ARBA:ARBA00012452}; EC=2.5.1.18 {ECO:0000256|ARBA:ARBA00012452}; Flags: Fragment;	Glutathione S-transferase	GO:0005737,cytoplasm; GO:0004364,glutathione transferase activity; GO:0006749,glutathione metabolic process; GO:0042221,response to chemical; GO:0003674,molecular_function; GO:0003824,catalytic activity; GO:0016740,transferase activity; GO:0016765,transferase activity, transferring alkyl or aryl (other than methyl) groups; GO:0006518,peptide metabolic process; GO:0006575,cellular modified amino a…	PF02798.23:Glutathione S-transferase, N-terminal domain	--	--	--
Os06t0526400-00	2.9163	3.3194	2.2083	49.1398	49.2366	57.0168	51	64	38	789	807	819	4.72788	2.158e-127	9.91672e-124	up	chr06	19503056	19506416	-	Os06t0526400-00	--	K14496 abscisic acid receptor PYR/PYL family | (RefSeq) abscisic acid receptor PYL8 (A)	ko04016: MAPK signaling pathway - plant; ko04075: Plant hormone signal transduction	hypothetical protein EE612_034585 [Oryza sativa]	PYL3_ORYSJ RecName: Full=Abscisic acid receptor PYL3 {ECO:0000305}; AltName: Full=PYR1-like protein 10 {ECO:0000303|PubMed:24743650}; Short=OsPYL10 {ECO:0000303|PubMed:24743650}; AltName: Full=PYR1-like protein 3 {ECO:0000303|PubMed:22071266}; Short=OsPYL3 {ECO:0000303|PubMed:22071266}; AltName: Full=Regulatory components of ABA receptor 3 {ECO:0000305};	A0A0P0WXG6_ORYSJ SubName: Full=Os06g0526400 protein {ECO:0000313|EMBL:BAS98038.1};	--	GO:0005737,cytoplasm; GO:0005829,cytosol; GO:0005634,nucleus; GO:0010427,abscisic acid binding; GO:0004864,protein phosphatase inhibitor activity; GO:0038023,signaling receptor activity; GO:0009738,abscisic acid-activated signaling pathway; GO:1905183,negative regulation of protein serine/threonine phosphatase activity; GO:0080163,regulation of protein serine/threonine phosphatase activity; GO:00…	PF10604.12:Polyketide cyclase / dehydrase and lipid transport	--	--	--
Os10t0450900-02	0.4443	0.921	0.4515	17.6955	28.1354	18.5051	14	32	14	512	831	479	5.62629	1.4857e-116	5.12047e-113	up	chr10	16428860	16429924	-	Os10t0450900-02	--	--	--	glycine-rich cell wall structural protein 2 [Oryza sativa Japonica Group]	GRP2_ORYSI RecName: Full=Glycine-rich cell wall structural protein 2; AltName: Full=Glycine-rich protein 1; Short=GRP-1; Flags: Precursor;	B8BD57_ORYSI SubName: Full=Uncharacterized protein {ECO:0000313|EMBL:EEC84126.1};	--	GO:0005576,extracellular region; GO:0071555,cell wall organization; GO:0008150,biological_process; GO:0009987,cellular process; GO:0016043,cellular component organization; GO:0045229,external encapsulating structure organization; GO:0071554,cell wall organization or biogenesis; GO:0071840,cellular component organization or biogenesis; GO:0005575,cellular_component; GO:0110165,cellular anatomical …	--	--	--	--
Os11t0114300-01	0.2388	0.1625	0.5461	75.177	77.5311	83.9598	4	3	9	1156	1217	1155	8.51257	6.76579e-105	1.72222e-101	up	chr11	651483	652048	+	Os11t0114300-01	--	--	--	Os11g0114300, partial [Oryza sativa Japonica Group]	--	A0A0P0XYM4_ORYSJ SubName: Full=Os11g0114300 protein {ECO:0000313|EMBL:BAT12396.1}; Flags: Fragment;	--	--	--	--	--	--
Os06t0347100-01	0.6604	0.2479	0.2777	11.1119	15.089	11.6445	29	12	12	448	621	420	5.51158	7.49551e-105	1.72222e-101	up	chr06	13947426	13951272	+	Os06t0347100-01	--	K00232 acyl-CoA oxidase [EC:1.3.3.6] | (RefSeq) acyl-coenzyme A oxidase 4, peroxisomal (A)	ko00071: Fatty acid degradation; ko00410: beta-Alanine metabolism; ko00592: alpha-Linolenic acid metabolism; ko00640: Propanoate metabolism; ko01040: Biosynthesis of unsaturated fatty acids; ko01100: Metabolic pathways; ko01110: Biosynthesis of secondary metabolites; ko01200: Carbon metabolism; ko01212: Fatty acid metabolism; ko04146: Peroxisome	hypothetical protein EE612_033938, partial [Oryza sativa]	ACOX4_ARATH RecName: Full=Acyl-coenzyme A oxidase 4, peroxisomal {ECO:0000305}; Short=AOX 4 {ECO:0000305}; EC=1.3.3.6 {ECO:0000269|PubMed:10212254}; AltName: Full=G6p {ECO:0000312|EMBL:AAB18129.1}; AltName: Full=Short-chain acyl-CoA oxidase {ECO:0000303|PubMed:10212254}; Short=AtCX4 {ECO:0000303|PubMed:12682048}; Short=AtG6 {ECO:0000312|EMBL:AAB18129.1}; Short=SAOX {ECO:0000305};	Q0DCC7_ORYSJ SubName: Full=Os06g0347100 protein {ECO:0000313|EMBL:BAS97657.1}; Flags: Fragment;	Glutaryl-CoA dehydrogenase	GO:0005829,cytosol; GO:0009514,glyoxysome; GO:0005777,peroxisome; GO:0003995,acyl-CoA dehydrogenase activity; GO:0003997,acyl-CoA oxidase activity; GO:0050660,flavin adenine dinucleotide binding; GO:1901149,salicylic acid binding; GO:0009793,embryo development ending in seed dormancy; GO:0006635,fatty acid beta-oxidation; GO:0046459,short-chain fatty acid metabolic process; GO:0003674,molecular_f…	PF00441.27:Acyl-CoA dehydrogenase, C-terminal domain	--	--	--
Os03t0203800-01	1.0432	0.8157	0.9139	8.8151	12.3392	9.5908	58	50	50	450	643	438	3.97299	2.06901e-103	4.07477e-100	up	chr03	5441845	5444188	-	Os03t0203800-01	--	K18811 cyclin D5, plant | (RefSeq) cyclin-D5-3 (A)	--	cyclin-D5-3 [Oryza sativa Japonica Group]	CCD53_ORYSJ RecName: Full=Cyclin-D5-3; AltName: Full=G1/S-specific cyclin-D5-3; Short=CycD5;3;	A0A0E0GIH0_ORYNI RecName: Full=CYCLIN domain-containing protein {ECO:0000259|SMART:SM00385};	G1/S-specific cyclin D	GO:0000307,cyclin-dependent protein kinase holoenzyme complex; GO:0005737,cytoplasm; GO:0005634,nucleus; GO:0016538,cyclin-dependent protein serine/threonine kinase regulator activity; GO:0051301,cell division; GO:0044772,mitotic cell cycle phase transition; GO:0000079,regulation of cyclin-dependent protein serine/threonine kinase activity; GO:0003674,molecular_function; GO:0019207,kinase regulat…	PF00134.26:Cyclin, N-terminal domain	--	--	--
Os03t0826900-01	3.6294	4.2222	3.8754	19.736	31.0632	25.6149	138	177	145	689	1107	800	3.19948	6.60433e-91	1.13809e-87	up	chr03	34739011	34740504	-	Os03t0826900-01	--	--	--	Os03g0826900, partial [Oryza sativa Japonica Group]	--	Q0DM56_ORYSJ SubName: Full=Os03g0826900 protein {ECO:0000313|EMBL:BAF13682.1}; Flags: Fragment;	--	--	--	--	--	--
Os06t0548000-01	20.8438	22.7786	21.8405	121.423	130.025	160.535	1030	1241	1062	5509	6022	6516	3.17436	1.40164e-88	2.147e-85	up	chr06	20727293	20731768	-	Os06t0548000-01	--	K14455 aspartate aminotransferase, mitochondrial [EC:2.6.1.1] | (RefSeq) aspartate aminotransferase, mitochondrial (A)	ko00220: Arginine biosynthesis; ko00250: Alanine, aspartate and glutamate metabolism; ko00270: Cysteine and methionine metabolism; ko00330: Arginine and proline metabolism; ko00350: Tyrosine metabolism; ko00360: Phenylalanine metabolism; ko00400: Phenylalanine, tyrosine and tryptophan biosynthesis; ko00710: Carbon fixation in photosynthetic organisms; ko00950: Isoquinoline alkaloid biosynthesis; …	hypothetical protein DAI22_06g181700 [Oryza sativa Japonica Group]	AAT1_ARATH RecName: Full=Aspartate aminotransferase, mitochondrial; EC=2.6.1.1; AltName: Full=Transaminase A; Flags: Precursor;	Q0DBN4_ORYSJ RecName: Full=Aspartate aminotransferase {ECO:0000256|RuleBase:RU000480}; EC=2.6.1.1 {ECO:0000256|RuleBase:RU000480};	Aspartate aminotransferase/Glutamic oxaloacetic transaminase AAT1/GOT2	GO:0005829,cytosol; GO:0005759,mitochondrial matrix; GO:0005739,mitochondrion; GO:0005777,peroxisome; GO:0005507,copper ion binding; GO:0004069,L-aspartate:2-oxoglutarate aminotransferase activity; GO:0030170,pyridoxal phosphate binding; GO:0006103,2-oxoglutarate metabolic process; GO:0006531,aspartate metabolic process; GO:0009058,biosynthetic process; GO:0006536,glutamate metabolic process; GO:…	PF00155.24:Aminotransferase class I and II	--	--	--
Os01t0141100-01	0.1735	0.1224	0.0588	10.8766	13.4523	10.0689	9	7	3	518	654	429	7.10471	3.70624e-86	5.10943e-83	up	chr01	2215662	2222812	-	Os01t0141100-01	--	K12196 vacuolar protein-sorting-associated protein 4 | (RefSeq) protein SUPPRESSOR OF K(+) TRANSPORT GROWTH DEFECT 1 (A)	ko03250: Viral life cycle - HIV-1; ko04144: Endocytosis	Os01g0141100, partial [Oryza sativa Japonica Group]	VPS4_ARATH RecName: Full=Protein SUPPRESSOR OF K(+) TRANSPORT GROWTH DEFECT 1 {ECO:0000303|PubMed:17468262}; Short=AtSKD1 {ECO:0000303|PubMed:17468262}; EC=3.6.4.6 {ECO:0000269|PubMed:17468262, ECO:0000269|PubMed:20663085, ECO:0000269|PubMed:24385429}; AltName: Full=Protein VACUOLAR PROTEIN SORTING 4 {ECO:0000303|PubMed:17468262};	Q0JQT1_ORYSJ SubName: Full=Os01g0141100 protein {ECO:0000313|EMBL:BAF03897.1}; Flags: Fragment;	AAA+-type ATPase	GO:0005737,cytoplasm; GO:0005771,multivesicular body; GO:0032585,multivesicular body membrane; GO:0005634,nucleus; GO:0005777,peroxisome; GO:0009506,plasmodesma; GO:0005524,ATP binding; GO:0016887,ATPase activity; GO:0007049,cell cycle; GO:0016197,endosomal transport; GO:0007032,endosome organization; GO:0055075,potassium ion homeostasis; GO:0015031,protein transport; GO:0055078,sodium ion homeos…	PF00004.32:ATPase family associated with various cellular activities (AAA)	--	--	--
Os06t0189600-01	2.1308	1.4131	1.0944	11.1547	15.4011	11.4645	93	68	47	447	630	411	3.54056	1.08099e-76	1.35477e-73	up	chr06	4530988	4532663	+	Os06t0189600-01	--	--	--	uncharacterized protein LOC4340361 [Oryza sativa Japonica Group]	--	A3B954_ORYSJ SubName: Full=Uncharacterized protein {ECO:0000313|EMBL:BAD36537.1};	--	--	PF07893.16:Protein of unknown function (DUF1668)	--	--	--
Os10t0509401-00	1.2753	0.694	0.9072	22.7099	20.9545	20.8049	20	12	14	327	308	268	5.01784	1.44944e-74	1.66516e-71	up	chr10	19568799	19569328	-	Os10t0509401-00	--	--	--	protein RESPONSE TO LOW SULFUR 3 [Oryza sativa Japonica Group]	LSU3_ARATH RecName: Full=Protein RESPONSE TO LOW SULFUR 3 {ECO:0000303|PubMed:25628631};	A0A0E0H4X2_ORYNI SubName: Full=Uncharacterized protein {ECO:0000313|EnsemblPlants:ONIVA04G21600.1};	--	GO:0098869,cellular oxidant detoxification; GO:0008150,biological_process; GO:0009636,response to toxic substance; GO:0009987,cellular process; GO:0042221,response to chemical; GO:0050896,response to stimulus; GO:0051716,cellular response to stimulus; GO:0070887,cellular response to chemical stimulus; GO:0097237,cellular response to toxic substance; GO:0098754,detoxification; GO:1990748,cellular …	--	--	--	--
Os03t0828500-01	0.1494	0.0949	0.1215	6.3462	5.8503	4.8565	10	7	8	390	367	267	6.07249	4.40834e-73	4.67488e-70	up	chr03	34798312	34800760	+	Os03t0828500-01	--	K19355 mannan endo-1,4-beta-mannosidase [EC:3.2.1.78] | (RefSeq) mannan endo-1,4-beta-mannosidase 4 isoform X1 (A)	ko00051: Fructose and mannose metabolism; ko01100: Metabolic pathways	mannan endo-1,4-beta-mannosidase 4 isoform X1 [Oryza sativa Japonica Group]	MAN4_ORYSJ RecName: Full=Mannan endo-1,4-beta-mannosidase 4; EC=3.2.1.78; AltName: Full=Beta-mannanase 4; AltName: Full=Endo-beta-1,4-mannanase 4; AltName: Full=OsMAN4;	A0A0E0GVW9_ORYNI RecName: Full=Mannan endo-1,4-beta-mannosidase {ECO:0000256|ARBA:ARBA00012706}; EC=3.2.1.78 {ECO:0000256|ARBA:ARBA00012706};	--	GO:0016985,mannan endo-1,4-beta-mannosidase activity; GO:0071704,organic substance metabolic process; GO:0003674,molecular_function; GO:0003824,catalytic activity; GO:0004553,hydrolase activity, hydrolyzing O-glycosyl compounds; GO:0004567,beta-mannosidase activity; GO:0015923,mannosidase activity; GO:0016787,hydrolase activity; GO:0016798,hydrolase activity, acting on glycosyl bonds; GO:0008150,…	PF00150.21:Cellulase (glycosyl hydrolase family 5)	--	--	--
Os07t0620700-01	0.5592	0.3418	0.5312	5.124	4.9029	5.9052	46	31	43	387	378	399	4.00037	3.65297e-69	3.59713e-66	up	chr07	25654852	25657631	-	Os07t0620700-01	--	--	--	hypothetical protein EE612_040734, partial [Oryza sativa]	--	A0A0P0X992_ORYSJ SubName: Full=Os07g0620700 protein {ECO:0000313|EMBL:BAT02693.1}; Flags: Fragment;	--	--	--	--	--	--
Os03t0762000-02	3.1411	2.5579	3.2853	17.2554	18.7874	21.521	137	123	141	691	768	771	3.19222	4.97804e-68	4.57515e-65	up	chr03	31508813	31514460	-	Os03t0762000-02	--	K03097 casein kinase II subunit alpha [EC:2.7.11.1] | (RefSeq) casein kinase II subunit alpha (A)	ko03008: Ribosome biogenesis in eukaryotes; ko04712: Circadian rhythm - plant	casein kinase II subunit alpha-2 [Oryza glaberrima]	HD6_ORYSI RecName: Full=Casein kinase II subunit alpha-2 {ECO:0000305}; Short=OsCKA2 {ECO:0000303|PubMed:21229229}; EC=2.7.11.1 {ECO:0000305}; AltName: Full=Protein HEADING DATE 6 {ECO:0000303|PubMed:11416158};	I1PFR4_ORYGL RecName: Full=Protein kinase domain-containing protein {ECO:0000259|PROSITE:PS50011};	Casein kinase II, alpha subunit	GO:0005737,cytoplasm; GO:0005524,ATP binding; GO:0106310,protein serine kinase activity; GO:0004674,protein serine/threonine kinase activity; GO:0009908,flower development; GO:0010229,inflorescence development; GO:0009648,photoperiodism; GO:0006468,protein phosphorylation; GO:0000166,nucleotide binding; GO:0003674,molecular_function; GO:0005488,binding; GO:0017076,purine nucleotide binding; GO:00…	PF00069.28:Protein kinase domain	--	--	--
novel.153	0.0245	0.0222	0.0581	4.0146	3.3398	3.403	3	3	7	451	383	342	7.22747	3.05407e-61	2.63146e-58	up	chr03	34645986	34654332	-	--	--	K01755 argininosuccinate lyase [EC:4.3.2.1] | (RefSeq) argininosuccinate lyase, chloroplastic (A)	ko00220: Arginine biosynthesis; ko00250: Alanine, aspartate and glutamate metabolism; ko01100: Metabolic pathways; ko01110: Biosynthesis of secondary metabolites; ko01230: Biosynthesis of amino acids	argininosuccinate lyase, chloroplastic [Oryza sativa Japonica Group]	ARLY_ARATH RecName: Full=Argininosuccinate lyase, chloroplastic; EC=4.3.2.1; AltName: Full=Arginosuccinase; Flags: Precursor;	Q94GD8_ORYSJ SubName: Full=Os03g0824900 protein {ECO:0000313|EMBL:BAS87142.1};	Argininosuccinate lyase	GO:0009507,chloroplast; GO:0009570,chloroplast stroma; GO:0005829,cytosol; GO:0004056,argininosuccinate lyase activity; GO:0042450,arginine biosynthetic process via ornithine; GO:0003674,molecular_function; GO:0003824,catalytic activity; GO:0016829,lyase activity; GO:0016840,carbon-nitrogen lyase activity; GO:0016842,amidine-lyase activity; GO:0006082,organic acid metabolic process; GO:0006520,ce…	--	--	--	--
Os06t0712700-01	1.988	2.184	1.9633	9.5146	11.5015	10.465	71	86	69	312	385	307	2.868	1.9635e-60	1.59228e-57	up	chr06	30173627	30177996	-	Os06t0712700-01	--	K09264 MADS-box transcription factor, plant | (RefSeq) MADS-box transcription factor 16 (A)	--	MADS-box transcription factor 16 [Oryza sativa Japonica Group]	MAD16_ORYSJ RecName: Full=MADS-box transcription factor 16; AltName: Full=OsMADS16; AltName: Full=Protein APETALA3-like; AltName: Full=Protein SUPERWOMAN1;	B9A8B8_ORYRU SubName: Full=MADS-box protein {ECO:0000313|EMBL:BAH22540.1};	MADS box transcription factor	GO:0005634,nucleus; GO:0000981,DNA-binding transcription factor activity, RNA polymerase II-specific; GO:0046983,protein dimerization activity; GO:0000978,RNA polymerase II cis-regulatory region sequence-specific DNA binding; GO:0030154,cell differentiation; GO:0045944,positive regulation of transcription by RNA polymerase II; GO:0006357,regulation of transcription by RNA polymerase II; GO:001009…	PF00319.21:SRF-type transcription factor (DNA-binding and dimerisation domain)	MADS-MIKC	TF	MADS->MADS-MIKC
Os07t0687900-01	114.524	128.951	98.8834	14.807	21.6809	19.0952	4768	5919	4051	566	846	653	-2.11632	1.45839e-58	1.11696e-55	down	chr07	29220339	29221843	-	Os07t0687900-01	--	K18819 inositol 3-alpha-galactosyltransferase [EC:2.4.1.123] | (RefSeq) galactinol synthase 2 (A)	ko00052: Galactose metabolism; ko01100: Metabolic pathways	galactinol synthase 2 [Oryza sativa Japonica Group]	GOLS2_SOLLC RecName: Full=Galactinol synthase 2; Short=GolS-2; Short=SlGolS2; EC=2.4.1.123;	Q40710_ORYSJ RecName: Full=Hexosyltransferase {ECO:0000256|RuleBase:RU362027}; EC=2.4.1.- {ECO:0000256|RuleBase:RU362027};	Glycosyl transferase, family 8 - glycogenin	GO:0005737,cytoplasm; GO:0016757,transferase activity, transferring glycosyl groups; GO:0047216,inositol 3-alpha-galactosyltransferase activity; GO:0046872,metal ion binding; GO:0006012,galactose metabolic process; GO:0003674,molecular_function; GO:0003824,catalytic activity; GO:0016740,transferase activity; GO:0008194,UDP-glycosyltransferase activity; GO:0008378,galactosyltransferase activity; G…	PF01501.23:Glycosyl transferase family 8	--	--	--
Os02t0807000-01	5.1189	6.0642	4.512	17.2663	21.0385	16.1523	196	256	170	607	755	508	2.3028	3.26759e-58	2.37089e-55	up	chr02	34468754	34470169	-	Os02t0807000-01	--	K13412 calcium-dependent protein kinase [EC:2.7.11.1] | (RefSeq) calcium-dependent protein kinase isoform 11 (A)	ko04626: Plant-pathogen interaction	phosphoenolpyruvate carboxylase kinase 2 [Oryza sativa Japonica Group]	PPCK2_ARATH RecName: Full=Phosphoenolpyruvate carboxylase kinase 2; Short=AtPPCK2; EC=2.7.11.1;	A0A0P0VQX8_ORYSJ SubName: Full=Os02g0807000 protein {ECO:0000313|EMBL:BAF10366.1}; SubName: Full=Putative phosphoenolpyruvate carboxylase kinase {ECO:0000313|EMBL:BAD19392.1};	Ca2+/calmodulin-dependent protein kinase, EF-Hand protein superfamily	GO:0005737,cytoplasm; GO:0005634,nucleus; GO:0005524,ATP binding; GO:0009931,calcium-dependent protein serine/threonine kinase activity; GO:0005516,calmodulin binding; GO:0004683,calmodulin-dependent protein kinase activity; GO:0106310,protein serine kinase activity; GO:0004674,protein serine/threonine kinase activity; GO:0016036,cellular response to phosphate starvation; GO:0035556,intracellular…	PF00069.28:Protein kinase domain	--	--	--
Os06t0526466-00	76.0191	78.0655	81.6193	5.5609	6.5717	8.584	938	1062	991	63	76	87	-3.00756	4.3689e-58	3.01148e-55	down	chr06	19508718	19511234	-	Os06t0526466-00	--	K14496 abscisic acid receptor PYR/PYL family | (RefSeq) abscisic acid receptor PYL8 (A)	ko04016: MAPK signaling pathway - plant; ko04075: Plant hormone signal transduction	hypothetical protein EE612_034587 [Oryza sativa]	PYL3_ORYSJ RecName: Full=Abscisic acid receptor PYL3 {ECO:0000305}; AltName: Full=PYR1-like protein 10 {ECO:0000303|PubMed:24743650}; Short=OsPYL10 {ECO:0000303|PubMed:24743650}; AltName: Full=PYR1-like protein 3 {ECO:0000303|PubMed:22071266}; Short=OsPYL3 {ECO:0000303|PubMed:22071266}; AltName: Full=Regulatory components of ABA receptor 3 {ECO:0000305};	A0A0P0WX75_ORYSJ SubName: Full=Os06g0526466 protein {ECO:0000313|EMBL:BAS98039.1};	--	GO:0005737,cytoplasm; GO:0005829,cytosol; GO:0005634,nucleus; GO:0010427,abscisic acid binding; GO:0004864,protein phosphatase inhibitor activity; GO:0038023,signaling receptor activity; GO:0009738,abscisic acid-activated signaling pathway; GO:1905183,negative regulation of protein serine/threonine phosphatase activity; GO:0080163,regulation of protein serine/threonine phosphatase activity; GO:00…	--	--	--	--
Os07t0200500-00	14.5843	9.0864	12.1227	0.2848	0.279	0.2939	725	498	593	13	13	12	-4.89099	5.12445e-58	3.36408e-55	down	chr07	5431481	5436147	+	Os07t0200500-00	--	--	--	uncharacterized protein LOC4342662 [Oryza sativa Japonica Group]	--	A0A0P0X480_ORYSJ SubName: Full=Os07g0199000 protein {ECO:0000313|EMBL:BAT00489.1}; SubName: Full=Os07g0200500 protein {ECO:0000313|EMBL:BAT00495.1};	--	--	--	--	--	--
Os06t0318500-00	9.0626	10.0124	9.3925	24.6547	38.2304	28.3366	454	553	463	1134	1795	1166	2.17097	2.78494e-56	1.74515e-53	up	chr06	12333229	12337317	+	Os06t0318500-00	--	K14724 solute carrier family 9 (sodium/hydrogen exchanger), member 8 | (RefSeq) sodium/hydrogen exchanger 6 (A)	--	sodium/hydrogen exchanger 4 isoform X1 [Oryza sativa Japonica Group]	NHX4_ARATH RecName: Full=Sodium/hydrogen exchanger 4; AltName: Full=Na(+)/H(+) exchanger 4; Short=NHE-4;	A0A0P0WVY4_ORYSJ SubName: Full=Os06g0318500 protein {ECO:0000313|EMBL:BAS97484.1};	Sodium/hydrogen exchanger protein	GO:0016021,integral component of membrane; GO:0005886,plasma membrane; GO:0005774,vacuolar membrane; GO:0015386,potassium:proton antiporter activity; GO:0015081,sodium ion transmembrane transporter activity; GO:0015385,sodium:proton antiporter activity; GO:0055075,potassium ion homeostasis; GO:0071805,potassium ion transmembrane transport; GO:0051453,regulation of intracellular pH; GO:0098719,sod…	PF00999.24:Sodium/hydrogen exchanger family	--	--	--
Os11t0512600-01	14.956	15.374	19.012	73.1876	66.9089	68.3284	570	646	713	2561	2390	2139	2.58844	4.40906e-52	2.64275e-49	up	chr11	18311673	18314023	+	Os11t0512600-01	--	--	--	NAM protein [Oryza sativa Japonica Group]	NAC83_ARATH RecName: Full=NAC domain-containing protein 83 {ECO:0000303|PubMed:15029955}; Short=ANAC083 {ECO:0000303|PubMed:15029955}; AltName: Full=Protein VND-INTERACTING 2 {ECO:0000303|PubMed:20388856};	D6BV07_ORYSJ SubName: Full=NAM protein {ECO:0000313|EMBL:ADB84618.1};	--	GO:0005634,nucleus; GO:0003677,DNA binding; GO:0003700,DNA-binding transcription factor activity; GO:0010150,leaf senescence; GO:0045892,negative regulation of transcription, DNA-templated; GO:0009737,response to abscisic acid; GO:0009651,response to salt stress; GO:0010089,xylem development; GO:0003674,molecular_function; GO:0003676,nucleic acid binding; GO:0005488,binding; GO:0097159,organic cy…	PF02365.18:No apical meristem (NAM) protein	NAC	TF	NAC
Os02t0763800-01	5.3855	5.1536	6.0002	25.9917	24.4604	19.3389	218	230	239	966	928	643	2.58463	1.2961e-51	7.44499e-49	up	chr02	32177755	32179122	+	Os02t0763800-01	--	K13681 xyloglucan fucosyltransferase [EC:2.4.1.-] | (RefSeq) probable fucosyltransferase 8 isoform X1 (A)	--	hypothetical protein EE612_013849, partial [Oryza sativa]	FUT1_ARATH RecName: Full=Galactoside 2-alpha-L-fucosyltransferase; EC=2.4.1.-; AltName: Full=Xyloglucan alpha-(1,2)-fucosyltransferase; Short=AtFUT1;	A0A0P0VPX3_ORYSJ RecName: Full=Fucosyltransferase {ECO:0000256|RuleBase:RU367004}; EC=2.4.1.- {ECO:0000256|RuleBase:RU367004}; Flags: Fragment;	--	GO:0005794,Golgi apparatus; GO:0032580,Golgi cisterna membrane; GO:0005797,Golgi medial cisterna; GO:0000139,Golgi membrane; GO:0016021,integral component of membrane; GO:0008417,fucosyltransferase activity; GO:0008107,galactoside 2-alpha-L-fucosyltransferase activity; GO:0042803,protein homodimerization activity; GO:0071555,cell wall organization; GO:0009969,xyloglucan biosynthetic process; GO:0…	PF03254.16:Xyloglucan fucosyltransferase	--	--	--
Os06t0326400-01	27.652	24.9345	30.2916	143.24	108.331	116.667	1886	1875	2033	8970	6925	6536	2.67145	2.42501e-49	1.33725e-46	up	chr06	12794383	12800188	+	Os06t0326400-01	--	K00895 diphosphate-dependent phosphofructokinase [EC:2.7.1.90] | (RefSeq) pyrophosphate--fructose 6-phosphate 1-phosphotransferase subunit alpha (A)	ko00010: Glycolysis / Gluconeogenesis; ko00030: Pentose phosphate pathway; ko00051: Fructose and mannose metabolism; ko01100: Metabolic pathways; ko01110: Biosynthesis of secondary metabolites	pyrophosphate--fructose 6-phosphate 1-phosphotransferase subunit alpha [Oryza sativa Japonica Group]	PFPA_RICCO RecName: Full=Pyrophosphate--fructose 6-phosphate 1-phosphotransferase subunit alpha {ECO:0000255|HAMAP-Rule:MF_03185}; Short=PFP {ECO:0000255|HAMAP-Rule:MF_03185}; AltName: Full=6-phosphofructokinase, pyrophosphate dependent {ECO:0000255|HAMAP-Rule:MF_03185}; AltName: Full=PPi-PFK {ECO:0000255|HAMAP-Rule:MF_03185}; AltName: Full=Pyrophosphate-dependent 6-phosphofructose-1-kinase {ECO:…	B9FT08_ORYSJ RecName: Full=Pyrophosphate--fructose 6-phosphate 1-phosphotransferase subunit alpha {ECO:0000256|HAMAP-Rule:MF_03185}; Short=PFP {ECO:0000256|HAMAP-Rule:MF_03185}; AltName: Full=6-phosphofructokinase, pyrophosphate dependent {ECO:0000256|HAMAP-Rule:MF_03185}; AltName: Full=PPi-PFK {ECO:0000256|HAMAP-Rule:MF_03185}; AltName: Full=Pyrophosphate-dependent 6-phosphofructose-1-kinase {EC…	Pyrophosphate-dependent phosphofructo-1-kinase	GO:0005737,cytoplasm; GO:0003872,6-phosphofructokinase activity; GO:0005524,ATP binding; GO:0047334,diphosphate-fructose-6-phosphate 1-phosphotransferase activity; GO:0046872,metal ion binding; GO:0003674,molecular_function; GO:0003824,catalytic activity; GO:0008443,phosphofructokinase activity; GO:0016301,kinase activity; GO:0016740,transferase activity; GO:0016772,transferase activity, transfer…	PF00365.23:Phosphofructokinase	--	--	--
Os01t0253400-01	2.1941	1.6541	1.9981	10.7693	10.1242	9.2626	77	64	69	347	333	267	2.88368	9.9465e-49	5.27394e-46	up	chr01	8387589	8388859	-	Os01t0253400-01	--	--	--	uncharacterized protein LOC4327705 [Oryza sativa Japonica Group]	--	Q0JP02_ORYSJ SubName: Full=Os01g0253400 protein {ECO:0000313|EMBL:BAS71367.1}; SubName: Full=cDNA clone:002-152-F09, full insert sequence {ECO:0000313|EMBL:BAG98559.1};	--	GO:0016021,integral component of membrane; GO:0005575,cellular_component; GO:0016020,membrane; GO:0031224,intrinsic component of membrane; GO:0110165,cellular anatomical entity	PF06749.15:Protein of unknown function (DUF1218)	--	--	--
Os11t0539800-01	37.1336	34.3932	35.1625	4.8122	6.8093	6.0246	1891	1931	1762	225	325	252	-2.09955	5.72182e-48	2.92152e-45	down	chr11	19709715	19716079	-	Os11t0539800-01	--	K01262 Xaa-Pro aminopeptidase [EC:3.4.11.9] | (RefSeq) probable Xaa-Pro aminopeptidase P (A)	--	aminopeptidase P1 [Oryza sativa Japonica Group]	AMPP1_ARATH RecName: Full=Aminopeptidase P1 {ECO:0000303|PubMed:11891249}; Short=AtAPP1 {ECO:0000303|PubMed:11891249}; EC=3.4.11.9 {ECO:0000269|PubMed:11891249};	Q0ISB6_ORYSJ SubName: Full=Os11g0539800 protein {ECO:0000313|EMBL:BAT14329.1}; Flags: Fragment;	Xaa-Pro aminopeptidase	GO:0005737,cytoplasm; GO:0005829,cytosol; GO:0005783,endoplasmic reticulum; GO:0005886,plasma membrane; GO:0004177,aminopeptidase activity; GO:0030145,manganese ion binding; GO:0070006,metalloaminopeptidase activity; GO:0010013,N-1-naphthylphthalamic acid binding; GO:0008270,zinc ion binding; GO:0009926,auxin polar transport; GO:0006508,proteolysis; GO:0003674,molecular_function; GO:0003824,catal…	PF00557.27:Metallopeptidase family M24	--	--	--
Os02t0509500-01	27.6819	33.5811	31.6917	111.247	99.1595	104.616	403	539	454	1487	1353	1251	2.28249	1.4652e-46	7.214e-44	up	chr02	18211500	18211991	+	Os02t0509500-01	--	--	--	uncharacterized protein LOC4329446 [Oryza sativa Japonica Group]	--	A0A0E0CKY8_9ORYZ SubName: Full=Uncharacterized protein {ECO:0000313|EnsemblPlants:OMERI02G17780.1};	--	GO:0016021,integral component of membrane; GO:0005575,cellular_component; GO:0016020,membrane; GO:0031224,intrinsic component of membrane; GO:0110165,cellular anatomical entity	PF11820.11:Protein of unknown function (DUF3339)	--	--	--
Os06t0271500-02	3.7403	4.5734	3.4311	0.2403	0.2001	0.2418	339	457	306	20	17	18	-3.59645	1.49586e-45	7.111e-43	down	chr06	9130980	9134120	-	Os06t0271500-02	--	--	--	uncharacterized protein LOC4340728 [Oryza sativa Japonica Group]	--	Q7XWT6_ORYSJ SubName: Full=OSJNBa0028M15.5 protein {ECO:0000313|EMBL:CAE05813.1}; SubName: Full=OSJNBa0065B15.15 protein {ECO:0000313|EMBL:CAD39911.2};	--	--	PF02992.17:Transposase family tnp2	--	--	--
Os06t0538900-01	2.8271	3.2349	2.7405	11.0377	13.7828	12.7615	65	82	62	233	297	241	2.60212	1.74845e-45	8.03471e-43	up	chr06	20223916	20224692	-	Os06t0538900-01	--	--	--	Os06g0538900, partial [Oryza sativa Japonica Group]	--	A0A0P0WXJ2_ORYSJ SubName: Full=Os06g0538900 protein {ECO:0000313|EMBL:BAS98114.1}; Flags: Fragment;	--	--	PF04398.15:Protein of unknown function, DUF538	--	--	--
Os07t0199000-01	7.7481	6.5373	8.5454	0.1308	0.2136	0.1219	387	360	420	6	10	5	-5.11845	4.85745e-44	2.16015e-41	down	chr07	5348937	5353611	-	Os07t0199000-01	--	--	--	uncharacterized protein LOC4342662 [Oryza sativa Japonica Group]	--	A0A0P0X480_ORYSJ SubName: Full=Os07g0199000 protein {ECO:0000313|EMBL:BAT00489.1}; SubName: Full=Os07g0200500 protein {ECO:0000313|EMBL:BAT00495.1};	--	--	--	--	--	--
Os10t0428500-01	0.1614	0.2718	0.2811	3.49	4.1322	2.8346	7	13	12	139	168	101	4.3742	2.33432e-42	1.00565e-39	up	chr10	15245010	15246475	+	Os10t0428500-01	--	K10523 speckle-type POZ protein | (RefSeq) BTB/POZ and MATH domain-containing protein 1 (A)	--	BTB/POZ and MATH domain-containing protein 1 [Oryza sativa Japonica Group]	BPM1_ARATH RecName: Full=BTB/POZ and MATH domain-containing protein 1; AltName: Full=Protein BTB-POZ AND MATH DOMAIN 1; Short=AtBPM1;	Q7XEB4_ORYSJ SubName: Full=BTB/POZ domain containing protein, expressed {ECO:0000313|EMBL:AAP53876.1}; SubName: Full=cDNA clone:J023044C16, full insert sequence {ECO:0000313|EMBL:BAG94492.1};	Speckle-type POZ protein SPOP and related proteins with TRAF, MATH and BTB/POZ domains	GO:0005634,nucleus; GO:0042802,identical protein binding; GO:0071472,cellular response to salt stress; GO:0042631,cellular response to water deprivation; GO:0016567,protein ubiquitination; GO:0006970,response to osmotic stress; GO:0003674,molecular_function; GO:0005488,binding; GO:0005515,protein binding; GO:0006950,response to stress; GO:0008150,biological_process; GO:0009628,response to abiotic…	PF00651.34:BTB/POZ domain	--	--	--
Os08t0402500-01	13.8185	13.3851	13.0508	38.0351	37.5805	35.7952	368	393	342	930	938	783	1.98409	2.61163e-42	1.09103e-39	up	chr08	19206651	19207802	+	Os08t0402500-01	--	--	--	hypothetical protein EE612_044150 [Oryza sativa]	--	A0A0P0XFE0_ORYSJ SubName: Full=Os08g0402500 protein {ECO:0000313|EMBL:BAF23673.1};	--	GO:0016021,integral component of membrane; GO:0005575,cellular_component; GO:0016020,membrane; GO:0031224,intrinsic component of membrane; GO:0110165,cellular anatomical entity	PF05553.14:Cotton fibre expressed protein	--	--	--
novel.208	3.0624	2.1989	2.8342	10.1848	10.6385	9.1431	168	133	153	513	547	412	2.3948	8.49585e-42	3.44482e-39	up	chr05	8948234	8950513	+	--	--	K01183 chitinase [EC:3.2.1.14] | (RefSeq) xylanase inhibitor protein 2-like (A)	ko00520: Amino sugar and nucleotide sugar metabolism; ko01100: Metabolic pathways	xylanase inhibitor protein 2-like [Oryza sativa Japonica Group]	XIP_ORYSJ RecName: Full=Xylanase inhibitor protein XIP {ECO:0000305}; Short=OsXIP {ECO:0000303|PubMed:17379695}; AltName: Full=Class III chitinase homolog XIP {ECO:0000305}; Flags: Precursor;	Q0DJP1_ORYSJ SubName: Full=Os05g0247500 protein {ECO:0000313|EMBL:BAF16932.2};	Chitinase	GO:0005576,extracellular region; GO:0004568,chitinase activity; GO:0004857,enzyme inhibitor activity; GO:0005975,carbohydrate metabolic process; GO:0050832,defense response to fungus; GO:0003674,molecular_function; GO:0003824,catalytic activity; GO:0004553,hydrolase activity, hydrolyzing O-glycosyl compounds; GO:0016787,hydrolase activity; GO:0016798,hydrolase activity, acting on glycosyl bonds; …	PF00704.31:Glycosyl hydrolases family 18	--	--	--
Os02t0509600-01	19.7223	23.4672	17.6647	2.2573	3.6022	2.8487	590	774	520	62	101	70	-2.30229	9.09456e-41	3.58222e-38	down	chr02	18219267	18220774	+	Os02t0509600-01	--	--	--	uncharacterized protein LOC4329447 [Oryza sativa Japonica Group]	--	A0A0E0NFC5_ORYRU SubName: Full=Uncharacterized protein {ECO:0000313|EnsemblPlants:ORUFI02G18780.1};	--	GO:0016021,integral component of membrane; GO:0005575,cellular_component; GO:0016020,membrane; GO:0031224,intrinsic component of membrane; GO:0110165,cellular anatomical entity	--	--	--	--
Os09t0496250-00	0.0626	0.1703	0.1272	22.8347	23.5713	26.896	1	3	2	335	353	353	8.1766	1.84198e-40	7.05378e-38	up	chr09	19194884	19195925	+	Os09t0496250-00	--	K14515 EIN3-binding F-box protein | (RefSeq) EIN3-binding F-box protein 1 isoform X1 (A)	ko04016: MAPK signaling pathway - plant; ko04075: Plant hormone signal transduction	Os09g0496250 [Oryza sativa Japonica Group]	--	A0A0P0XNW3_ORYSJ SubName: Full=Os09g0496250 protein {ECO:0000313|EMBL:BAT08780.1};	--	--	--	--	--	--
Os01t0866133-00	96.1865	97.0495	102.192	280.984	260.664	250.208	3256	3622	3404	8733	8270	6957	1.93641	2.73399e-40	1.01867e-37	up	chr01	37510909	37512831	-	Os01t0866133-00	--	K10355 actin, other eukaryote | (RefSeq) actin-7 (A)	--	hypothetical protein EE612_007011 [Oryza sativa]	ACT7_ORYSI RecName: Full=Actin-7;	A0A0P0VAR5_ORYSJ SubName: Full=Os01g0866133 protein {ECO:0000313|EMBL:BAS75383.1};	Actin and related proteins	GO:0005737,cytoplasm; GO:0005856,cytoskeleton; GO:0005524,ATP binding; GO:0000166,nucleotide binding; GO:0003674,molecular_function; GO:0005488,binding; GO:0017076,purine nucleotide binding; GO:0030554,adenyl nucleotide binding; GO:0032553,ribonucleotide binding; GO:0032555,purine ribonucleotide binding; GO:0032559,adenyl ribonucleotide binding; GO:0035639,purine ribonucleoside triphosphate bindi…	--	--	--	--
Os05t0268500-01	3.94	4.1469	4.1325	13.1949	12.409	12.5176	187	217	193	575	552	488	2.15895	3.62251e-40	1.31421e-37	up	chr05	10775907	10790674	-	Os05t0268500-01	--	K16297 serine carboxypeptidase-like clade II [EC:3.4.16.-] | (RefSeq) serine carboxypeptidase 2 isoform X1 (A)	--	serine carboxypeptidase 2 isoform X1 [Oryza sativa Japonica Group]	CBP2_WHEAT RecName: Full=Serine carboxypeptidase 2; EC=3.4.16.6; AltName: Full=CPDW-II; Short=CP-WII; AltName: Full=Carboxypeptidase D; AltName: Full=Serine carboxypeptidase II; Contains: RecName: Full=Serine carboxypeptidase 2 chain A; AltName: Full=Serine carboxypeptidase II chain A; Contains: RecName: Full=Serine carboxypeptidase 2 chain B; AltName: Full=Serine carboxypeptidase II chain B; Fla…	A0A0P0WJY6_ORYSJ RecName: Full=Carboxypeptidase {ECO:0000256|RuleBase:RU361156}; EC=3.4.16.- {ECO:0000256|RuleBase:RU361156};	Serine carboxypeptidases (lysosomal cathepsin A)	GO:0004185,serine-type carboxypeptidase activity; GO:0006508,proteolysis; GO:0003674,molecular_function; GO:0003824,catalytic activity; GO:0004180,carboxypeptidase activity; GO:0008233,peptidase activity; GO:0008236,serine-type peptidase activity; GO:0008238,exopeptidase activity; GO:0016787,hydrolase activity; GO:0017171,serine hydrolase activity; GO:0070008,serine-type exopeptidase activity; GO…	PF00450.25:Serine carboxypeptidase	--	--	--
Os03t0638400-01	0.5759	0.4335	0.523	3.3365	2.6932	2.7748	47	39	42	250	206	186	3.04842	5.52828e-40	1.95418e-37	up	chr03	24466606	24473558	+	Os03t0638400-01	--	--	--	hypothetical protein EE612_019126, partial [Oryza sativa]	--	A0A0P0W150_ORYSJ SubName: Full=Os03g0638400 protein {ECO:0000313|EMBL:BAS85410.1}; Flags: Fragment;	--	--	--	--	--	--
Os01t0937100-01	7.8711	9.0387	8.2192	21.419	23.2425	18.9309	327	414	336	817	905	646	1.84829	6.30135e-40	2.17176e-37	up	chr01	41142013	41143416	-	Os01t0937100-01	--	K22683 aspartyl protease family protein [EC:3.4.23.-] | (RefSeq) protein ASPARTIC PROTEASE IN GUARD CELL 1 (A)	--	basic 7S globulin [Oryza sativa Japonica Group]	CLP_ORYSJ RecName: Full=Chitinase CLP {ECO:0000303|PubMed:23331415}; Short=OsCLP {ECO:0000303|PubMed:23331415}; EC=3.2.1.14 {ECO:0000269|PubMed:23331415}; AltName: Full=Chitinase-like protein {ECO:0000303|PubMed:23331415}; Flags: Precursor;	Q8S1V0_ORYSJ SubName: Full=Os01g0937100 protein {ECO:0000313|EMBL:BAS76115.1}; SubName: Full=cDNA clone:001-203-B07, full insert sequence {ECO:0000313|EMBL:BAG97377.1};	Aspartyl protease	GO:0048046,apoplast; GO:0004190,aspartic-type endopeptidase activity; GO:0008843,endochitinase activity; GO:0006032,chitin catabolic process; GO:0050832,defense response to fungus; GO:0000272,polysaccharide catabolic process; GO:0006508,proteolysis; GO:0040008,regulation of growth; GO:0048364,root development; GO:0048367,shoot system development; GO:0003674,molecular_function; GO:0003824,catalyti…	PF14541.9:Xylanase inhibitor C-terminal	--	--	--
novel.200	4.0328	3.7253	4.2344	12.9015	12.4163	11.1964	271	276	280	796	782	618	2.11683	1.23361e-39	4.14795e-37	up	chr05	1803601	1811108	-	--	--	--	--	hypothetical protein [Oryza sativa Japonica Group]	Y3720_ARATH RecName: Full=UPF0481 protein At3g47200;	Q65XU0_ORYSJ SubName: Full=Uncharacterized protein {ECO:0000313|EMBL:AAU44222.1};	--	GO:0016021,integral component of membrane; GO:0005886,plasma membrane; GO:0005575,cellular_component; GO:0016020,membrane; GO:0031224,intrinsic component of membrane; GO:0110165,cellular anatomical entity; GO:0071944,cell periphery	PF03140.18:Plant protein of unknown function	--	--	--
Os03t0196600-01	7.6407	7.2856	8.4368	0.4268	0.6532	0.4174	312	328	339	16	25	14	-3.46929	1.92111e-39	6.30582e-37	down	chr03	5063818	5065197	-	Os03t0196600-01	--	K00640 serine O-acetyltransferase [EC:2.3.1.30] | (RefSeq) probable serine acetyltransferase 4 (A)	ko00270: Cysteine and methionine metabolism; ko00920: Sulfur metabolism; ko01100: Metabolic pathways; ko01110: Biosynthesis of secondary metabolites; ko01200: Carbon metabolism; ko01230: Biosynthesis of amino acids	probable serine acetyltransferase 4 [Oryza sativa Japonica Group]	SAT4_ORYSJ RecName: Full=Probable serine acetyltransferase 4; EC=2.3.1.30; AltName: Full=OsSERAT2;2;	I1P8I4_ORYGL RecName: Full=Serine O-acetyltransferase {ECO:0000256|ARBA:ARBA00013266}; EC=2.3.1.30 {ECO:0000256|ARBA:ARBA00013266};	Serine O-acetyltransferase	GO:0005829,cytosol; GO:0009001,serine O-acetyltransferase activity; GO:0006535,cysteine biosynthetic process from serine; GO:0003674,molecular_function; GO:0003824,catalytic activity; GO:0008374,O-acyltransferase activity; GO:0016407,acetyltransferase activity; GO:0016412,serine O-acyltransferase activity; GO:0016413,O-acetyltransferase activity; GO:0016740,transferase activity; GO:0016746,transf…	PF06426.17:Serine acetyltransferase, N-terminal	--	--	--
Os03t0182800-01	0.921	0.8354	0.416	4.4582	5.3227	3.8621	36	36	16	160	195	124	3.1604	9.86204e-39	3.16181e-36	up	chr03	4343807	4345689	-	Os03t0182800-01	--	K09286 EREBP-like factor | (RefSeq) ethylene-responsive transcription factor ERF073 (A)	--	ethylene-responsive transcription factor RAP2-12 [Oryza sativa Japonica Group]	RA212_ARATH RecName: Full=Ethylene-responsive transcription factor RAP2-12; AltName: Full=Protein RELATED TO APETALA2 12;	A0A0E0NQL5_ORYRU RecName: Full=AP2/ERF domain-containing protein {ECO:0000259|PROSITE:PS51032};	--	GO:0005634,nucleus; GO:0005886,plasma membrane; GO:0003700,DNA-binding transcription factor activity; GO:0000976,transcription regulatory region sequence-specific DNA binding; GO:0070483,detection of hypoxia; GO:0009873,ethylene-activated signaling pathway; GO:2000280,regulation of root development; GO:0001666,response to hypoxia; GO:0003674,molecular_function; GO:0140110,transcription regulator …	PF00847.23:AP2 domain	AP2/ERF-ERF	TF	AP2/ERF->AP2/ERF-ERF
novel.217	0.5672	0.5865	0.9223	4.4605	3.4497	4.5301	50	57	80	361	285	328	3.10386	2.87341e-38	9.00292e-36	up	chr05	21233543	21237306	+	--	--	--	--	Os05g0433300 [Oryza sativa Japonica Group]	--	A0A0N7KKU3_ORYSJ SubName: Full=Os05g0433300 protein {ECO:0000313|EMBL:BAS94177.1};	--	--	--	--	--	--
Os07t0105200-01	4.4329	3.6269	5.039	16.4753	15.8714	14.577	194	175	217	662	651	524	2.34678	3.19462e-38	9.78689e-36	up	chr07	299704	301425	+	Os07t0105200-01	--	--	--	uncharacterized protein LOC4342190 [Oryza sativa Japonica Group]	FBD2_ARATH RecName: Full=Putative FBD-associated F-box protein At1g55030;	Q69RH8_ORYSJ SubName: Full=Uncharacterized protein P0617C02.111 {ECO:0000313|EMBL:BAC10372.1};	--	--	--	--	--	--
Os06t0484950-00	0.114	0.0689	0.0772	1.586	2.013	1.4336	9	6	6	115	149	93	4.78796	6.37153e-38	1.90952e-35	up	chr06	16520642	16524647	-	Os06t0484950-00	--	--	--	uncharacterized protein LOC9266936 isoform X2 [Oryza sativa Japonica Group]	--	B7F625_ORYSJ SubName: Full=cDNA clone:J013133N09, full insert sequence {ECO:0000313|EMBL:BAH00073.1};	--	GO:0003677,DNA binding; GO:0004803,transposase activity; GO:0008270,zinc ion binding; GO:0006313,transposition, DNA-mediated; GO:0003674,molecular_function; GO:0003676,nucleic acid binding; GO:0005488,binding; GO:0097159,organic cyclic compound binding; GO:1901363,heterocyclic compound binding; GO:0003824,catalytic activity; GO:0140097,catalytic activity, acting on DNA; GO:0043167,ion binding; GO…	PF04434.20:SWIM zinc finger	--	--	--
Os11t0592100-01	16.805	14.7805	15.008	0.9076	1.63	1.5781	363	352	319	18	33	28	-3.01039	1.52159e-37	4.46313e-35	down	chr11	22505993	22507412	+	Os11t0592100-01	--	--	--	barwin [Oryza sativa Japonica Group]	WHW1_WHEAT RecName: Full=Wheatwin-1; AltName: Full=Pathogenesis-related protein 4a; AltName: Full=Protein 0.14; AltName: Full=RNase; EC=3.1.-.-; Flags: Precursor;	A0A0E0RAD3_ORYRU RecName: Full=Barwin domain-containing protein {ECO:0000259|PROSITE:PS51174};	Predicted chitinase	GO:0004540,ribonuclease activity; GO:0042742,defense response to bacterium; GO:0050832,defense response to fungus; GO:0031640,killing of cells of other organism; GO:0009626,plant-type hypersensitive response; GO:0003674,molecular_function; GO:0003824,catalytic activity; GO:0004518,nuclease activity; GO:0016787,hydrolase activity; GO:0016788,hydrolase activity, acting on ester bonds; GO:0140098,ca…	PF00967.20:Barwin family	--	--	--
Os07t0173501-00	30.6106	32.636	26.9055	2.1225	5.325	3.935	644	757	557	41	105	68	-2.49798	2.86953e-37	8.24153e-35	down	chr07	3872177	3875018	+	Os07t0173501-00	--	K02964 small subunit ribosomal protein S18e | (RefSeq) 40S ribosomal protein S18 (A)	ko03010: Ribosome	40S ribosomal protein S18 [Oryza sativa Japonica Group]	RS18_ARATH RecName: Full=40S ribosomal protein S18;	Q7G7H9_ORYSJ SubName: Full=Os03g0794700 protein {ECO:0000313|EMBL:BAF13455.1}; SubName: Full=Os07g0173700 protein {ECO:0000313|EMBL:BAF20921.2}; SubName: Full=Putative ribosomal protein S18 {ECO:0000313|EMBL:BAC24844.1}; SubName: Full=Putative ribosomal protein S18A {ECO:0000313|EMBL:AAO37983.1};	Ribosomal protein S18	GO:0005829,cytosol; GO:0022626,cytosolic ribosome; GO:0022627,cytosolic small ribosomal subunit; GO:0005730,nucleolus; GO:0005634,nucleus; GO:0009505,plant-type cell wall; GO:0000325,plant-type vacuole; GO:0005886,plasma membrane; GO:0009506,plasmodesma; GO:0015935,small ribosomal subunit; GO:0003729,mRNA binding; GO:0019843,rRNA binding; GO:0003735,structural constituent of ribosome; GO:0006413,…	PF00416.25:Ribosomal protein S13/S18	--	--	--
Os03t0335600-01	0.0093	0.0253	0.0283	2.0438	2.5274	2.2619	1	3	3	202	255	200	7.26879	3.96815e-37	1.11643e-34	up	chr03	12422482	12432698	-	Os03t0335600-01	--	K01873 valyl-tRNA synthetase [EC:6.1.1.9] | (RefSeq) valine--tRNA ligase, mitochondrial 1 isoform X1 (A)	ko00970: Aminoacyl-tRNA biosynthesis	Os03g0335600, partial [Oryza sativa Japonica Group]	SYVM1_ARATH RecName: Full=Valine--tRNA ligase, mitochondrial 1 {ECO:0000305}; EC=6.1.1.9 {ECO:0000305}; AltName: Full=AtSYV1 {ECO:0000303|PubMed:10583378}; AltName: Full=Protein TWIN 2 {ECO:0000305}; AltName: Full=Valyl-tRNA synthetase {ECO:0000305}; Short=ValRS {ECO:0000305}; Flags: Precursor;	Q0DS38_ORYSJ RecName: Full=Valine--tRNA ligase {ECO:0000256|ARBA:ARBA00013169}; EC=6.1.1.9 {ECO:0000256|ARBA:ARBA00013169}; AltName: Full=Valyl-tRNA synthetase {ECO:0000256|ARBA:ARBA00029936}; Flags: Fragment;	Valyl-tRNA synthetase	GO:0009507,chloroplast; GO:0005829,cytosol; GO:0005576,extracellular region; GO:0005739,mitochondrion; GO:0002161,aminoacyl-tRNA editing activity; GO:0005524,ATP binding; GO:0004832,valine-tRNA ligase activity; GO:0009793,embryo development ending in seed dormancy; GO:0006438,valyl-tRNA aminoacylation; GO:0003674,molecular_function; GO:0003824,catalytic activity; GO:0016787,hydrolase activity; GO…	PF00133.25:tRNA synthetases class I (I, L, M and V)	--	--	--
novel.279	0	0	0.0602	112.07	113.546	122.098	0	0	2	3474	3593	3386	13.0857	5.56903e-37	1.53549e-34	up	chr07	12459851	12460991	-	--	--	--	--	hypothetical protein EE612_010940, partial [Oryza sativa]	--	A0A0E0GPX3_ORYNI SubName: Full=Uncharacterized protein {ECO:0000313|EnsemblPlants:ONIVA03G25460.1};	--	--	--	--	--	--
Os10t0507600-01	11.4161	10.5189	12.3382	32.828	32.449	34.0844	378	384	402	998	1007	927	2.04721	8.44717e-37	2.28339e-34	up	chr10	19415610	19418684	-	Os10t0507600-01	--	--	--	vesicle-associated protein 3-1 isoform X1 [Oryza sativa Japonica Group]	VAP11_ARATH RecName: Full=Vesicle-associated protein 1-1; AltName: Full=Plant VAP homolog 11; Short=AtPVA11; AltName: Full=VAMP-associated protein 1-1; AltName: Full=Vesicle-associated protein 27-1; Contains: RecName: Full=Vesicle-associated protein 1-1, N-terminally processed;	Q337D8_ORYSJ SubName: Full=MSP domain containing protein, expressed {ECO:0000313|EMBL:ABB47862.1}; SubName: Full=Os10g0507600 protein {ECO:0000313|EMBL:BAT11586.1};	VAMP-associated protein involved in inositol metabolism	GO:0005829,cytosol; GO:0005783,endoplasmic reticulum; GO:0005789,endoplasmic reticulum membrane; GO:0016021,integral component of membrane; GO:0005886,plasma membrane; GO:0000326,protein storage vacuole; GO:0032586,protein storage vacuole membrane; GO:0090158,endoplasmic reticulum membrane organization; GO:0061817,endoplasmic reticulum-plasma membrane tethering; GO:0046907,intracellular transport…	PF00635.29:MSP (Major sperm protein) domain	--	--	--
Os07t0604100-00	1.4081	1.7029	1.1925	12.3972	16.6518	17.1433	12	16	10	97	133	120	3.92949	1.30084e-36	3.44872e-34	up	chr07	24744516	24744957	+	Os07t0604100-00	--	--	--	hypothetical protein OsJ_25036 [Oryza sativa Japonica Group]	--	A3BLZ0_ORYSJ SubName: Full=Os07g0604100 protein {ECO:0000313|EMBL:BAH94017.1};	--	--	--	--	--	--
Os03t0268300-01	24.4067	24.2939	23.8794	51.3943	55.1783	55.1069	1396	1532	1344	2699	2958	2589	1.66826	4.00942e-36	1.0429e-33	up	chr03	8902743	8906318	-	Os03t0268300-01	--	K09480 digalactosyldiacylglycerol synthase [EC:2.4.1.241] | (RefSeq) digalactosyldiacylglycerol synthase 2, chloroplastic (A)	ko00561: Glycerolipid metabolism; ko01100: Metabolic pathways	digalactosyldiacylglycerol synthase 2, chloroplastic [Oryza sativa Japonica Group]	DGDG2_SOYBN RecName: Full=Digalactosyldiacylglycerol synthase 2, chloroplastic; EC=2.4.1.241;	A0A0E0GKF2_ORYNI RecName: Full=Digalactosyldiacylglycerol synthase {ECO:0000256|ARBA:ARBA00024055}; EC=2.4.1.241 {ECO:0000256|ARBA:ARBA00024055};	--	GO:0009707,chloroplast outer membrane; GO:0043661,peribacteroid membrane; GO:0046481,digalactosyldiacylglycerol synthase activity; GO:0035250,UDP-galactosyltransferase activity; GO:0019375,galactolipid biosynthetic process; GO:0009877,nodulation; GO:0003674,molecular_function; GO:0003824,catalytic activity; GO:0008194,UDP-glycosyltransferase activity; GO:0008378,galactosyltransferase activity; GO…	PF00534.23:Glycosyl transferases group 1	--	--	--
Os02t0833600-01	0.9081	0.8594	1.2037	6.278	6.1501	7.7866	23	24	30	146	146	162	3.28732	1.05758e-35	2.69997e-33	up	chr02	35853518	35854691	-	Os02t0833600-01	--	K14432 ABA responsive element binding factor | (RefSeq) ABSCISIC ACID-INSENSITIVE 5-like protein 2 (A)	ko04075: Plant hormone signal transduction	protein FD [Oryza sativa Japonica Group]	FD_ARATH RecName: Full=Protein FD {ECO:0000303|PubMed:16099980}; AltName: Full=bZIP transcription factor 14 {ECO:0000303|PubMed:11906833}; Short=AtbZIP14 {ECO:0000303|PubMed:11906833};	A3AD27_ORYSJ SubName: Full=Os02g0833600 protein {ECO:0000313|EMBL:BAF10551.1};	--	GO:0005634,nucleus; GO:0003677,DNA binding; GO:0003700,DNA-binding transcription factor activity; GO:0043621,protein self-association; GO:0009648,photoperiodism; GO:0009911,positive regulation of flower development; GO:0045893,positive regulation of transcription, DNA-templated; GO:0009909,regulation of flower development; GO:2000028,regulation of photoperiodism, flowering; GO:0006355,regulation …	PF00170.24:bZIP transcription factor	bZIP	TF	bZIP
Os10t0442400-01	0.6343	0.831	0.573	2.5332	3.9668	3.4322	36	52	32	132	211	160	2.78421	2.43933e-35	6.11429e-33	up	chr10	15893749	15902924	-	Os10t0442400-01	--	K13692 UDP-glucose:(indol-3-yl)acetate beta-D-glucosyltransferase [EC:2.4.1.121] | (RefSeq) indole-3-acetate beta-glucosyltransferase (A)	--	UDP-glycosyltransferase 86A1 isoform X2 [Oryza sativa Japonica Group]	U86A1_ARATH RecName: Full=UDP-glycosyltransferase 86A1; EC=2.4.1.-;	A0A0N7KRV1_ORYSJ RecName: Full=Glycosyltransferase {ECO:0000256|RuleBase:RU362057}; EC=2.4.1.- {ECO:0000256|RuleBase:RU362057};	UDP-glucuronosyl and UDP-glucosyl transferase	GO:0008194,UDP-glycosyltransferase activity; GO:0003674,molecular_function; GO:0003824,catalytic activity; GO:0016740,transferase activity; GO:0016757,transferase activity, transferring glycosyl groups	PF00201.21:UDP-glucoronosyl and UDP-glucosyl transferase	--	--	--
Os01t0866100-01	28.388	33.335	30.3947	76.883	73.3781	79.5107	672	870	708	1671	1628	1546	1.83996	5.28338e-35	1.30066e-32	up	chr01	37509885	37513263	+	Os01t0866100-01	--	K10355 actin, other eukaryote | (RefSeq) actin-7 (A)	--	hypothetical protein EE612_007010 [Oryza sativa]	ACT7_ORYSI RecName: Full=Actin-7;	A0A0P0VAT4_ORYSJ SubName: Full=Os01g0866100 protein {ECO:0000313|EMBL:BAS75382.1};	Actin and related proteins	GO:0005737,cytoplasm; GO:0005856,cytoskeleton; GO:0005524,ATP binding; GO:0000166,nucleotide binding; GO:0003674,molecular_function; GO:0005488,binding; GO:0017076,purine nucleotide binding; GO:0030554,adenyl nucleotide binding; GO:0032553,ribonucleotide binding; GO:0032555,purine ribonucleotide binding; GO:0032559,adenyl ribonucleotide binding; GO:0035639,purine ribonucleoside triphosphate bindi…	PF00022.22:Actin	--	--	--
Os04t0269900-01	0.0589	0.0388	0.0598	0.6411	0.6508	0.6254	11	8	11	110	114	96	4.13056	5.98282e-35	1.447e-32	up	chr04	11264550	11271530	-	Os04t0269900-01	--	K09422 transcription factor MYB, plant | (RefSeq) myb-related protein Zm38 (A)	--	hypothetical protein DAI22_04g058400 [Oryza sativa Japonica Group]	MYB93_ARATH RecName: Full=Transcription factor MYB93 {ECO:0000303|PubMed:11597504}; AltName: Full=Myb-related protein 93 {ECO:0000303|PubMed:11597504}; Short=AtMYB93 {ECO:0000303|PubMed:11597504};	B7F618_ORYSJ SubName: Full=cDNA clone:J013130B09, full insert sequence {ECO:0000313|EMBL:BAH00066.1};	Transcription factor, Myb superfamily	GO:0005737,cytoplasm; GO:0005634,nucleus; GO:0003700,DNA-binding transcription factor activity; GO:0000976,transcription regulatory region sequence-specific DNA binding; GO:0071365,cellular response to auxin stimulus; GO:1901332,negative regulation of lateral root development; GO:0040008,regulation of growth; GO:0003674,molecular_function; GO:0140110,transcription regulator activity; GO:0001067,r…	--	--	--	--
Os07t0115200-01	0.4296	0.4762	0.4608	3.3533	3.8197	2.557	18	22	19	129	150	88	3.33807	1.30916e-34	3.11175e-32	up	chr07	834313	835728	-	Os07t0115200-01	--	--	--	uncharacterized protein LOC4342250 [Oryza sativa Japonica Group]	--	A0A0E0AF72_9ORYZ RecName: Full=DUF3778 domain-containing protein {ECO:0000259|Pfam:PF12620};	--	GO:0016021,integral component of membrane; GO:0005575,cellular_component; GO:0016020,membrane; GO:0031224,intrinsic component of membrane; GO:0110165,cellular anatomical entity	--	--	--	--
Os03t0601500-01	278.915	314.917	288.959	607.713	639.177	655.933	4011	4993	4089	8024	8615	7748	1.62446	1.46779e-34	3.42965e-32	up	chr03	22464518	22469960	+	Os03t0601500-01	--	--	--	uncharacterized protein LOC4333398 [Oryza sativa Japonica Group]	--	A0A0D3FL35_9ORYZ SubName: Full=Uncharacterized protein {ECO:0000313|EnsemblPlants:OBART03G25400.1};	--	GO:0016021,integral component of membrane; GO:0005575,cellular_component; GO:0016020,membrane; GO:0031224,intrinsic component of membrane; GO:0110165,cellular anatomical entity	PF06522.14:NADH-ubiquinone reductase complex 1 MLRQ subunit	--	--	--
Os04t0223300-00	0.1913	0.2892	0.2592	3.6114	3.6398	3.9203	6	10	8	104	107	101	4.43084	2.66546e-34	6.12435e-32	up	chr04	8239288	8241854	-	Os04t0223300-00	--	K00434 L-ascorbate peroxidase [EC:1.11.1.11] | (RefSeq) probable L-ascorbate peroxidase 3 (A)	ko00053: Ascorbate and aldarate metabolism; ko00480: Glutathione metabolism; ko01100: Metabolic pathways	probable L-ascorbate peroxidase 3, peroxisomal [Oryza sativa Japonica Group]	APX3_ORYSJ RecName: Full=Probable L-ascorbate peroxidase 3, peroxisomal {ECO:0000305}; EC=1.11.1.11 {ECO:0000305}; AltName: Full=OsAPx3 {ECO:0000303|PubMed:15599508};	A0A0E0DBL9_9ORYZ RecName: Full=L-ascorbate peroxidase {ECO:0000256|ARBA:ARBA00012940}; EC=1.11.1.11 {ECO:0000256|ARBA:ARBA00012940};	--	GO:0009507,chloroplast; GO:0016021,integral component of membrane; GO:0005778,peroxisomal membrane; GO:0020037,heme binding; GO:0016688,L-ascorbate peroxidase activity; GO:0046872,metal ion binding; GO:0004601,peroxidase activity; GO:0034599,cellular response to oxidative stress; GO:0042744,hydrogen peroxide catabolic process; GO:0000302,response to reactive oxygen species; GO:0003674,molecular_f…	PF00141.26:Peroxidase	--	--	--
Os11t0641300-00	43.4258	39.7085	41.7519	97.4814	96.9089	92.0764	983	991	930	2026	2056	1712	1.70999	2.07172e-33	4.68208e-31	up	chr11	25399957	25400721	+	Os11t0641300-00	--	--	--	uncharacterized protein LOC4351004 [Oryza sativa Japonica Group]	--	A0A0E0RBE4_ORYRU SubName: Full=Uncharacterized protein {ECO:0000313|EnsemblPlants:ORUFI11G22750.1};	--	--	--	--	--	--
Os08t0398000-01	1.7165	1.5196	1.6713	5.3623	4.8033	4.5924	167	163	160	479	438	367	2.10534	3.00012e-33	6.67091e-31	up	chr08	18960126	18966328	-	Os08t0398000-01	--	K05658 ATP-binding cassette, subfamily B (MDR/TAP), member 1 [EC:7.6.2.2] | (RefSeq) ABC transporter B family member 10-like (A)	ko02010: ABC transporters	ABC transporter A family member 2 [Oryza sativa Japonica Group]	AB2A_ARATH RecName: Full=ABC transporter A family member 2; Short=ABC transporter ABCA.2; Short=AtABCA2; AltName: Full=ABC2 homolog 1;	Q6ZIW1_ORYSJ SubName: Full=Os08g0398000 protein {ECO:0000313|EMBL:BAT05319.1}; SubName: Full=cDNA clone:J033071F13, full insert sequence {ECO:0000313|EMBL:BAG95288.1};	Lipid exporter ABCA1 and related proteins, ABC superfamily	GO:0016021,integral component of membrane; GO:0043231,intracellular membrane-bounded organelle; GO:0140359,ABC-type transporter activity; GO:0005524,ATP binding; GO:0042626,ATPase-coupled transmembrane transporter activity; GO:0005319,lipid transporter activity; GO:0006869,lipid transport; GO:0003674,molecular_function; GO:0003824,catalytic activity; GO:0005215,transporter activity; GO:0015399,pr…	PF12698.10:ABC-2 family transporter protein	--	--	--
Os03t0194100-01	15.0612	14.0747	16.1672	2.2014	3.1536	2.3284	693	714	732	93	136	88	-2.07035	6.90065e-33	1.51004e-30	down	chr03	4894537	4897016	-	Os03t0194100-01	--	--	--	uncharacterized protein LOC4331924 [Oryza sativa Japonica Group]	--	A0A0D3FEX7_9ORYZ RecName: Full=C2 domain-containing protein {ECO:0000259|PROSITE:PS50004};	--	--	PF00168.33:C2 domain	--	--	--
Os03t0190100-01	0.952	0.9354	0.645	2.8729	5.4383	3.5011	48	52	32	133	257	145	2.71097	1.28894e-32	2.77646e-30	up	chr03	4697347	4700133	-	Os03t0190100-01	--	K23094 2-carboxy-1,4-naphthoquinone phytyltransferase [EC:2.5.1.130] | (RefSeq) 1,4-dihydroxy-2-naphthoate polyprenyltransferase, chloroplastic isoform X1 (A)	ko00130: Ubiquinone and other terpenoid-quinone biosynthesis; ko01100: Metabolic pathways; ko01110: Biosynthesis of secondary metabolites; ko01240: Biosynthesis of cofactors	2-carboxy-1,4-naphthoquinone phytyltransferase, chloroplastic isoform X2 [Oryza sativa Japonica Group]	MENA_ARATH RecName: Full=2-carboxy-1,4-naphthoquinone phytyltransferase, chloroplastic; EC=2.5.1.130 {ECO:0000269|PubMed:15686525}; AltName: Full=1,4-dihydroxy-2-naphthoate phytyltransferase; AltName: Full=1,4-dihydroxy-2-naphthoate polyprenyltransferase; AltName: Full=Protein ABERRANT CHLOROPLAST DEVELOPMENT 4; AltName: Full=menA-like protein; Short=AtMENA; Flags: Precursor;	Q10QN3_ORYSJ SubName: Full=1,4-dihydroxy-2-naphthoate phytyltransferase family protein, expressed {ECO:0000313|EMBL:ABF94394.1}; SubName: Full=Os03g0190100 protein {ECO:0000313|EMBL:BAS82710.1}; SubName: Full=cDNA clone:001-041-H11, full insert sequence {ECO:0000313|EMBL:BAG88170.1}; SubName: Full=cDNA clone:J013060C07, full insert sequence {ECO:0000313|EMBL:BAG89917.1};	Predicted membrane protein	GO:0009507,chloroplast; GO:0031969,chloroplast membrane; GO:0016021,integral component of membrane; GO:0046428,1,4-dihydroxy-2-naphthoate octaprenyltransferase activity; GO:0004659,prenyltransferase activity; GO:0009772,photosynthetic electron transport in photosystem II; GO:0042372,phylloquinone biosynthetic process; GO:0010236,plastoquinone biosynthetic process; GO:0032194,ubiquinone biosynthet…	PF01040.21:UbiA prenyltransferase family	--	--	--
Os01t0675400-00	3.1437	2.8514	3.423	11.3726	10.8214	10.024	84	84	90	279	271	220	2.28757	1.69123e-32	3.58697e-30	up	chr01	27754650	27755765	-	Os01t0675400-00	--	--	--	hypothetical protein EE612_004949 [Oryza sativa]	--	A0A0P0V6I9_ORYSJ SubName: Full=Os01g0675400 protein {ECO:0000313|EMBL:BAS73652.1};	--	GO:0003677,DNA binding; GO:0003674,molecular_function; GO:0003676,nucleic acid binding; GO:0005488,binding; GO:0097159,organic cyclic compound binding; GO:1901363,heterocyclic compound binding	PF03754.16:B3 domain-containing protein At2g31720-like	--	--	--
Os03t0328100-01	0.4342	0.8033	0.7059	5.5231	3.2612	3.7634	25	51	40	292	176	178	3.22805	2.74154e-32	5.72649e-30	up	chr03	12008191	12012504	-	Os03t0328100-01	--	K23280 rhamnogalacturonan I rhamnosyltransferase [EC:2.4.1.351] | (RefSeq) uncharacterized protein At1g04910 (A)	--	O-fucosyltransferase 18 [Oryza sativa Japonica Group]	RRT4_ARATH RecName: Full=Rhamnogalacturonan I rhamnosyltransferase 1 {ECO:0000303|PubMed:30082766}; EC=2.4.1.351 {ECO:0000269|PubMed:30082766}; AltName: Full=O-fucosyltransferase 3 {ECO:0000305}; Short=O-FucT-3 {ECO:0000305}; AltName: Full=O-fucosyltransferase family protein {ECO:0000305};	Q10M06_ORYSJ RecName: Full=O-fucosyltransferase family protein {ECO:0000256|ARBA:ARBA00030350};	--	GO:0005737,cytoplasm; GO:0000139,Golgi membrane; GO:0016021,integral component of membrane; GO:0016757,transferase activity, transferring glycosyl groups; GO:0071555,cell wall organization; GO:0006004,fucose metabolic process; GO:0045489,pectin biosynthetic process; GO:0003674,molecular_function; GO:0003824,catalytic activity; GO:0016740,transferase activity; GO:0008150,biological_process; GO:000…	PF10250.12:GDP-fucose protein O-fucosyltransferase	--	--	--
Os11t0636050-00	0.1267	0.1313	0.0368	2.2475	1.9893	1.8952	7	8	2	114	103	86	4.89003	4.19913e-32	8.64017e-30	up	chr11	25100477	25103289	-	Os11t0636050-00	--	--	--	uncharacterized protein LOC9270452 isoform X3 [Oryza sativa Japonica Group]	MOSA_MAIZE RecName: Full=Autonomous transposable element EN-1 mosaic protein; AltName: Full=Suppressor-mutator system protein; Short=SPM;	C7J8L5_ORYSJ SubName: Full=Uncharacterized protein {ECO:0000313|EMBL:EAZ19006.1};	--	GO:0032196,transposition; GO:0008150,biological_process; GO:0009987,cellular process	PF03004.17:Plant transposase (Ptta/En/Spm family)	--	--	--
Os04t0118100-01	1.8738	2.5291	1.5189	6.0982	8.1636	5.2143	84	125	67	251	343	192	2.22051	4.68997e-32	9.50822e-30	up	chr04	1073412	1076436	+	Os04t0118100-01	--	K01426 amidase [EC:3.5.1.4] | (RefSeq) amidase 1 (A)	ko00330: Arginine and proline metabolism; ko00360: Phenylalanine metabolism; ko00380: Tryptophan metabolism; ko01100: Metabolic pathways	amidase 1-like [Oryza sativa Japonica Group]	AMI1_ORYSJ RecName: Full=Amidase 1 {ECO:0000303|PubMed:27135507}; Short=OsAMI1 {ECO:0000303|PubMed:27135507}; EC=3.5.1.4 {ECO:0000269|PubMed:27135507};	A0A0E0P4M0_ORYRU RecName: Full=Amidase domain-containing protein {ECO:0000259|Pfam:PF01425};	Amidases	GO:0005737,cytoplasm; GO:0005654,nucleoplasm; GO:0004040,amidase activity; GO:0043864,indoleacetamide hydrolase activity; GO:0009851,auxin biosynthetic process; GO:0003674,molecular_function; GO:0003824,catalytic activity; GO:0016787,hydrolase activity; GO:0016810,hydrolase activity, acting on carbon-nitrogen (but not peptide) bonds; GO:0016811,hydrolase activity, acting on carbon-nitrogen (but n…	PF01425.24:Amidase	--	--	--
Os06t0675700-01	22.3629	21.4862	21.6579	46.0459	46.739	43.66	1872	1983	1784	3539	3667	3002	1.57066	6.35208e-32	1.26913e-29	up	chr06	28045479	28054033	-	Os06t0675700-01	--	K01187 alpha-glucosidase [EC:3.2.1.20] | (RefSeq) probable alpha-glucosidase Os06g0675700 isoform X2 (A)	ko00052: Galactose metabolism; ko00500: Starch and sucrose metabolism; ko01100: Metabolic pathways; ko01110: Biosynthesis of secondary metabolites	probable alpha-glucosidase Os06g0675700 isoform X3 [Oryza sativa Japonica Group]	AGLU_ORYSJ RecName: Full=Probable alpha-glucosidase Os06g0675700; EC=3.2.1.20; AltName: Full=Maltase; Flags: Precursor;	I1Q4J4_ORYGL RecName: Full=Rhodanese domain-containing protein {ECO:0000259|PROSITE:PS50206};	Maltase glucoamylase and related hydrolases, glycosyl hydrolase family 31	GO:0030246,carbohydrate binding; GO:0004553,hydrolase activity, hydrolyzing O-glycosyl compounds; GO:0032450,maltose alpha-glucosidase activity; GO:0044275,cellular carbohydrate catabolic process; GO:0003674,molecular_function; GO:0005488,binding; GO:0003824,catalytic activity; GO:0016787,hydrolase activity; GO:0016798,hydrolase activity, acting on glycosyl bonds; GO:0004558,alpha-1,4-glucosidase…	PF01055.29:Glycosyl hydrolases family 31	--	--	--
Os09t0120033-02	1.01	1.0444	1.5191	4.9723	4.8279	5.2137	50	57	74	226	224	212	2.58203	1.58299e-31	3.11758e-29	up	chr09	1535519	1537191	-	Os09t0120033-02	--	--	--	Os09g0120033 [Oryza sativa Japonica Group]	--	A0A0P0XIK0_ORYSJ SubName: Full=Os09g0120033 protein {ECO:0000313|EMBL:BAT06870.1};	--	--	--	--	--	--
Os05t0148400-01	14.3386	15.0317	14.2826	37.8699	36.6648	48.2156	353	408	346	856	846	975	2.01699	2.13661e-31	4.14863e-29	up	chr05	2765114	2765945	+	Os05t0148400-01	--	--	--	hypothetical protein OsJ_17120 [Oryza sativa Japonica Group]	--	A0A0E0PHH6_ORYRU SubName: Full=Uncharacterized protein {ECO:0000313|EnsemblPlants:ORUFI05G03360.1};	--	--	--	--	--	--
Os03t0195475-00	0.4581	0.1742	0.4655	1.8831	2.9326	2.5366	31	13	31	117	186	141	3.24299	3.42599e-31	6.55982e-29	up	chr03	4954410	4959369	+	Os03t0195475-00	--	K17469 sulfate transporter 2, low-affinity | (RefSeq) low affinity sulfate transporter 3 (A)	--	low affinity sulfate transporter 3 [Oryza sativa Japonica Group]	SUT3_STYHA RecName: Full=Low affinity sulfate transporter 3;	Q8H7X1_ORYSJ SubName: Full=Putative sulfate transporter {ECO:0000313|EMBL:AAN59769.1};	Sulfate/bicarbonate/oxalate exchanger SAT-1 and related transporters (SLC26 family)	GO:0016021,integral component of membrane; GO:0008271,secondary active sulfate transmembrane transporter activity; GO:0003674,molecular_function; GO:0005215,transporter activity; GO:0008509,anion transmembrane transporter activity; GO:0015075,ion transmembrane transporter activity; GO:0015103,inorganic anion transmembrane transporter activity; GO:0015116,sulfate transmembrane transporter activity…	PF00916.23:Sulfate permease family	--	--	--
Os11t0701800-01	0.3451	0.2609	0.2631	3.1013	2.9153	3.1515	12	10	9	99	95	90	3.9237	4.45557e-31	8.41432e-29	up	chr11	28753859	28755033	+	Os11t0701800-01	--	K01183 chitinase [EC:3.2.1.14] | (RefSeq) xylanase inhibitor protein 1 (A)	ko00520: Amino sugar and nucleotide sugar metabolism; ko01100: Metabolic pathways	xylanase inhibitor protein 1 precursor [Oryza sativa Japonica Group]	XIP1_ORYSJ RecName: Full=Xylanase inhibitor protein 1 {ECO:0000303|PubMed:15794761}; Short=XIP-I {ECO:0000303|PubMed:15794761}; AltName: Full=Class III chitinase homolog a {ECO:0000305}; AltName: Full=RIXI protein {ECO:0000303|PubMed:15794761}; Flags: Precursor;	A2ZGZ5_ORYSI RecName: Full=GH18 domain-containing protein {ECO:0000259|PROSITE:PS51910};	Chitinase	GO:0005576,extracellular region; GO:0004568,chitinase activity; GO:0004857,enzyme inhibitor activity; GO:0005975,carbohydrate metabolic process; GO:0050832,defense response to fungus; GO:0003674,molecular_function; GO:0003824,catalytic activity; GO:0004553,hydrolase activity, hydrolyzing O-glycosyl compounds; GO:0016787,hydrolase activity; GO:0016798,hydrolase activity, acting on glycosyl bonds; …	PF00704.31:Glycosyl hydrolases family 18	--	--	--
Os10t0324900-01	7.557	8.2711	7.358	14.0703	18.806	14.597	358	432	343	612	835	568	1.53443	5.2302e-31	9.74373e-29	up	chr10	8992297	8996949	+	Os10t0324900-01	--	--	--	probable chromo domain-containing protein LHP1 [Oryza sativa Japonica Group]	LHP1_ORYSJ RecName: Full=Probable chromo domain-containing protein LHP1; AltName: Full=Protein LIKE HETEROCHROMATIN PROTEIN 1;	A0A0E0QXJ5_ORYRU RecName: Full=Chromo domain-containing protein {ECO:0000259|PROSITE:PS50013};	Heterochromatin-associated protein HP1 and related CHROMO domain proteins	GO:0000792,heterochromatin; GO:0005634,nucleus; GO:0031507,heterochromatin assembly; GO:0006139,nucleobase-containing compound metabolic process; GO:0006323,DNA packaging; GO:0006325,chromatin organization; GO:0006333,chromatin assembly or disassembly; GO:0006338,chromatin remodeling; GO:0006351,transcription, DNA-templated; GO:0006355,regulation of transcription, DNA-templated; GO:0006725,cellul…	PF00385.27:Chromo (CHRromatin Organisation MOdifier) domain	--	--	--
Os06t0521400-00	0.1707	0.1548	0.1041	4.2013	3.7515	3.4494	5	5	3	113	103	83	5.2497	1.35402e-30	2.48886e-28	up	chr06	19199629	19200715	-	Os06t0521400-00	--	K00430 peroxidase [EC:1.11.1.7] | (RefSeq) peroxidase P7 (A)	ko00940: Phenylpropanoid biosynthesis; ko01100: Metabolic pathways; ko01110: Biosynthesis of secondary metabolites	peroxidase P7 [Oryza sativa Japonica Group]	PER4_VITVI RecName: Full=Peroxidase 4 {ECO:0000250|UniProtKB:Q42578}; EC=1.11.1.7; Flags: Precursor;	Q5Z9B3_ORYSJ RecName: Full=Peroxidase {ECO:0000256|RuleBase:RU362060}; EC=1.11.1.7 {ECO:0000256|RuleBase:RU362060};	--	GO:0005576,extracellular region; GO:0020037,heme binding; GO:0046872,metal ion binding; GO:0004601,peroxidase activity; GO:0042744,hydrogen peroxide catabolic process; GO:0006979,response to oxidative stress; GO:0003674,molecular_function; GO:0005488,binding; GO:0046906,tetrapyrrole binding; GO:0097159,organic cyclic compound binding; GO:1901363,heterocyclic compound binding; GO:0043167,ion bindi…	PF00141.26:Peroxidase	--	--	--
Os04t0404900-01	10.7369	9.9088	10.2122	1.2035	2.1799	1.6752	515	524	482	53	98	66	-2.1199	4.08568e-30	7.41121e-28	down	chr04	20083925	20091641	-	Os04t0404900-01	--	K10532 heparan-alpha-glucosaminide N-acetyltransferase [EC:2.3.1.78] | (RefSeq) heparan-alpha-glucosaminide N-acetyltransferase isoform X1 (A)	ko00531: Glycosaminoglycan degradation; ko01100: Metabolic pathways	hypothetical protein DAI22_04g116200 [Oryza sativa Japonica Group]	--	A0A0P0W9V6_ORYSJ SubName: Full=Os04g0404900 protein {ECO:0000313|EMBL:BAS89070.1};	Uncharacterized conserved protein	GO:0016021,integral component of membrane; GO:0005575,cellular_component; GO:0016020,membrane; GO:0031224,intrinsic component of membrane; GO:0110165,cellular anatomical entity	PF07786.15:Heparan-alpha-glucosaminide N-acetyltransferase, catalytic	--	--	--
Os01t0789200-01	5.1479	5.0791	4.3929	10.2506	11.3834	11.2907	262	285	220	479	543	472	1.68637	6.21927e-30	1.11349e-27	up	chr01	33494608	33496692	+	Os01t0789200-01	--	K13430 serine/threonine-protein kinase PBS1 [EC:2.7.11.1] | (RefSeq) serine/threonine-protein kinase PBS1 (A)	ko04626: Plant-pathogen interaction	probable serine/threonine-protein kinase PBL23 [Oryza sativa Japonica Group]	PBL23_ARATH RecName: Full=Probable serine/threonine-protein kinase PBL23 {ECO:0000305}; EC=2.7.11.1 {ECO:0000305}; AltName: Full=PBS1-like protein 23 {ECO:0000303|PubMed:20413097};	A0A0E0FUB2_ORYNI RecName: Full=Protein kinase domain-containing protein {ECO:0000259|PROSITE:PS50011};	Serine/threonine protein kinase	GO:0005777,peroxisome; GO:0005886,plasma membrane; GO:0005524,ATP binding; GO:0106310,protein serine kinase activity; GO:0004674,protein serine/threonine kinase activity; GO:0006952,defense response; GO:0006468,protein phosphorylation; GO:0000166,nucleotide binding; GO:0003674,molecular_function; GO:0005488,binding; GO:0017076,purine nucleotide binding; GO:0030554,adenyl nucleotide binding; GO:00…	PF00069.28:Protein kinase domain	--	--	--
Os06t0473800-00	85.1922	110.425	83.8932	15.4006	25.0403	20.3577	1452	2075	1407	241	400	285	-1.7005	6.55225e-30	1.15807e-27	down	chr06	15841909	15842484	+	Os06t0473800-00	--	--	--	oleosin 5 [Oryza sativa Japonica Group]	OLEO5_ARATH RecName: Full=Oleosin 5;	A0A0E0H370_ORYNI SubName: Full=Uncharacterized protein {ECO:0000313|EnsemblPlants:ONIVA04G17080.1};	--	GO:0016021,integral component of membrane; GO:0012511,monolayer-surrounded lipid storage body; GO:0019915,lipid storage; GO:0050826,response to freezing; GO:0010344,seed oilbody biogenesis; GO:0055085,transmembrane transport; GO:0008150,biological_process; GO:0010876,lipid localization; GO:0033036,macromolecule localization; GO:0051179,localization; GO:0051235,maintenance of location; GO:0065007,…	PF01277.20:Oleosin	--	--	--
Os12t0554000-01	10.1307	10.0142	10.054	1.1206	1.0556	0.9636	256	279	250	26	25	20	-2.76081	6.65658e-30	1.16162e-27	down	chr12	22507721	22510576	+	Os12t0554000-01	--	--	--	protein FAM133 isoform X1 [Oryza sativa Japonica Group]	--	B7F928_ORYSJ SubName: Full=Os12g0554000 protein {ECO:0000313|EMBL:BAT17590.1}; SubName: Full=cDNA, clone: J065213I02, full insert sequence {ECO:0000313|EMBL:BAH01126.1};	--	--	--	--	--	--
Os07t0635700-00	5.6642	3.8915	4.6179	14.0419	13.3949	12.7883	268	203	215	610	594	497	2.01868	9.05511e-30	1.56042e-27	up	chr07	26394225	26396629	+	Os07t0635700-00	--	K20660 cytochrome P450 family 709 | (RefSeq) cytochrome P450 709B2 (A)	--	cytochrome P450 709B2 [Oryza sativa Japonica Group]	C70B2_ARATH RecName: Full=Cytochrome P450 709B2 {ECO:0000305}; EC=1.14.-.- {ECO:0000305};	Q0D4C1_ORYSJ SubName: Full=Os07g0635700 protein {ECO:0000313|EMBL:BAF22302.1}; SubName: Full=Putative cytochrome P450 {ECO:0000313|EMBL:BAC10043.1};	Cytochrome P450 CYP4/CYP19/CYP26 subfamilies	GO:0005829,cytosol; GO:0016021,integral component of membrane; GO:0020037,heme binding; GO:0005506,iron ion binding; GO:0004497,monooxygenase activity; GO:0016705,oxidoreductase activity, acting on paired donors, with incorporation or reduction of molecular oxygen; GO:0003674,molecular_function; GO:0005488,binding; GO:0046906,tetrapyrrole binding; GO:0097159,organic cyclic compound binding; GO:19…	PF00067.25:Cytochrome P450	--	--	--
Os09t0533200-00	41.1166	34.5575	38.749	105.034	92.7072	83.7854	1404	1301	1302	3293	2967	2350	1.81246	1.04314e-29	1.77539e-27	up	chr09	20938553	20939706	-	Os09t0533200-00	--	K25108 licheninase [EC:3.2.1.73] | (RefSeq) lichenase-2 (A)	--	hypothetical protein EE612_049142, partial [Oryza sativa]	E13C_MUSAC RecName: Full=Glucan endo-1,3-beta-glucosidase {ECO:0000305}; EC=3.2.1.39 {ECO:0000269|PubMed:10672030}; AltName: Full=Beta-1,3-glucanase {ECO:0000303|PubMed:10672030}; AltName: Allergen=Mus a 5 {ECO:0000305}; Flags: Precursor;	A0A0P0XQ41_ORYSJ SubName: Full=Os09g0533200 protein {ECO:0000313|EMBL:BAT09120.1}; Flags: Fragment;	--	GO:0042973,glucan endo-1,3-beta-D-glucosidase activity; GO:0005975,carbohydrate metabolic process; GO:0003674,molecular_function; GO:0003824,catalytic activity; GO:0004553,hydrolase activity, hydrolyzing O-glycosyl compounds; GO:0008422,beta-glucosidase activity; GO:0015926,glucosidase activity; GO:0016787,hydrolase activity; GO:0016798,hydrolase activity, acting on glycosyl bonds; GO:0008150,bio…	PF00332.21:Glycosyl hydrolases family 17	--	--	--
novel.291	4.7812	4.3552	5.1288	11.2828	12.3827	11.9402	234	235	247	507	568	480	1.82589	1.19404e-29	2.00745e-27	up	chr07	23716431	23718084	-	--	--	--	--	unknown protein [Oryza sativa Japonica Group]	--	Q60EG0_ORYSJ SubName: Full=Uncharacterized protein {ECO:0000313|EMBL:AAV31384.1};	--	--	--	--	--	--
Os11t0637501-00	181.184	214.758	188.193	376.269	446.384	517.574	2627	3433	2685	5009	6066	6164	1.71629	1.21312e-29	2.01494e-27	up	chr11	25177818	25180272	-	Os11t0637501-00	--	--	--	hypothetical protein DAI22_11g209101 [Oryza sativa Japonica Group]	--	A0A6G1EL85_9ORYZ SubName: Full=Uncharacterized protein {ECO:0000313|EMBL:KAF0924733.1};	Predicted membrane protein	GO:0005783,endoplasmic reticulum; GO:0016021,integral component of membrane; GO:0015031,protein transport; GO:0006810,transport; GO:0006811,ion transport; GO:0006820,anion transport; GO:0008104,protein localization; GO:0008150,biological_process; GO:0015833,peptide transport; GO:0033036,macromolecule localization; GO:0042886,amide transport; GO:0045184,establishment of protein localization; GO:00…	PF06624.15:Ribosome associated membrane protein RAMP4	--	--	--
Os06t0549600-01	0.373	0.2707	0.3033	1.9704	2.3282	1.8392	20	16	16	97	117	81	3.20851	3.02649e-29	4.96705e-27	up	chr06	20808194	20810005	-	Os06t0549600-01	--	--	--	berberine bridge enzyme-like 28 [Oryza sativa Japonica Group]	CYND4_CYNDA RecName: Full=Berberine bridge enzyme-like Cyn d 4 {ECO:0000305}; AltName: Full=60 kDa pollen antigen {ECO:0000303|PubMed:8828524, ECO:0000303|PubMed:8900140}; Short=BG60 {ECO:0000303|PubMed:20080962, ECO:0000303|PubMed:8828524, ECO:0000303|PubMed:8900140}; AltName: Full=Cyn d BG60 {ECO:0000303|PubMed:20080962}; AltName: Full=FAD-linked oxidoreductase BG60 {ECO:0000312|EMBL:AAS02108.1…	A3BCK9_ORYSJ SubName: Full=Os06g0549600 protein {ECO:0000313|EMBL:BAF19745.1}; SubName: Full=Putative CPRD2 {ECO:0000313|EMBL:BAD53697.1};	--	GO:0071949,FAD binding; GO:0016491,oxidoreductase activity; GO:0000166,nucleotide binding; GO:0003674,molecular_function; GO:0005488,binding; GO:0036094,small molecule binding; GO:0043167,ion binding; GO:0043168,anion binding; GO:0050660,flavin adenine dinucleotide binding; GO:0097159,organic cyclic compound binding; GO:1901265,nucleoside phosphate binding; GO:1901363,heterocyclic compound bindin…	PF01565.26:FAD binding domain	--	--	--
Os03t0204300-01	0.0407	0.0185	0.0414	4.0332	4.8627	3.567	2	1	2	182	224	144	7.48573	4.49301e-29	7.28714e-27	up	chr03	5466785	5468445	-	Os03t0204300-01	--	--	--	glycine-rich cell wall structural protein 1 [Oryza sativa Japonica Group]	KN14G_ORYSJ RecName: Full=Kinesin-like protein KIN-14G {ECO:0000305};	B7FAP3_ORYSJ SubName: Full=cDNA, clone: J100088E01, full insert sequence {ECO:0000313|EMBL:BAH01691.1};	--	GO:0005871,kinesin complex; GO:0005874,microtubule; GO:0005524,ATP binding; GO:0016887,ATPase activity; GO:0008017,microtubule binding; GO:0003777,microtubule motor activity; GO:0007018,microtubule-based movement; GO:0051225,spindle assembly; GO:0000166,nucleotide binding; GO:0003674,molecular_function; GO:0005488,binding; GO:0017076,purine nucleotide binding; GO:0030554,adenyl nucleotide binding…	--	--	--	--
Os07t0648000-01	0.8211	0.6866	0.8214	2.7809	2.7926	2.4212	64	59	63	199	204	155	2.29133	6.02462e-29	9.65761e-27	up	chr07	27058971	27062284	-	Os07t0648000-01	--	--	--	uncharacterized protein LOC4344114 [Oryza sativa Japonica Group]	--	A0A0P0X9E5_ORYSJ SubName: Full=BLE2 protein-like protein {ECO:0000313|EMBL:BAC07001.1}; SubName: Full=Os07g0648000 protein {ECO:0000313|EMBL:BAF22388.1};	--	GO:0016021,integral component of membrane; GO:0005575,cellular_component; GO:0016020,membrane; GO:0031224,intrinsic component of membrane; GO:0110165,cellular anatomical entity	--	--	--	--
Os03t0678800-01	3.4474	3.6193	3.9448	9.8451	10.0209	11.17	127	147	143	333	346	338	2.00916	6.43662e-29	1.01995e-26	up	chr03	26878159	26879403	+	Os03t0678800-01	--	K20893 probable galacturonosyltransferase-like 1 [EC:2.4.1.-] | (RefSeq) probable galacturonosyltransferase-like 1 (A)	--	probable galacturonosyltransferase-like 1 [Oryza sativa Japonica Group]	GATL1_ARATH RecName: Full=Probable galacturonosyltransferase-like 1; EC=2.4.1.-; AltName: Full=Protein GAOLAOZHUANGREN 1; AltName: Full=Protein PARVUS;	B9FAJ9_ORYSJ RecName: Full=Hexosyltransferase {ECO:0000256|RuleBase:RU362027}; EC=2.4.1.- {ECO:0000256|RuleBase:RU362027};	--	GO:0005783,endoplasmic reticulum; GO:0005789,endoplasmic reticulum membrane; GO:0005794,Golgi apparatus; GO:0016021,integral component of membrane; GO:0047262,polygalacturonate 4-alpha-galacturonosyltransferase activity; GO:0052386,cell wall thickening; GO:0010417,glucuronoxylan biosynthetic process; GO:0048366,leaf development; GO:0032504,multicellular organism reproduction; GO:0045489,pectin bi…	PF01501.23:Glycosyl transferase family 8	--	--	--
Os01t0507700-01	66.4332	69.7637	64.2864	15.3427	20.6046	17.5124	2009	2326	1913	426	584	435	-1.40602	1.29123e-28	2.02283e-26	down	chr01	17741064	17742255	+	Os01t0507700-01	--	K07213 copper chaperone | (RefSeq) copper transport protein ATX1 (A)	--	heavy metal-associated isoprenylated plant protein 20 [Oryza sativa Japonica Group]	HIP20_ARATH RecName: Full=Heavy metal-associated isoprenylated plant protein 20 {ECO:0000303|PubMed:21072340, ECO:0000303|PubMed:23368984}; Short=AtHIP20 {ECO:0000303|PubMed:23368984}; Short=AtHIPP20 {ECO:0000303|PubMed:21072340}; Flags: Precursor;	A0A0E0MX15_ORYRU RecName: Full=HMA domain-containing protein {ECO:0000259|PROSITE:PS50846};	Copper chaperone	GO:0016020,membrane; GO:0046872,metal ion binding; GO:0055073,cadmium ion homeostasis; GO:0071585,detoxification of cadmium ion; GO:0003674,molecular_function; GO:0005488,binding; GO:0043167,ion binding; GO:0043169,cation binding; GO:0008150,biological_process; GO:0042592,homeostatic process; GO:0048878,chemical homeostasis; GO:0050801,ion homeostasis; GO:0055065,metal ion homeostasis; GO:0055076…	PF00403.29:Heavy-metal-associated domain	--	--	--
Os03t0305600-01	70.249	93.4565	69.712	14.3898	20.973	18.782	1744	2558	1703	328	488	383	-1.60088	6.10765e-28	9.46068e-26	down	chr03	10848558	10849987	+	Os03t0305600-01	--	--	--	outer envelope pore protein 16-2, chloroplastic [Oryza sativa Japonica Group]	OP162_ARATH RecName: Full=Outer envelope pore protein 16-2, chloroplastic; AltName: Full=Chloroplastic outer envelope pore protein of 16 kDa 2; Short=AtOEP16-2; Short=OEP16-2; AltName: Full=Outer plastid envelope protein 16-S; Short=AtOEP16-S; Short=Seeds outer plastid envelope protein 16;	Q10MK4_ORYSJ SubName: Full=Mitochondrial import inner membrane translocase subunit Tim17/Tim22/Tim23 family protein, putative, expressed {ECO:0000313|EMBL:ABF95523.1}; SubName: Full=Os03g0305600 protein {ECO:0000313|EMBL:BAS83807.1}; SubName: Full=cDNA clone:001-120-C03, full insert sequence {ECO:0000313|EMBL:BAG88837.1};	--	GO:0031359,integral component of chloroplast outer membrane; GO:0009527,plastid outer membrane; GO:0046930,pore complex; GO:0015171,amino acid transmembrane transporter activity; GO:0015288,porin activity; GO:0042803,protein homodimerization activity; GO:0006811,ion transport; GO:0003674,molecular_function; GO:0005215,transporter activity; GO:0005342,organic acid transmembrane transporter activit…	PF02466.22:Tim17/Tim22/Tim23/Pmp24 family	--	--	--
Os05t0422600-00	11.6911	12.3212	11.7848	32.3231	27.5738	28.4665	247	287	245	627	546	494	1.82623	7.5665e-28	1.15902e-25	up	chr05	20728020	20728733	-	Os05t0422600-00	--	--	--	hypothetical protein EE612_029589, partial [Oryza sativa]	--	A0A0N7KKT2_ORYSJ SubName: Full=Os05g0422600 protein {ECO:0000313|EMBL:BAS94089.1}; Flags: Fragment;	--	GO:0005634,nucleus; GO:0006336,DNA replication-independent nucleosome assembly; GO:0006323,DNA packaging; GO:0006325,chromatin organization; GO:0006333,chromatin assembly or disassembly; GO:0006334,nucleosome assembly; GO:0006996,organelle organization; GO:0008150,biological_process; GO:0009987,cellular process; GO:0016043,cellular component organization; GO:0022607,cellular component assembly; G…	PF12522.11:Cytomegalovirus glycoprotein N terminal	--	--	--
Os11t0454000-01	907.577	1041.04	760.29	236.75	287.465	255.258	21323	26966	17577	5107	6330	4926	-1.28098	1.42158e-27	2.15361e-25	down	chr11	15327769	15328657	-	Os11t0454000-01	--	--	--	dehydrin Rab16C [Oryza sativa Japonica Group]	DH16C_ORYSI RecName: Full=Dehydrin Rab16C;	A0A0E0HCW9_ORYNI SubName: Full=Uncharacterized protein {ECO:0000313|EnsemblPlants:ONIVA05G12840.1};	--	GO:0009415,response to water; GO:0001101,response to acid chemical; GO:0008150,biological_process; GO:0009628,response to abiotic stimulus; GO:0010035,response to inorganic substance; GO:0042221,response to chemical; GO:0050896,response to stimulus; GO:1901700,response to oxygen-containing compound	PF00257.22:Dehydrin	--	--	--
Os02t0622100-01	9.5674	9.252	9.2367	1.6856	2.2517	2.0555	680	725	646	110	150	120	-1.72792	1.95212e-27	2.92521e-25	down	chr02	24766809	24772750	+	Os02t0622100-01	--	K08960 casein kinase 1, epsilon [EC:2.7.11.1] | (RefSeq) casein kinase I (A)	--	casein kinase 1 [Oryza sativa Japonica Group]	CKI1_ORYSJ RecName: Full=Casein kinase 1 {ECO:0000303|PubMed:14535884}; Short=OsCKI1 {ECO:0000303|PubMed:14535884}; EC=2.7.11.1 {ECO:0000269|PubMed:14535884}; AltName: Full=Protein HYBRID BREAKDOWN 2 {ECO:0000303|PubMed:20140455}; AltName: Full=Protein LOW TEMPERATURE GROWTH 1 {ECO:0000303|PubMed:24635058};	A0A0D3F7R6_9ORYZ RecName: Full=Protein kinase domain-containing protein {ECO:0000259|PROSITE:PS50011};	Casein kinase (serine/threonine/tyrosine protein kinase)	GO:0005737,cytoplasm; GO:0005634,nucleus; GO:0005524,ATP binding; GO:0106310,protein serine kinase activity; GO:0004674,protein serine/threonine kinase activity; GO:0009850,auxin metabolic process; GO:0006897,endocytosis; GO:0018105,peptidyl-serine phosphorylation; GO:0040008,regulation of growth; GO:0009741,response to brassinosteroid; GO:0009409,response to cold; GO:0048364,root development; GO…	PF00069.28:Protein kinase domain	--	--	--
Os03t0825900-01	3.1584	3.4568	3.4023	10.1595	9.0089	7.511	150	181	159	443	401	293	1.92883	2.5718e-27	3.81235e-25	up	chr03	34692911	34696198	-	Os03t0825900-01	--	--	--	uncharacterized protein LOC127768717 [Oryza glaberrima]	--	A2XNJ8_ORYSI SubName: Full=Uncharacterized protein {ECO:0000313|EMBL:EAY92408.1};	--	--	--	--	--	--
Os07t0447800-01	9.2643	9.0281	8.7997	1.7214	2.0989	1.8013	551	592	515	94	117	88	-1.76675	3.71889e-27	5.45411e-25	down	chr07	15339013	15351042	+	Os07t0447800-01	--	--	--	uncharacterized protein LOC4343118 isoform X2 [Oryza sativa Japonica Group]	--	Q7XHZ2_ORYSJ RecName: Full=Phosphoglucomutase (alpha-D-glucose-1,6-bisphosphate-dependent) {ECO:0000256|ARBA:ARBA00012728}; EC=5.4.2.2 {ECO:0000256|ARBA:ARBA00012728};	Phosphoglucomutase/phosphomannomutase	GO:0046872,metal ion binding; GO:0004615,phosphomannomutase activity; GO:0005975,carbohydrate metabolic process; GO:0003674,molecular_function; GO:0005488,binding; GO:0043167,ion binding; GO:0043169,cation binding; GO:0003824,catalytic activity; GO:0016853,isomerase activity; GO:0016866,intramolecular transferase activity; GO:0016868,intramolecular transferase activity, phosphotransferases; GO:00…	PF02878.19:Phosphoglucomutase/phosphomannomutase, alpha/beta/alpha domain I	--	--	--
Os06t0284900-00	90.097	85.2613	98.776	203.991	201.349	222.661	1269	1324	1369	2638	2658	2576	1.70816	4.074e-27	5.91201e-25	up	chr06	10126921	10127396	+	Os06t0284900-00	--	--	--	hypothetical protein EE612_033393, partial [Oryza sativa]	--	A0A0N7KLX9_ORYSJ SubName: Full=Os06g0284900 protein {ECO:0000313|EMBL:BAS97265.1}; Flags: Fragment;	--	--	--	--	--	--
Os01t0539400-01	1.8701	1.7931	1.7104	4.4228	6.2425	6.0171	70	74	63	152	219	185	2.13881	7.65665e-27	1.09953e-24	up	chr01	19824231	19826595	+	Os01t0539400-01	--	K15203 general transcription factor 3C polypeptide 6 | (RefSeq) uncharacterized protein LOC4336478 (A)	--	hypothetical protein OsJ_02119 [Oryza sativa Japonica Group]	--	A0A0P0V3X4_ORYSJ SubName: Full=Os01g0539400 protein {ECO:0000313|EMBL:BAS72556.1};	--	--	--	--	--	--
Os06t0337100-01	0.0351	0.1908	0	5.4983	3.8901	4.3961	1	6	0	144	104	103	6.40233	7.82127e-27	1.11159e-24	up	chr06	13439148	13440354	+	Os06t0337100-01	--	--	--	hypothetical protein EE612_033855, partial [Oryza sativa]	ZHD9_ORYSJ RecName: Full=Zinc-finger homeodomain protein 9; Short=OsZHD9;	A0A0E0PXD7_ORYRU RecName: Full=ZF-HD dimerization-type domain-containing protein {ECO:0000259|PROSITE:PS51523};	--	GO:0005634,nucleus; GO:0003700,DNA-binding transcription factor activity; GO:0046872,metal ion binding; GO:0000976,transcription regulatory region sequence-specific DNA binding; GO:0006355,regulation of transcription, DNA-templated; GO:0003674,molecular_function; GO:0140110,transcription regulator activity; GO:0005488,binding; GO:0043167,ion binding; GO:0043169,cation binding; GO:0001067,regulato…	PF04770.15:ZF-HD protein dimerisation region	zf-HD	TF	zf-HD
Os03t0673600-01	2.8213	2.3956	3.0501	8.6627	8.1979	7.8926	94	88	100	265	256	216	2.09479	8.95286e-27	1.25943e-24	up	chr03	26617086	26618211	-	Os03t0673600-01	--	--	--	uncharacterized protein LOC4333700 [Oryza sativa Japonica Group]	--	Q75LY0_ORYSJ SubName: Full=Expressed protein {ECO:0000313|EMBL:ABF98144.1}; SubName: Full=cDNA clone:001-101-E02, full insert sequence {ECO:0000313|EMBL:BAG88277.1}; SubName: Full=cDNA clone:J013151E13, full insert sequence {ECO:0000313|EMBL:BAG90950.1};	--	--	--	--	--	--
Os09t0275200-01	15.4036	15.3264	19.214	39.4453	42.0494	44.4054	299	328	367	703	765	708	1.83946	1.04515e-26	1.4554e-24	up	chr09	5610377	5611032	+	Os09t0275200-01	--	K03094 S-phase kinase-associated protein 1 | (RefSeq) SKP1-like protein 4 (A)	ko04120: Ubiquitin mediated proteolysis; ko04141: Protein processing in endoplasmic reticulum	SKP1-like protein 4 [Oryza sativa Japonica Group]	ASK4_ARATH RecName: Full=SKP1-like protein 4; Short=AtSK4;	Q6H4D0_ORYSJ RecName: Full=SKP1-like protein {ECO:0000256|PIRNR:PIRNR028729};	SCF ubiquitin ligase, Skp1 component	GO:0005737,cytoplasm; GO:0005730,nucleolus; GO:0005634,nucleus; GO:0019005,SCF ubiquitin ligase complex; GO:0097602,cullin family protein binding; GO:0009734,auxin-activated signaling pathway; GO:0009867,jasmonic acid mediated signaling pathway; GO:0016567,protein ubiquitination; GO:0009733,response to auxin; GO:0009753,response to jasmonic acid; GO:0031146,SCF-dependent proteasomal ubiquitin-dep…	PF01466.22:Skp1 family, dimerisation domain	--	--	--
Os04t0602000-00	0	0.0766	0.0343	2.3178	2.3786	1.5627	0	5	2	126	132	76	6.28755	1.47365e-26	2.03157e-24	up	chr04	30381723	30384728	+	Os04t0602000-00	--	--	--	Os04g0602000 [Oryza sativa Japonica Group]	MORF2_ARATH RecName: Full=Multiple organellar RNA editing factor 2, chloroplastic {ECO:0000305}; AltName: Full=Protein DIFFERENTIATION AND GREENING-like 1 {ECO:0000303|PubMed:12678554}; Short=Protein DAG-like 1 {ECO:0000305}; AltName: Full=RNA editing-interacting protein 2 {ECO:0000303|PubMed:23818871}; Flags: Precursor;	A0A0P0WED2_ORYSJ SubName: Full=Os04g0602000 protein {ECO:0000313|EMBL:BAS90847.1};	--	GO:0009507,chloroplast; GO:0005783,endoplasmic reticulum; GO:0005739,mitochondrion; GO:0046983,protein dimerization activity; GO:0042803,protein homodimerization activity; GO:0016554,cytidine to uridine editing; GO:0002103,endonucleolytic cleavage of tetracistronic rRNA transcript (SSU-rRNA, LSU-rRNA, 4.5S-rRNA, 5S-rRNA); GO:0080156,mitochondrial mRNA modification; GO:0006397,mRNA processing; GO:…	--	--	--	--
novel.27	0.5247	0.6257	0.4839	1.9896	1.7106	2.4724	54	71	49	188	165	209	2.44863	1.77622e-26	2.42445e-24	up	chr01	27614387	27617864	.	--	--	--	--	hypothetical protein [Oryza sativa Japonica Group]	--	I7GSI9_ORYSJ SubName: Full=Uncharacterized protein {ECO:0000313|EMBL:BAM28959.1};	--	--	--	--	--	--
Os10t0539600-01	1399.08	1273.19	1411.63	3045.36	2852.13	2601.52	85778	86062	85164	171429	163892	131012	1.56793	1.96261e-26	2.65261e-24	up	chr10	21027467	21032216	+	Os10t0539600-01	--	K13412 calcium-dependent protein kinase [EC:2.7.11.1] | (RefSeq) calcium-dependent protein kinase isoform 1 (A)	ko04626: Plant-pathogen interaction	calcium-dependent protein kinase 23 [Oryza sativa Japonica Group]	CDPKN_ORYSJ RecName: Full=Calcium-dependent protein kinase 23 {ECO:0000305}; Short=OsCDPK23 {ECO:0000305}; Short=OsCPK23 {ECO:0000303|PubMed:15695435}; EC=2.7.11.1 {ECO:0000269|PubMed:11910009}; AltName: Full=Calcium-dependent protein kinase isoform 1 {ECO:0000305}; Short=CDPK1 {ECO:0000305}; AltName: Full=Seed-specific protein kinase {ECO:0000305};	A0A0D3HG36_9ORYZ SubName: Full=Uncharacterized protein {ECO:0000313|EnsemblPlants:OBART10G17100.1};	Ca2+/calmodulin-dependent protein kinase, EF-Hand protein superfamily	GO:0005737,cytoplasm; GO:0016020,membrane; GO:0005634,nucleus; GO:0005524,ATP binding; GO:0005509,calcium ion binding; GO:0010857,calcium-dependent protein kinase activity; GO:0009931,calcium-dependent protein serine/threonine kinase activity; GO:0005516,calmodulin binding; GO:0004683,calmodulin-dependent protein kinase activity; GO:0106310,protein serine kinase activity; GO:0035556,intracellular…	PF00069.28:Protein kinase domain	--	--	--
Os11t0701600-00	0.353	0.2401	0.269	7.8806	8.6615	8.3792	4	3	3	82	92	78	5.37592	3.3892e-26	4.53626e-24	up	chr11	28748102	28748484	+	Os11t0701600-00	--	K01183 chitinase [EC:3.2.1.14] | (RefSeq) xylanase inhibitor protein 2-like (A)	ko00520: Amino sugar and nucleotide sugar metabolism; ko01100: Metabolic pathways	Os11g0701600, partial [Oryza sativa Japonica Group]	XIP2_ORYSJ RecName: Full=Xylanase inhibitor protein 2 {ECO:0000303|PubMed:15895691}; AltName: Full=Class III chitinase homolog h {ECO:0000305}; Flags: Precursor;	A0A0N7KTE2_ORYSJ SubName: Full=Os11g0701600 protein {ECO:0000313|EMBL:BAT15370.1}; Flags: Fragment;	Chitinase	GO:0005576,extracellular region; GO:0004568,chitinase activity; GO:0004857,enzyme inhibitor activity; GO:0005975,carbohydrate metabolic process; GO:0050832,defense response to fungus; GO:0003674,molecular_function; GO:0003824,catalytic activity; GO:0004553,hydrolase activity, hydrolyzing O-glycosyl compounds; GO:0016787,hydrolase activity; GO:0016798,hydrolase activity, acting on glycosyl bonds; …	PF00704.31:Glycosyl hydrolases family 18	--	--	--
Os02t0508100-01	407.561	404.377	412.709	108.364	113.489	105.163	6464	7071	6441	1578	1687	1370	-1.39592	3.58926e-26	4.75784e-24	down	chr02	18145538	18146073	-	Os02t0508100-01	--	--	--	Os02g0508100, partial [Oryza sativa Japonica Group]	--	Q0E0Z9_ORYSJ SubName: Full=Os02g0508100 protein {ECO:0000313|EMBL:BAF08839.2}; Flags: Fragment;	--	GO:0016021,integral component of membrane; GO:0005575,cellular_component; GO:0016020,membrane; GO:0031224,intrinsic component of membrane; GO:0110165,cellular anatomical entity	PF11820.11:Protein of unknown function (DUF3339)	--	--	--
Os04t0616900-01	0.1286	0.1944	0.0436	2.0073	2.2179	1.3567	6	10	2	86	97	52	4.42004	5.31975e-26	6.98458e-24	up	chr04	31340285	31344722	+	Os04t0616900-01	--	--	--	uncharacterized protein LOC4337003 [Oryza sativa Japonica Group]	--	Q7XTP0_ORYSJ SubName: Full=Os04g0616900 protein {ECO:0000313|EMBL:BAS91022.1}; SubName: Full=cDNA clone:001-046-G10, full insert sequence {ECO:0000313|EMBL:BAG97020.1};	--	--	--	--	--	--
Os01t0672100-02	4.0376	4.2691	4.1032	9.2324	9.4727	8.9621	181	211	181	380	398	330	1.66985	6.80971e-26	8.85648e-24	up	chr01	27556027	27560681	-	Os01t0672100-02	--	--	--	hypothetical protein EE612_004910 [Oryza sativa]	NAC73_ARATH RecName: Full=NAC domain-containing protein 73 {ECO:0000303|PubMed:15029955}; Short=ANAC073 {ECO:0000303|PubMed:15029955}; AltName: Full=Protein SECONDARY WALL-ASSOCIATED NAC DOMAIN PROTEIN 2 {ECO:0000303|PubMed:18952777};	C7IWQ1_ORYSJ SubName: Full=Os01g0672100 protein {ECO:0000313|EMBL:BAS73616.1};	--	GO:0005634,nucleus; GO:0003700,DNA-binding transcription factor activity; GO:0000976,transcription regulatory region sequence-specific DNA binding; GO:0045893,positive regulation of transcription, DNA-templated; GO:2000652,regulation of secondary cell wall biogenesis; GO:0006355,regulation of transcription, DNA-templated; GO:0003674,molecular_function; GO:0140110,transcription regulator activity;…	PF02365.18:No apical meristem (NAM) protein	NAC	TF	NAC
Os01t0187600-01	3.851	4.1064	3.8754	8.532	9.2801	7.4329	205	241	203	417	463	325	1.60117	7.42977e-26	9.5726e-24	up	chr01	4697238	4699036	-	Os01t0187600-01	--	K00279 cytokinin dehydrogenase [EC:1.5.99.12] | (RefSeq) cytokinin dehydrogenase 1 (A)	ko00908: Zeatin biosynthesis; ko01110: Biosynthesis of secondary metabolites	hypothetical protein EE612_000728, partial [Oryza sativa]	CKX1_ORYSJ RecName: Full=Cytokinin dehydrogenase 1; EC=1.5.99.12; AltName: Full=Cytokinin oxidase 1; Short=OsCKX1; Flags: Precursor;	A0A0P0UZ77_ORYSJ SubName: Full=Os01g0187600 protein {ECO:0000313|EMBL:BAS70797.1}; Flags: Fragment;	Proteins containing the FAD binding domain	GO:0005615,extracellular space; GO:0019139,cytokinin dehydrogenase activity; GO:0071949,FAD binding; GO:0016491,oxidoreductase activity; GO:0009690,cytokinin metabolic process; GO:0003674,molecular_function; GO:0003824,catalytic activity; GO:0016645,oxidoreductase activity, acting on the CH-NH group of donors; GO:0000166,nucleotide binding; GO:0005488,binding; GO:0036094,small molecule binding; G…	PF09265.13:Cytokinin dehydrogenase 1, FAD and cytokinin binding	--	--	--
Os10t0528100-01	5.7065	6.2973	4.1883	0.3108	0.2368	0.193	180	219	130	9	7	5	-3.92917	7.74728e-26	9.88926e-24	down	chr10	20551209	20552361	+	Os10t0528100-01	--	K00799 glutathione S-transferase [EC:2.5.1.18] | (RefSeq) uncharacterized protein LOC4349188 (A)	ko00480: Glutathione metabolism; ko01100: Metabolic pathways	putative glutathione S-transferase [Oryza sativa Japonica Group]	GSTU6_ORYSJ RecName: Full=Probable glutathione S-transferase GSTU6; EC=2.5.1.18; AltName: Full=28 kDa cold-induced protein;	A3C6P0_ORYSJ RecName: Full=Glutathione transferase {ECO:0000256|ARBA:ARBA00012452}; EC=2.5.1.18 {ECO:0000256|ARBA:ARBA00012452};	Glutathione S-transferase	GO:0005737,cytoplasm; GO:0004364,glutathione transferase activity; GO:0006749,glutathione metabolic process; GO:0042221,response to chemical; GO:0003674,molecular_function; GO:0003824,catalytic activity; GO:0016740,transferase activity; GO:0016765,transferase activity, transferring alkyl or aryl (other than methyl) groups; GO:0006518,peptide metabolic process; GO:0006575,cellular modified amino a…	PF02798.23:Glutathione S-transferase, N-terminal domain	--	--	--
novel.58	4.5512	6.1921	3.3213	0.1055	0.1033	0.1179	188	282	135	4	4	4	-4.91541	8.7232e-26	1.10329e-23	down	chr01	42445947	42447724	+	--	--	K00430 peroxidase [EC:1.11.1.7] | (RefSeq) cationic peroxidase SPC4 isoform X1 (A)	ko00940: Phenylpropanoid biosynthesis; ko01100: Metabolic pathways; ko01110: Biosynthesis of secondary metabolites	LOW QUALITY PROTEIN: cationic peroxidase SPC4-like [Oryza glaberrima]	PER1_SORBI RecName: Full=Cationic peroxidase SPC4; EC=1.11.1.7; Flags: Precursor;	Q94DM0_ORYSJ RecName: Full=Peroxidase {ECO:0000256|RuleBase:RU362060}; EC=1.11.1.7 {ECO:0000256|RuleBase:RU362060};	--	GO:0005576,extracellular region; GO:0009505,plant-type cell wall; GO:0005509,calcium ion binding; GO:0020037,heme binding; GO:0004601,peroxidase activity; GO:0042744,hydrogen peroxide catabolic process; GO:0006979,response to oxidative stress; GO:0003674,molecular_function; GO:0005488,binding; GO:0043167,ion binding; GO:0043169,cation binding; GO:0046872,metal ion binding; GO:0046906,tetrapyrrole…	PF00141.26:Peroxidase	--	--	--
novel.454	0.1412	0.0427	0	7.7922	11.7515	9.2259	3	1	0	152	234	161	7.80037	1.01751e-25	1.25858e-23	up	chr12	20060225	20060942	+	--	--	--	--	hypothetical protein OsI_38672 [Oryza sativa Indica Group]	--	A2ZLH7_ORYSI SubName: Full=Uncharacterized protein {ECO:0000313|EMBL:EAY83461.1};	--	GO:0016021,integral component of membrane; GO:0005575,cellular_component; GO:0016020,membrane; GO:0031224,intrinsic component of membrane; GO:0110165,cellular anatomical entity	--	--	--	--
novel.155	0.6927	0.8288	0.7489	3.0018	2.3588	2.9965	47	62	50	187	150	167	2.40833	1.02166e-25	1.25858e-23	up	chr03	35071830	35078656	+	--	--	--	--	uncharacterized protein LOC107276898 [Oryza sativa Japonica Group]	--	Q10B06_ORYSJ SubName: Full=Putative transposase {ECO:0000313|EMBL:AAR88598.1};	--	GO:0003676,nucleic acid binding; GO:0003674,molecular_function; GO:0005488,binding; GO:0097159,organic cyclic compound binding; GO:1901363,heterocyclic compound binding	PF01498.21:Transposase	--	--	--
Os11t0641200-01	5.3716	4.5258	4.424	11.5762	10.3217	10.3364	422	392	342	835	760	667	1.69185	1.02249e-25	1.25858e-23	up	chr11	25394050	25399410	+	Os11t0641200-01	--	K10268 F-box and leucine-rich repeat protein 2/20 | (RefSeq) F-box/LRR-repeat protein 4 (A)	--	hypothetical protein EE612_056849 [Oryza sativa]	FBL4_ARATH RecName: Full=F-box/LRR-repeat protein 4; Short=AtFBL4;	A0A0P0Y4P9_ORYSJ SubName: Full=Os11g0641200 protein {ECO:0000313|EMBL:BAT15008.1};	Leucine rich repeat proteins, some proteins contain F-box	GO:0019005,SCF ubiquitin ligase complex; GO:0006289,nucleotide-excision repair; GO:0010225,response to UV-C; GO:0031146,SCF-dependent proteasomal ubiquitin-dependent protein catabolic process; GO:0006139,nucleobase-containing compound metabolic process; GO:0006259,DNA metabolic process; GO:0006281,DNA repair; GO:0006725,cellular aromatic compound metabolic process; GO:0006807,nitrogen compound me…	PF13516.9:Leucine Rich repeat	--	--	--
Os05t0400800-01	1.6756	1.8705	1.7028	4.7449	5.3908	4.7703	65	80	65	169	196	152	2.01495	1.56199e-25	1.90563e-23	up	chr05	19490677	19497271	+	Os05t0400800-01	--	K01814 phosphoribosylformimino-5-aminoimidazole carboxamide ribotide isomerase [EC:5.3.1.16] | (RefSeq) 1-(5-phosphoribosyl)-5-[(5- phosphoribosylamino)methylideneamino] imidazole-4-carboxamide isomerase, chloroplastic (A)	ko00340: Histidine metabolism; ko01100: Metabolic pathways; ko01110: Biosynthesis of secondary metabolites; ko01230: Biosynthesis of amino acids	unnamed protein product [Oryza sativa Japonica Group]	HIS3_ARATH RecName: Full=1-(5-phosphoribosyl)-5-[(5-phosphoribosylamino)methylideneamino] imidazole-4-carboxamide isomerase, chloroplastic; EC=5.3.1.16 {ECO:0000269|PubMed:9747713}; AltName: Full=5-proFAR isomerase; AltName: Full=BBM II isomerase {ECO:0000303|PubMed:9747713}; AltName: Full=Phosphoribosylformimino-5-aminoimidazole carboxamide ribotide isomerase; AltName: Full=Protein ALBINO AND PA…	A0A0D3G7E4_9ORYZ SubName: Full=Uncharacterized protein {ECO:0000313|EnsemblPlants:OBART05G15710.2};	Phosphoribosylformimino-5-aminoimidazole carboxamide ribonucleotide (ProFAR) isomerase	GO:0009507,chloroplast; GO:0005737,cytoplasm; GO:0003949,1-(5-phosphoribosyl)-5-[(5-phosphoribosylamino)methylideneamino]imidazole-4-carboxamide isomerase activity; GO:0000105,histidine biosynthetic process; GO:0000162,tryptophan biosynthetic process; GO:0003674,molecular_function; GO:0003824,catalytic activity; GO:0016853,isomerase activity; GO:0016860,intramolecular oxidoreductase activity; GO:…	PF00977.24:Histidine biosynthesis protein	--	--	--
novel.46	3.279	4.2533	3.404	0.2496	0.2633	0.4936	186	266	190	13	14	23	-2.94689	2.20227e-25	2.6632e-23	down	chr01	35201733	35205657	-	--	--	--	--	hypothetical protein OsI_02610 [Oryza sativa Indica Group]	--	A0A0D9YGQ0_9ORYZ SubName: Full=Uncharacterized protein {ECO:0000313|EnsemblPlants:OGLUM01G39600.1};	--	--	--	--	--	--
Os09t0482550-01	0.1177	0.4448	0.2193	1.4954	2.2392	2.579	6	25	11	70	107	108	3.5118	3.98076e-25	4.77206e-23	up	chr09	18533972	18536139	-	Os09t0482550-01	--	K22683 aspartyl protease family protein [EC:3.4.23.-] | (RefSeq) protein ASPARTIC PROTEASE IN GUARD CELL 1 (A)	--	aspartyl protease family protein At5g10770 [Oryza sativa Japonica Group]	ASPA_ARATH RecName: Full=Aspartyl protease family protein At5g10770; EC=3.4.23.- {ECO:0000305}; Flags: Precursor;	Q69QQ5_ORYSJ SubName: Full=Os09g0482200 protein {ECO:0000313|EMBL:BAF25415.1}; SubName: Full=Putative nucleoid DNA-binding protein cnd41 {ECO:0000313|EMBL:BAD33407.1};	Aspartyl protease	GO:0031225,anchored component of membrane; GO:0005886,plasma membrane; GO:0004190,aspartic-type endopeptidase activity; GO:0006508,proteolysis; GO:0003674,molecular_function; GO:0003824,catalytic activity; GO:0004175,endopeptidase activity; GO:0008233,peptidase activity; GO:0016787,hydrolase activity; GO:0070001,aspartic-type peptidase activity; GO:0140096,catalytic activity, acting on a protein;…	PF14543.9:Xylanase inhibitor N-terminal	--	--	--
Os03t0223301-01	0.0205	0	0.0209	12.6716	18.3465	13.0152	1	0	1	567	838	521	10.6084	6.99405e-25	8.31206e-23	up	chr03	6456086	6457732	+	Os03t0223301-01	--	--	--	Os03g0223301, partial [Oryza sativa Japonica Group]	--	A0A0P0VUT7_ORYSJ SubName: Full=Os03g0223301 protein {ECO:0000313|EMBL:BAS83036.1}; Flags: Fragment;	--	--	--	--	--	--
Os02t0189400-01	25.2376	25.0057	28.6941	64.7421	57.1625	54.0268	985	1076	1102	2320	2091	1732	1.66833	9.17872e-25	1.08152e-22	up	chr02	4949654	4952351	-	Os02t0189400-01	--	--	--	homeobox protein B-H1 [Oryza sativa Japonica Group]	--	Q6YUV0_ORYSJ SubName: Full=Os02g0189400 protein {ECO:0000313|EMBL:BAS77384.1}; SubName: Full=cDNA clone:002-139-A12, full insert sequence {ECO:0000313|EMBL:BAG98280.1};	--	GO:0005886,plasma membrane; GO:0005575,cellular_component; GO:0016020,membrane; GO:0071944,cell periphery; GO:0110165,cellular anatomical entity	PF05627.14:Cleavage site for pathogenic type III effector avirulence factor Avr	--	--	--
Os06t0721800-01	0.9953	0.7386	0.9195	4.5333	5.0201	4.0758	22	18	20	92	104	74	2.874	1.46899e-24	1.71623e-22	up	chr06	30658369	30659202	-	Os06t0721800-01	--	--	--	basic blue protein [Oryza sativa Japonica Group]	BABL_LILLO RecName: Full=Chemocyanin; AltName: Full=Basic blue protein; AltName: Full=Plantacyanin; Flags: Precursor;	A0A0E0E6H2_9ORYZ RecName: Full=Phytocyanin domain-containing protein {ECO:0000259|PROSITE:PS51485};	--	GO:0009055,electron transfer activity; GO:0046872,metal ion binding; GO:0003674,molecular_function; GO:0003824,catalytic activity; GO:0016491,oxidoreductase activity; GO:0005488,binding; GO:0043167,ion binding; GO:0043169,cation binding	PF02298.20:Plastocyanin-like domain	--	--	--
Os05t0426033-01	0.0689	0.0208	0.0467	2.3771	2.9905	2.4334	3	1	2	95	122	87	6.37084	1.90696e-24	2.20918e-22	up	chr05	20873834	20875589	-	Os05t0426033-01	--	--	--	uncharacterized protein LOC127780639 [Oryza glaberrima]	--	A0A8J8XIT5_ORYSJ SubName: Full=Uncharacterized protein {ECO:0000313|EMBL:EEE63784.1};	--	--	--	--	--	--
novel.82	1.6545	2.4339	1.9274	5.7355	5.2526	5.3794	82	133	94	261	244	219	1.96516	2.72711e-24	3.133e-22	up	chr02	21927286	21928960	+	--	--	K10664 E3 ubiquitin-protein ligase ATL6/9/15/31/42/55 [EC:2.3.2.27] | (RefSeq) E3 ubiquitin-protein ligase ATL6 (A)	--	E3 ubiquitin-protein ligase Os04g0590900-like [Oryza sativa Japonica Group]	ATL55_ARATH RecName: Full=E3 ubiquitin-protein ligase RING1; EC=2.3.2.27 {ECO:0000269|PubMed:18643987}; AltName: Full=RING-H2 finger protein ATL55; AltName: Full=RING-type E3 ubiquitin transferase ATL55 {ECO:0000305};	A0A0D9YTY5_9ORYZ SubName: Full=Uncharacterized protein {ECO:0000313|EnsemblPlants:OGLUM02G21600.1};	FOG: Predicted E3 ubiquitin ligase	GO:0016021,integral component of membrane; GO:0005886,plasma membrane; GO:0046872,metal ion binding; GO:0004842,ubiquitin-protein transferase activity; GO:0006952,defense response; GO:0043068,positive regulation of programmed cell death; GO:0012501,programmed cell death; GO:0051865,protein autoubiquitination; GO:0016567,protein ubiquitination; GO:0009617,response to bacterium; GO:0002238,response…	PF13639.9:Ring finger domain	--	--	--
Os10t0534400-01	1.4167	0.7496	1.3198	6.0436	4.4403	4.9588	48	28	44	188	141	138	2.67328	6.41468e-24	7.3085e-22	up	chr10	20786594	20787842	-	Os10t0534400-01	--	--	--	uncharacterized protein LOC4349229 [Oryza sativa Japonica Group]	--	Q336X5_ORYSJ SubName: Full=Expressed protein {ECO:0000313|EMBL:ABB47929.1}; SubName: Full=Os10g0534400 protein {ECO:0000313|EMBL:BAT11808.1}; SubName: Full=cDNA clone:001-110-B04, full insert sequence {ECO:0000313|EMBL:BAG97140.1};	--	--	--	--	--	--
Os01t0262500-01	31.412	29.1999	30.9298	61.6589	59.1935	62.7862	804	824	779	1449	1420	1320	1.52047	7.52908e-24	8.50786e-22	up	chr01	8883493	8885388	+	Os01t0262500-01	--	--	--	hypothetical protein EE612_001602, partial [Oryza sativa]	--	A0A0P0V1A2_ORYSJ SubName: Full=Os01g0262500 protein {ECO:0000313|EMBL:BAS71434.1}; Flags: Fragment;	Uncharacterized conserved protein	GO:0016021,integral component of membrane; GO:0005575,cellular_component; GO:0016020,membrane; GO:0031224,intrinsic component of membrane; GO:0110165,cellular anatomical entity	PF03798.19:TLC domain	--	--	--
Os03t0367900-02	2.7001	1.8961	1.5638	6.1663	6.1955	5.9737	93	72	53	195	200	169	2.09482	1.37609e-23	1.53575e-21	up	chr03	14431771	14435156	+	Os03t0367900-02	--	K01304 pyroglutamyl-peptidase [EC:3.4.19.3] | (RefSeq) pyrrolidone-carboxylate peptidase (A)	--	uncharacterized protein LOC4332921 [Oryza sativa Japonica Group]	--	A0A0D3FIW2_9ORYZ SubName: Full=Uncharacterized protein {ECO:0000313|EnsemblPlants:OBART03G18620.1};	Predicted pyroglutamyl peptidase	GO:0005829,cytosol; GO:0016920,pyroglutamyl-peptidase activity; GO:0006508,proteolysis; GO:0003674,molecular_function; GO:0003824,catalytic activity; GO:0008233,peptidase activity; GO:0008234,cysteine-type peptidase activity; GO:0008242,omega peptidase activity; GO:0016787,hydrolase activity; GO:0140096,catalytic activity, acting on a protein; GO:0006807,nitrogen compound metabolic process; GO:00…	PF01470.20:Pyroglutamyl peptidase	--	--	--
Os05t0400700-01	17.3816	20.5937	16.0246	35.9296	36.1871	29.8024	431	563	391	818	841	607	1.43358	1.38135e-23	1.53575e-21	up	chr05	19488438	19490587	-	Os05t0400700-01	--	K03015 DNA-directed RNA polymerase II subunit RPB7 | (RefSeq) DNA-directed RNA polymerase II subunit RPB7 (A)	ko03020: RNA polymerase	DNA-directed RNA polymerase II subunit RPB7 [Oryza brachyantha]	RPB7_SOYBN RecName: Full=DNA-directed RNA polymerase II subunit RPB7; Short=RNA polymerase II subunit B7;	J3M6Z1_ORYBR SubName: Full=Uncharacterized protein {ECO:0000313|EnsemblPlants:OB05G23650.1};	DNA-directed RNA polymerase subunit E'	GO:0000932,P-body; GO:0005665,RNA polymerase II, core complex; GO:0003697,single-stranded DNA binding; GO:0003727,single-stranded RNA binding; GO:0031369,translation initiation factor binding; GO:0000291,nuclear-transcribed mRNA catabolic process, exonucleolytic; GO:0060213,positive regulation of nuclear-transcribed mRNA poly(A) tail shortening; GO:0045948,positive regulation of translational ini…	PF00575.26:S1 RNA binding domain	--	--	--
Os09t0460700-01	11.648	10.015	11.9021	24.9558	24.4132	23.3887	365	346	367	718	717	602	1.62569	1.42152e-23	1.56777e-21	up	chr09	17424564	17425622	+	Os09t0460700-01	--	K17872 demethylphylloquinone reductase [EC:1.6.5.12] | (RefSeq) alternative NAD(P)H-ubiquinone oxidoreductase C1, chloroplastic/mitochondrial isoform X1 (A)	ko00130: Ubiquinone and other terpenoid-quinone biosynthesis; ko01100: Metabolic pathways; ko01110: Biosynthesis of secondary metabolites; ko01240: Biosynthesis of cofactors	tuliposide A-converting enzyme b1, amyloplastic [Oryza sativa Japonica Group]	TCAB1_TULGE RecName: Full=Tuliposide A-converting enzyme b1, amyloplastic; Short=TgTCEA-b1; EC=4.2.99.22; Flags: Precursor;	Q67J05_ORYSJ SubName: Full=Os09g0460700 protein {ECO:0000313|EMBL:BAT08479.1}; SubName: Full=cDNA clone:002-142-C08, full insert sequence {ECO:0000313|EMBL:BAG98384.1};	Arylacetamide deacetylase	GO:0009501,amyloplast; GO:0016787,hydrolase activity; GO:0016829,lyase activity; GO:0006952,defense response; GO:0003674,molecular_function; GO:0003824,catalytic activity; GO:0006950,response to stress; GO:0008150,biological_process; GO:0050896,response to stimulus; GO:0005575,cellular_component; GO:0005622,intracellular anatomical structure; GO:0005737,cytoplasm; GO:0009536,plastid; GO:0043226,o…	PF07859.16:alpha/beta hydrolase fold	--	--	--
Os05t0145000-01	3.5018	4.1347	3.0954	6.4995	8.5779	7.0129	169	220	147	288	388	278	1.54788	1.62112e-23	1.77371e-21	up	chr05	2598549	2604164	-	Os05t0145000-01	--	K16284 E3 ubiquitin-protein ligase SIS3 [EC:2.3.2.27] | (RefSeq) E3 ubiquitin-protein ligase SIS3 (A)	--	E3 ubiquitin-protein ligase SIS3 [Oryza sativa Japonica Group]	SIS3_ARATH RecName: Full=E3 ubiquitin-protein ligase SIS3; EC=2.3.2.27; AltName: Full=Protein SUGAR INSENSITIVE 3; AltName: Full=RING-type E3 ubiquitin transferase SIS3 {ECO:0000305}; Flags: Precursor;	B9FME5_ORYSJ SubName: Full=Os05g0145000 protein {ECO:0000313|EMBL:BAF16543.1}; SubName: Full=Unknow protein {ECO:0000313|EMBL:AAT93997.1};	FOG: Predicted E3 ubiquitin ligase	GO:0016021,integral component of membrane; GO:0046872,metal ion binding; GO:0004842,ubiquitin-protein transferase activity; GO:0016567,protein ubiquitination; GO:0010182,sugar mediated signaling pathway; GO:0003674,molecular_function; GO:0005488,binding; GO:0043167,ion binding; GO:0043169,cation binding; GO:0003824,catalytic activity; GO:0016740,transferase activity; GO:0019787,ubiquitin-like pro…	PF13639.9:Ring finger domain	--	--	--
Os06t0679500-01	15.9094	13.0942	16.7192	36.4282	33.2462	39.6813	821	745	849	1726	1608	1682	1.77279	1.73857e-23	1.88724e-21	up	chr06	28275643	28279473	+	Os06t0679500-01	--	K20855 beta-1,3-galactosyltransferase 1/2/3/4/5/7/8 [EC:2.4.1.-] | (RefSeq) probable beta-1,3-galactosyltransferase 2 isoform X1 (A)	--	probable beta-1,3-galactosyltransferase 2 [Oryza sativa Japonica Group]	B3GT2_ARATH RecName: Full=Probable beta-1,3-galactosyltransferase 2; EC=2.4.1.-;	Q655N8_ORYSJ RecName: Full=Hexosyltransferase {ECO:0000256|RuleBase:RU363063}; EC=2.4.1.- {ECO:0000256|RuleBase:RU363063};	Galactosyltransferases	GO:0005794,Golgi apparatus; GO:0000139,Golgi membrane; GO:0016021,integral component of membrane; GO:0008378,galactosyltransferase activity; GO:0016757,transferase activity, transferring glycosyl groups; GO:0008194,UDP-glycosyltransferase activity; GO:0006486,protein glycosylation; GO:0003674,molecular_function; GO:0003824,catalytic activity; GO:0016740,transferase activity; GO:0016758,transferas…	PF01762.24:Galactosyltransferase	--	--	--
Os03t0191800-00	3.0899	2.7325	2.5905	8.6657	7.9122	7.0533	80	78	66	206	192	150	2.00867	1.98508e-23	2.13799e-21	up	chr03	4775506	4776380	+	Os03t0191800-00	--	--	--	NDR1/HIN1-like protein 13 [Oryza sativa Japonica Group]	NHL13_ARATH RecName: Full=NDR1/HIN1-like protein 13 {ECO:0000303|PubMed:26206852};	Q10QM2_ORYSJ SubName: Full=Expressed protein {ECO:0000313|EMBL:ABF94405.1}; SubName: Full=Os03g0191800 protein {ECO:0000313|EMBL:BAS82722.1};	--	GO:0016021,integral component of membrane; GO:0005886,plasma membrane; GO:0009506,plasmodesma; GO:0042742,defense response to bacterium; GO:0006950,response to stress; GO:0006952,defense response; GO:0008150,biological_process; GO:0009605,response to external stimulus; GO:0009607,response to biotic stimulus; GO:0009617,response to bacterium; GO:0043207,response to external biotic stimulus; GO:004…	--	--	--	--
Os06t0491800-01	11.1896	12.6131	10.3033	2.4128	3.6231	2.5592	692	860	627	137	210	130	-1.4891	2.38663e-23	2.55054e-21	down	chr06	16991828	16994085	-	Os06t0491800-01	--	--	--	Putative activator-like transposable element [Oryza sativa Japonica Group]	TRA1_MAIZE RecName: Full=Putative AC transposase; AltName: Full=ORFA;	Q8S6T7_ORYSJ SubName: Full=HAT family dimerisation domain containing protein, expressed {ECO:0000313|EMBL:AAP52767.1};	Tam3-transposase (Ac family)	GO:0003677,DNA binding; GO:0046983,protein dimerization activity; GO:0006310,DNA recombination; GO:0032196,transposition; GO:0003674,molecular_function; GO:0003676,nucleic acid binding; GO:0005488,binding; GO:0097159,organic cyclic compound binding; GO:1901363,heterocyclic compound binding; GO:0005515,protein binding; GO:0006139,nucleobase-containing compound metabolic process; GO:0006259,DNA met…	PF05699.17:hAT family C-terminal dimerisation region	--	--	--
Os06t0665500-01	242.274	225.202	221.908	394.016	417.483	347.134	11843	12137	10674	17684	19127	13938	1.25697	2.84187e-23	3.01369e-21	up	chr06	27495307	27499531	-	Os06t0665500-01	--	K02083 allantoate deiminase [EC:3.5.3.9] | (RefSeq) probable allantoate deiminase (A)	ko00230: Purine metabolism; ko01100: Metabolic pathways	probable allantoate deiminase [Oryza sativa Japonica Group]	AAH_ORYSJ RecName: Full=Probable allantoate deiminase; EC=3.5.3.9; AltName: Full=Allantoate amidohydrolase; Short=OsAAH; Flags: Precursor;	A0A0E0Q1B9_ORYRU RecName: Full=M20_dimer domain-containing protein {ECO:0000259|Pfam:PF07687};	--	GO:0005783,endoplasmic reticulum; GO:0047652,allantoate deiminase activity; GO:0046872,metal ion binding; GO:0000256,allantoin catabolic process; GO:0006145,purine nucleobase catabolic process; GO:0010136,ureide catabolic process; GO:0003674,molecular_function; GO:0003824,catalytic activity; GO:0016787,hydrolase activity; GO:0016810,hydrolase activity, acting on carbon-nitrogen (but not peptide) …	PF01546.31:Peptidase family M20/M25/M40	--	--	--
novel.77	4.5888	4.8037	4.1374	0.714	0.7547	0.7561	266	307	236	38	41	36	-2.0972	3.10475e-23	3.26734e-21	down	chr02	20451535	20454330	+	--	--	--	--	unknown protein [Oryza sativa Japonica Group]	SPL16_ORYSJ RecName: Full=Squamosa promoter-binding-like protein 16;	A0A0D9YTF3_9ORYZ SubName: Full=Uncharacterized protein {ECO:0000313|EnsemblPlants:OGLUM02G20180.2};	--	GO:0005634,nucleus; GO:0003677,DNA binding; GO:0046872,metal ion binding; GO:0003674,molecular_function; GO:0003676,nucleic acid binding; GO:0005488,binding; GO:0097159,organic cyclic compound binding; GO:1901363,heterocyclic compound binding; GO:0043167,ion binding; GO:0043169,cation binding; GO:0005575,cellular_component; GO:0005622,intracellular anatomical structure; GO:0043226,organelle; GO:0…	--	--	--	--
Os03t0849600-01	1.0197	1.3518	0.8769	2.7481	3.6407	2.292	78	114	66	193	261	144	1.92039	4.25225e-23	4.44102e-21	up	chr03	35736085	35741607	-	Os03t0849600-01	--	K20289 conserved oligomeric Golgi complex subunit 2 | (RefSeq) conserved oligomeric Golgi complex subunit 2 (A)	--	conserved oligomeric Golgi complex subunit 2 [Oryza sativa Japonica Group]	COG2_ARATH RecName: Full=Conserved oligomeric Golgi complex subunit 2 {ECO:0000303|PubMed:27448097}; Short=COG complex subunit 2 {ECO:0000303|PubMed:27448097}; AltName: Full=Component of oligomeric Golgi complex 2 {ECO:0000303|PubMed:27448097};	A0A0P0W5K7_ORYSJ RecName: Full=Conserved oligomeric Golgi complex subunit 2 {ECO:0000256|ARBA:ARBA00020977}; AltName: Full=Component of oligomeric Golgi complex 2 {ECO:0000256|ARBA:ARBA00031344};	Low density lipoprotein receptor	GO:0031410,cytoplasmic vesicle; GO:0000139,Golgi membrane; GO:0017119,Golgi transport complex; GO:0000325,plant-type vacuole; GO:0042803,protein homodimerization activity; GO:0007030,Golgi organization; GO:0006891,intra-Golgi vesicle-mediated transport; GO:0015031,protein transport; GO:0060178,regulation of exocyst localization; GO:0003674,molecular_function; GO:0005488,binding; GO:0005515,protei…	PF06148.14:COG (conserved oligomeric Golgi) complex component, COG2	--	--	--
Os05t0562800-02	36.0483	33.1989	37.4973	72.9324	71.6825	85.9302	976	991	999	1813	1819	1911	1.62717	4.43782e-23	4.59998e-21	up	chr05	27989751	27990665	-	Os05t0562800-02	--	--	--	protein DMP6 [Oryza sativa Japonica Group]	DMP6_ARATH RecName: Full=Protein DMP6 {ECO:0000303|PubMed:20712629}; Short=AtDMP6 {ECO:0000303|PubMed:20712629};	A0A0E0A2S6_9ORYZ SubName: Full=Uncharacterized protein {ECO:0000313|EnsemblPlants:OGLUM05G27390.1};	--	GO:0016021,integral component of membrane; GO:0009705,plant-type vacuole membrane; GO:0010256,endomembrane system organization; GO:0008150,biological_process; GO:0009987,cellular process; GO:0016043,cellular component organization; GO:0071840,cellular component organization or biogenesis; GO:0005575,cellular_component; GO:0016020,membrane; GO:0031224,intrinsic component of membrane; GO:0110165,ce…	PF05078.15:Protein of unknown function (DUF679)	--	--	--
Os04t0593700-01	2.1296	2.1588	2.4612	4.7147	5.4503	4.8126	153	171	174	311	367	284	1.65298	4.57617e-23	4.69113e-21	up	chr04	30012155	30016413	+	Os04t0593700-01	--	K11971 E3 ubiquitin-protein ligase RNF14 [EC:2.3.2.31] | (RefSeq) E3 ubiquitin-protein ligase RNF14 (A)	--	hypothetical protein OsJ_15992 [Oryza sativa Japonica Group]	ARI2_ARATH RecName: Full=Probable E3 ubiquitin-protein ligase ARI2; EC=2.3.2.31 {ECO:0000250|UniProtKB:Q9Y4X5}; AltName: Full=ARIADNE-like protein ARI2; AltName: Full=Protein ariadne homolog 2; AltName: Full=RING-type E3 ubiquitin transferase ARI2 {ECO:0000305};	A3AWZ3_ORYSJ SubName: Full=OSJNBa0009P12.28 protein {ECO:0000313|EMBL:CAE04141.3};	Predicted E3 ubiquitin ligase	GO:0005737,cytoplasm; GO:0000151,ubiquitin ligase complex; GO:0046872,metal ion binding; GO:0031624,ubiquitin conjugating enzyme binding; GO:0061630,ubiquitin protein ligase activity; GO:0032436,positive regulation of proteasomal ubiquitin-dependent protein catabolic process; GO:0000209,protein polyubiquitination; GO:0006511,ubiquitin-dependent protein catabolic process; GO:0003674,molecular_func…	PF05773.25:RWD domain	--	--	--
Os08t0424500-01	0.8425	0.8831	0.5708	2.0596	3.2562	2.5302	45	52	30	101	163	111	2.27276	4.59381e-23	4.69113e-21	up	chr08	20379823	20385975	+	Os08t0424500-01	--	K00130 betaine-aldehyde dehydrogenase [EC:1.2.1.8] | (RefSeq) betaine aldehyde dehydrogenase 2 (A)	ko00260: Glycine, serine and threonine metabolism; ko01100: Metabolic pathways	betaine aldehyde dehydrogenase 2 [Oryza sativa Japonica Group]	BADH2_ORYSI RecName: Full=Betaine aldehyde dehydrogenase 2; Short=BADH 2; EC=1.2.1.8;	A0A8K1HCN9_9ORYZ SubName: Full=Betaine aldehyde dehydrogenase {ECO:0000313|EMBL:UBF45976.1};	Aldehyde dehydrogenase	GO:0005737,cytoplasm; GO:0005777,peroxisome; GO:0008802,betaine-aldehyde dehydrogenase activity; GO:0071454,cellular response to anoxia; GO:0019285,glycine betaine biosynthetic process from choline; GO:0003674,molecular_function; GO:0003824,catalytic activity; GO:0004029,aldehyde dehydrogenase (NAD+) activity; GO:0004030,aldehyde dehydrogenase [NAD(P)+] activity; GO:0016491,oxidoreductase activit…	PF00171.25:Aldehyde dehydrogenase family	--	--	--
Os12t0594600-01	5.7914	6.5495	4.5817	0.2395	0.4693	0.4909	158	197	123	6	12	11	-3.32108	5.24985e-23	5.32165e-21	down	chr12	24957948	24961215	+	Os12t0594600-01	--	K03094 S-phase kinase-associated protein 1 | (RefSeq) SKP1-like protein 1A (A)	ko04120: Ubiquitin mediated proteolysis; ko04141: Protein processing in endoplasmic reticulum	uncharacterized protein LOC4352688 [Oryza sativa Japonica Group]	SKP5_ORYSJ RecName: Full=SKP1-like protein 5 {ECO:0000303|PubMed:24616269}; AltName: Full=SKP1-like 5 {ECO:0000305};	A0A8J8YG12_ORYSJ SubName: Full=Os12g0594600 protein {ECO:0000313|EMBL:BAF30198.1};	SCF ubiquitin ligase, Skp1 component	GO:0005737,cytoplasm; GO:0005634,nucleus; GO:0097602,cullin family protein binding; GO:0009867,jasmonic acid mediated signaling pathway; GO:0016567,protein ubiquitination; GO:0031146,SCF-dependent proteasomal ubiquitin-dependent protein catabolic process; GO:0003674,molecular_function; GO:0005488,binding; GO:0005515,protein binding; GO:0007154,cell communication; GO:0007165,signal transduction; G…	PF01466.22:Skp1 family, dimerisation domain	--	--	--
novel.351	0.3557	0.3475	0.4728	2.5334	2.3065	2.2321	13	14	17	85	79	67	3.10814	9.68006e-23	9.74083e-21	up	chr09	14995792	14997026	.	--	--	--	--	--	--	--	--	--	--	--	--	--
Os07t0297400-01	18.0802	19.6611	16.8047	0	0	0	925	1109	846	0	0	0	-11.624	1.11478e-22	1.11365e-20	down	chr07	11642552	11644280	+	Os07t0297400-01	--	--	--	hypothetical protein OsJ_09028 [Oryza sativa Japonica Group]	--	B9F9Y7_ORYSJ SubName: Full=Os07g0297400 protein {ECO:0000313|EMBL:BAT01068.1};	--	--	--	--	--	--
novel.25	2.6895	2.6179	3.2798	6.0871	6.7609	6.7562	205	220	246	426	483	423	1.69456	1.34321e-22	1.33219e-20	up	chr01	26576666	26579371	-	--	--	--	--	uncharacterized protein LOC112937876 [Oryza sativa Japonica Group]	--	A0A0P0V614_ORYSJ SubName: Full=Os01g0655000 protein {ECO:0000313|EMBL:BAS73488.1};	--	GO:0016021,integral component of membrane; GO:0005575,cellular_component; GO:0016020,membrane; GO:0031224,intrinsic component of membrane; GO:0110165,cellular anatomical entity	--	--	--	--
Os02t0802301-01	1.3678	1.1889	0.6371	6.6416	4.8037	6.2444	24	23	11	107	79	90	3.00583	1.39986e-22	1.37846e-20	up	chr02	34204228	34206620	+	Os02t0802301-01	--	K09566 peptidyl-prolyl isomerase G (cyclophilin G) [EC:5.2.1.8] | (RefSeq) peptidyl-prolyl cis-trans isomerase CYP95 isoform X1 (A)	--	hypothetical protein EE612_014284, partial [Oryza sativa]	--	A0A0P0VQT5_ORYSJ SubName: Full=Os02g0802301 protein {ECO:0000313|EMBL:BAS81424.1}; Flags: Fragment;	--	--	--	--	--	--
Os10t0521000-01	24.2148	28.8933	22.2737	6.6722	8.7512	5.8836	1423	1872	1288	360	482	284	-1.31951	1.82458e-22	1.78395e-20	down	chr10	20154610	20159181	-	Os10t0521000-01	--	K01194 alpha,alpha-trehalase [EC:3.2.1.28] | (RefSeq) probable trehalase (A)	ko00500: Starch and sucrose metabolism; ko01100: Metabolic pathways; ko01110: Biosynthesis of secondary metabolites	probable trehalase [Oryza sativa Japonica Group]	TRE_ORYSJ RecName: Full=Probable trehalase; EC=3.2.1.28; AltName: Full=Alpha,alpha-trehalase; AltName: Full=Alpha,alpha-trehalose glucohydrolase;	A0A0E0R1H5_ORYRU RecName: Full=Trehalase {ECO:0000256|RuleBase:RU361180}; EC=3.2.1.28 {ECO:0000256|RuleBase:RU361180}; AltName: Full=Alpha-trehalose glucohydrolase {ECO:0000256|RuleBase:RU361180};	Neutral trehalase	GO:0005886,plasma membrane; GO:0004555,alpha,alpha-trehalase activity; GO:0005993,trehalose catabolic process; GO:0003674,molecular_function; GO:0003824,catalytic activity; GO:0004553,hydrolase activity, hydrolyzing O-glycosyl compounds; GO:0015927,trehalase activity; GO:0016787,hydrolase activity; GO:0016798,hydrolase activity, acting on glycosyl bonds; GO:0005975,carbohydrate metabolic process;…	PF01204.21:Trehalase	--	--	--
Os06t0697200-00	5.7546	6.146	4.1525	9.1974	14.1507	9.0993	338	398	240	496	779	439	1.51382	2.14181e-22	2.07936e-20	up	chr06	29163800	29166676	+	Os06t0697200-00	--	K13116 ATP-dependent RNA helicase DDX41 [EC:3.6.4.13] | (RefSeq) DEAD-box ATP-dependent RNA helicase 35B (A)	--	DEAD-box ATP-dependent RNA helicase 35B [Oryza sativa Japonica Group]	RH35B_ORYSJ RecName: Full=DEAD-box ATP-dependent RNA helicase 35B; EC=3.6.4.13;	A0A0D3GKB9_9ORYZ RecName: Full=RNA helicase {ECO:0000256|ARBA:ARBA00012552}; EC=3.6.4.13 {ECO:0000256|ARBA:ARBA00012552};	DEAD-box protein abstrakt	GO:0005681,spliceosomal complex; GO:0005524,ATP binding; GO:0016887,ATPase activity; GO:0046872,metal ion binding; GO:0003723,RNA binding; GO:0003724,RNA helicase activity; GO:0000398,mRNA splicing, via spliceosome; GO:0000166,nucleotide binding; GO:0003674,molecular_function; GO:0005488,binding; GO:0017076,purine nucleotide binding; GO:0030554,adenyl nucleotide binding; GO:0032553,ribonucleotide…	PF00270.32:DEAD/DEAH box helicase	--	--	--
Os11t0542100-01	3.6542	3.1455	3.3587	0.076	0.0745	0.2267	157	149	142	3	3	8	-4.28992	2.40585e-22	2.31937e-20	down	chr11	19874927	19876378	-	Os11t0542100-01	--	K19042 E3 ubiquitin-protein ligase BOI and related proteins [EC:2.3.2.27] | (RefSeq) E3 ubiquitin-protein ligase BOI (A)	--	uncharacterized protein LOC9267164 [Oryza sativa Japonica Group]	BOI_ARATH RecName: Full=E3 ubiquitin-protein ligase BOI; EC=2.3.2.27 {ECO:0000269|PubMed:20921156}; AltName: Full=Inhibitor of apoptosis (IAP)-like protein; Short=AtILP; AltName: Full=Protein BOTRYTIS SUSCEPTIBLE 1 INTERACTOR; Short=AtBOI; AltName: Full=RING-type E3 ubiquitin transferase BOI {ECO:0000305};	B7F8T2_ORYSJ SubName: Full=Os11g0542100 protein {ECO:0000313|EMBL:BAT14343.1}; SubName: Full=cDNA, clone: J065162B12, full insert sequence {ECO:0000313|EMBL:BAH01030.1};	Predicted E3 ubiquitin ligase	GO:0005634,nucleus; GO:0046872,metal ion binding; GO:0004842,ubiquitin-protein transferase activity; GO:0042742,defense response to bacterium; GO:0050832,defense response to fungus; GO:2000117,negative regulation of cysteine-type endopeptidase activity; GO:0043069,negative regulation of programmed cell death; GO:0043161,proteasome-mediated ubiquitin-dependent protein catabolic process; GO:0043067…	PF13920.9:Zinc finger, C3HC4 type (RING finger)	--	--	--
Os11t0615800-01	2.2221	2.0819	2.1341	6.3829	5.3149	5.5592	91	94	86	240	204	187	1.94481	2.85962e-22	2.73769e-20	up	chr11	23942684	23946580	+	Os11t0615800-01	--	K04482 DNA repair protein RAD51 | (RefSeq) DNA repair protein RAD51 homolog A (A)	ko03440: Homologous recombination	DNA repair protein RAD51 homolog A [Oryza glaberrima]	R51A1_MAIZE RecName: Full=DNA repair protein RAD51 homolog A; AltName: Full=Rad51-like protein A; Short=RAD51A; AltName: Full=ZmRAD51a;	A0A8J8XX61_ORYSJ RecName: Full=DNA repair protein RAD51 homolog {ECO:0000256|RuleBase:RU364139};	DNA repair protein RAD51/RHP55	GO:0000794,condensed nuclear chromosome; GO:0005524,ATP binding; GO:0008094,DNA-dependent ATPase activity; GO:0140664,NA; GO:0000150,recombinase activity; GO:0003690,double-stranded DNA binding; GO:0003697,single-stranded DNA binding; GO:0070192,chromosome organization involved in meiotic cell cycle; GO:0000730,DNA recombinase assembly; GO:0006312,mitotic recombination; GO:1990426,mitotic recombi…	PF08423.14:Rad51	--	--	--
Os03t0749500-01	2.7047	2.1624	2.6778	6.1043	6.2179	5.0072	194	171	189	402	418	295	1.70458	4.37674e-22	4.16123e-20	up	chr03	30883130	30887955	+	Os03t0749500-01	--	K01188 beta-glucosidase [EC:3.2.1.21] | (RefSeq) beta-glucosidase BoGH3B isoform X1 (A)	ko00460: Cyanoamino acid metabolism; ko00500: Starch and sucrose metabolism; ko00999: Biosynthesis of various plant secondary metabolites; ko01100: Metabolic pathways; ko01110: Biosynthesis of secondary metabolites	putative exohydrolase [Oryza sativa Japonica Group]	XYL2_MEDSV RecName: Full=Beta-xylosidase/alpha-L-arabinofuranosidase 2 {ECO:0000303|PubMed:17615411, ECO:0000312|EMBL:ABQ45228.1}; AltName: Full=Xylan 1,4-beta-xylosidase/Alpha-L-arabinofuranosidase 2; Short=MsXyl2 {ECO:0000303|PubMed:17615411}; Includes: RecName: Full=Beta-xylosidase; EC=3.2.1.37; AltName: Full=1,4-beta-D-xylan xylohydrolase {ECO:0000250|UniProtKB:P48792}; AltName: Full=Xylan 1,…	Q8W2Z2_ORYSJ SubName: Full=Putative exohydrolase {ECO:0000313|EMBL:AAL58976.1};	--	GO:0005576,extracellular region; GO:0046556,alpha-L-arabinofuranosidase activity; GO:0009044,xylan 1,4-beta-xylosidase activity; GO:0045493,xylan catabolic process; GO:0003674,molecular_function; GO:0003824,catalytic activity; GO:0004553,hydrolase activity, hydrolyzing O-glycosyl compounds; GO:0016787,hydrolase activity; GO:0016798,hydrolase activity, acting on glycosyl bonds; GO:0097599,xylanase…	PF00933.24:Glycosyl hydrolase family 3 N terminal domain	--	--	--
Os08t0419000-01	0.1069	0	0.0725	5.5523	2.8147	4.2099	3	0	2	143	74	97	6.72608	8.4611e-22	7.98937e-20	up	chr08	20032118	20033171	+	Os08t0419000-01	--	--	--	uncharacterized protein LOC9267039 [Oryza sativa Japonica Group]	--	Q84NK7_ORYSJ SubName: Full=Os08g0419000 protein {ECO:0000313|EMBL:BAT05451.1}; SubName: Full=cDNA, clone: J075178M12, full insert sequence {ECO:0000313|EMBL:BAH01236.1};	--	GO:0016021,integral component of membrane; GO:0005575,cellular_component; GO:0016020,membrane; GO:0031224,intrinsic component of membrane; GO:0110165,cellular anatomical entity	--	--	--	--
Os11t0241200-01	4.7372	4.8726	5.9557	12.3935	13.0788	13.9723	97	110	120	233	251	235	1.85044	1.20524e-21	1.1303e-19	up	chr11	7551980	7552671	-	Os11t0241200-01	--	--	--	hypothetical protein OsI_35652 [Oryza sativa Indica Group]	--	A0A0P0Y1H5_ORYSJ SubName: Full=Expressed protein {ECO:0000313|EMBL:AAX95873.1}; SubName: Full=Os11g0241200 protein {ECO:0000313|EMBL:BAH95180.1};	--	--	PF04398.15:Protein of unknown function, DUF538	--	--	--
Os01t0210600-02	129.919	157.556	116.491	27.6157	45.5529	37.6186	3679	4919	3246	718	1209	875	-1.36495	1.25646e-21	1.17037e-19	down	chr01	6010862	6011818	-	Os01t0210600-02	--	--	--	uncharacterized protein LOC4325559 [Oryza sativa Japonica Group]	--	Q9LE07_ORYSJ SubName: Full=Os01g0210600 protein {ECO:0000313|EMBL:BAS70985.1}; SubName: Full=cDNA clone:002-172-F06, full insert sequence {ECO:0000313|EMBL:BAG99781.1};	--	--	PF04398.15:Protein of unknown function, DUF538	--	--	--
Os05t0432200-00	1764.11	1896.14	1862.75	3139.93	3143.34	3103.68	34713	41136	36068	56728	57971	50164	1.27959	1.40831e-21	1.30302e-19	up	chr05	21198105	21198987	+	Os05t0432200-00	--	--	--	gibberellin-regulated protein 2 [Oryza sativa Japonica Group]	GASA2_ARATH RecName: Full=Gibberellin-regulated protein 2; AltName: Full=GAST1 protein homolog 2; Flags: Precursor;	Q6I5Z4_ORYSJ SubName: Full=Os05g0432200 protein {ECO:0000313|EMBL:BAS94169.1};	--	GO:0005576,extracellular region; GO:0009740,gibberellic acid mediated signaling pathway; GO:0007154,cell communication; GO:0007165,signal transduction; GO:0008150,biological_process; GO:0009719,response to endogenous stimulus; GO:0009725,response to hormone; GO:0009739,response to gibberellin; GO:0009755,hormone-mediated signaling pathway; GO:0009987,cellular process; GO:0010033,response to organ…	PF02704.17:Gibberellin regulated protein	--	--	--
Os07t0194950-01	0.3633	0.2396	0.358	1.7145	1.4682	0.9917	33	24	32	143	125	74	2.63484	2.26764e-21	2.08411e-19	up	chr07	5133446	5136515	-	Os07t0194950-01	--	--	--	hypothetical protein [Oryza sativa Japonica Group]	--	Q6ZKZ5_ORYSJ SubName: Full=Uncharacterized protein OJ1715_A07.12 {ECO:0000313|EMBL:BAC83184.1};	--	--	--	--	--	--
Os04t0394500-01	26.16	27.7011	21.179	6.4301	8.4135	7.1113	1254	1464	999	283	378	280	-1.26412	2.36712e-21	2.16114e-19	down	chr04	19398528	19401939	-	Os04t0394500-01	--	K03026 DNA-directed RNA polymerase III subunit RPC4 | (RefSeq) DNA-directed RNA polymerase III subunit RPC4 (A)	ko03020: RNA polymerase	uncharacterized protein LOC4335691 [Oryza sativa Japonica Group]	--	A0A0H5BR89_ORYSJ SubName: Full=Putative RNA polymerase III subunit C4 {ECO:0000313|EMBL:BAS02282.1};	DNA-directed RNA polymerase III subunit	GO:0005666,RNA polymerase III complex; GO:0003677,DNA binding; GO:0006383,transcription by RNA polymerase III; GO:0003674,molecular_function; GO:0003676,nucleic acid binding; GO:0005488,binding; GO:0097159,organic cyclic compound binding; GO:1901363,heterocyclic compound binding; GO:0006139,nucleobase-containing compound metabolic process; GO:0006351,transcription, DNA-templated; GO:0006725,cellu…	PF05132.17:RNA polymerase III RPC4	--	--	--
Os06t0698500-01	94.6029	87.8571	96.8655	187.605	170.958	184.858	1590	1628	1602	2895	2693	2552	1.47691	2.39144e-21	2.16897e-19	up	chr06	29215436	29218229	-	Os06t0698500-01	--	--	--	hypothetical protein EE612_036271, partial [Oryza sativa]	EDR2L_ARATH RecName: Full=Protein ENHANCED DISEASE RESISTANCE 2-like;	Q0D9U3_ORYSJ SubName: Full=Os06g0698500 protein {ECO:0000313|EMBL:BAS99307.1}; Flags: Fragment;	--	GO:0005789,endoplasmic reticulum membrane; GO:0010008,endosome membrane; GO:0016021,integral component of membrane; GO:0005886,plasma membrane; GO:0008289,lipid binding; GO:0006952,defense response; GO:0003674,molecular_function; GO:0005488,binding; GO:0006950,response to stress; GO:0008150,biological_process; GO:0050896,response to stimulus; GO:0005575,cellular_component; GO:0005622,intracellula…	PF07059.15:Protein ENHANCED DISEASE RESISTANCE 2, C-terminal	--	--	--
Os11t0134500-01	8.6589	8.1906	7.3496	1.7882	2.1689	1.5706	443	462	370	84	104	66	-1.62497	3.85715e-21	3.47546e-19	down	chr11	1610977	1615242	-	Os11t0134500-01	--	K14848 ribosome assembly protein RRB1 | (RefSeq) glutamate-rich WD repeat-containing protein 1 isoform X1 (A)	--	glutamate-rich WD repeat-containing protein 1 [Oryza sativa Japonica Group]	HTD1_ARATH RecName: Full=Protein HEAT STRESS TOLERANT DWD 1 {ECO:0000303|PubMed:25358503};	Q2RAX1_ORYSJ SubName: Full=Glutamate-rich WD repeat-containing protein 1, putative, expressed {ECO:0000313|EMBL:ABA91317.1}; SubName: Full=Os11g0134500 protein {ECO:0000313|EMBL:BAT12554.1}; SubName: Full=cDNA clone:J023031P19, full insert sequence {ECO:0000313|EMBL:BAG99386.1};	Ribosome Assembly protein	GO:0080008,Cul4-RING E3 ubiquitin ligase complex; GO:0005730,nucleolus; GO:1900035,negative regulation of cellular response to heat; GO:0016567,protein ubiquitination; GO:0009408,response to heat; GO:0042254,ribosome biogenesis; GO:0006950,response to stress; GO:0008150,biological_process; GO:0009266,response to temperature stimulus; GO:0009628,response to abiotic stimulus; GO:0009987,cellular pr…	PF00400.35:WD domain, G-beta repeat	--	--	--
Os08t0542300-01	2.6177	3.2247	2.422	5.7872	8.1704	8.752	67	91	61	136	196	184	1.96725	4.2161e-21	3.77423e-19	up	chr08	27134530	27136434	+	Os08t0542300-01	--	K02937 large subunit ribosomal protein L7e | (RefSeq) 60S ribosomal protein L7-1 (A)	ko03010: Ribosome	hypothetical protein EE612_045684 [Oryza sativa]	RL72_ARATH RecName: Full=60S ribosomal protein L7-2;	A0A0E0QLW8_ORYRU RecName: Full=NB-ARC domain-containing protein {ECO:0000259|Pfam:PF00931};	60S ribosomal protein L7	GO:0009507,chloroplast; GO:0022625,cytosolic large ribosomal subunit; GO:0022626,cytosolic ribosome; GO:0005739,mitochondrion; GO:0009505,plant-type cell wall; GO:0000325,plant-type vacuole; GO:0042788,polysomal ribosome; GO:0005773,vacuole; GO:0003729,mRNA binding; GO:0003723,RNA binding; GO:0003735,structural constituent of ribosome; GO:0000463,maturation of LSU-rRNA from tricistronic rRNA tran…	--	--	--	--
Os04t0102700-01	4.9089	4.7904	3.4246	0.0176	0.0346	0.0197	303	326	208	1	2	1	-6.99245	5.93149e-21	5.27558e-19	down	chr04	187899	196971	-	Os04t0102700-01	--	K02433 aspartyl-tRNA(Asn)/glutamyl-tRNA(Gln) amidotransferase subunit A [EC:6.3.5.6 6.3.5.7] | (RefSeq) LOW QUALITY PROTEIN: glutamyl-tRNA(Gln) amidotransferase subunit A, chloroplastic/mitochondrial-like (A)	ko00970: Aminoacyl-tRNA biosynthesis; ko01100: Metabolic pathways	fatty acid amide hydrolase isoform X1 [Oryza sativa Japonica Group]	FAAH_ORYSJ RecName: Full=Fatty acid amide hydrolase {ECO:0000303|PubMed:16624618}; EC=3.5.1.- {ECO:0000269|PubMed:16624618}; AltName: Full=N-acylethanolamine amidohydrolase {ECO:0000303|PubMed:16624618};	A0A0E0P4B6_ORYRU RecName: Full=Amidase domain-containing protein {ECO:0000259|Pfam:PF01425};	Amidases	GO:0005789,endoplasmic reticulum membrane; GO:0016020,membrane; GO:0005886,plasma membrane; GO:0047412,N-(long-chain-acyl)ethanolamine deacylase activity; GO:0042742,defense response to bacterium; GO:0016042,lipid catabolic process; GO:0070291,N-acylethanolamine metabolic process; GO:0003674,molecular_function; GO:0003824,catalytic activity; GO:0016787,hydrolase activity; GO:0016810,hydrolase act…	PF01425.24:Amidase	--	--	--
Os08t0546800-01	4.7828	5.0747	4.2415	8.3789	9.3154	9.0363	212	248	185	341	387	329	1.43718	6.05202e-21	5.34828e-19	up	chr08	27382872	27384470	-	Os08t0546800-01	--	K09419 heat shock transcription factor, other eukaryote | (RefSeq) heat stress transcription factor B-2b (A)	--	heat stress transcription factor B-2b isoform X1 [Oryza sativa Japonica Group]	HFB2B_ORYSJ RecName: Full=Heat stress transcription factor B-2b; AltName: Full=Heat stress transcription factor 2; Short=rHsf2; AltName: Full=Heat stress transcription factor 21; Short=OsHsf-21;	A0A0E0AYI0_9ORYZ RecName: Full=HSF_DOMAIN domain-containing protein {ECO:0000259|PROSITE:PS00434};	Heat shock transcription factor	GO:0005634,nucleus; GO:0003700,DNA-binding transcription factor activity; GO:0000978,RNA polymerase II cis-regulatory region sequence-specific DNA binding; GO:0006357,regulation of transcription by RNA polymerase II; GO:0003674,molecular_function; GO:0140110,transcription regulator activity; GO:0000976,transcription regulatory region sequence-specific DNA binding; GO:0000977,RNA polymerase II tra…	PF00447.20:HSF-type DNA-binding	HSF	TF	HSF
Os05t0202500-01	1.1358	1.1497	0.9703	2.3128	3.5127	2.6053	69	77	58	129	200	130	1.87111	6.55776e-21	5.7583e-19	up	chr05	6359965	6363348	-	Os05t0202500-01	--	--	--	hypothetical protein DAI22_08g130564 [Oryza sativa Japonica Group]	--	B9FN00_ORYSJ SubName: Full=Uncharacterized protein {ECO:0000313|EMBL:EEE62673.1};	--	--	PF03004.17:Plant transposase (Ptta/En/Spm family)	--	--	--
Os04t0607400-01	0.0505	0.1375	0.0514	0.8808	1.474	0.9845	3	9	3	48	82	48	4.27426	6.64355e-21	5.79671e-19	up	chr04	30716170	30718175	+	Os04t0607400-01	--	--	--	hypothetical protein OsJ_16088 [Oryza sativa Japonica Group]	--	A0A8J8XVI7_ORYSJ SubName: Full=Uncharacterized protein {ECO:0000313|EMBL:EEE61643.1};	--	--	--	--	--	--
Os10t0522900-01	0.1887	0.2139	0.2157	1.4898	1.9375	1.3207	8	10	9	58	77	46	3.44416	1.25332e-20	1.08668e-18	up	chr10	20281431	20285006	+	Os10t0522900-01	--	K24028 salicylic acid 3-hydroxylase [EC:1.14.11.-] | (RefSeq) naringenin,2-oxoglutarate 3-dioxygenase (A)	--	2-oxoglutarate-Fe(II) type oxidoreductase hxnY isoform X1 [Oryza sativa Japonica Group]	DIOX2_ARATH RecName: Full=Probable 2-oxoglutarate-dependent dioxygenase At3g50210; EC=1.14.11.-;	Q9AUY4_ORYSJ SubName: Full=Os10g0522900 protein {ECO:0000313|EMBL:BAT11723.1}; SubName: Full=Oxidoreductase, 2OG-Fe oxygenase family protein, expressed {ECO:0000313|EMBL:AAP54687.1}; SubName: Full=cDNA clone:J013151N02, full insert sequence {ECO:0000313|EMBL:BAG90857.1};	Iron/ascorbate family oxidoreductases	GO:0051213,dioxygenase activity; GO:0046872,metal ion binding; GO:0003674,molecular_function; GO:0003824,catalytic activity; GO:0016491,oxidoreductase activity; GO:0005488,binding; GO:0043167,ion binding; GO:0043169,cation binding	PF14226.9:non-haem dioxygenase in morphine synthesis N-terminal	--	--	--
Os05t0495900-01	2.3178	2.9387	2.6341	6.4876	6.3288	5.4009	93	130	104	239	238	178	1.72046	1.5553e-20	1.34008e-18	up	chr05	24371216	24374660	+	Os05t0495900-01	--	K25108 licheninase [EC:3.2.1.73] | (RefSeq) lichenase-2 (A)	--	putative glucan endo-1,3-beta-glucosidase GVI [Oryza sativa Japonica Group]	E13F_HORVU RecName: Full=Putative glucan endo-1,3-beta-glucosidase GVI; EC=3.2.1.39; AltName: Full=(1->3)-beta-glucan endohydrolase GVI; AltName: Full=(1->3)-beta-glucanase isoenzyme GVI; AltName: Full=Beta-1,3-endoglucanase GVI; Flags: Precursor; Fragment;	Q65X69_ORYSJ SubName: Full=Os05g0495900 protein {ECO:0000313|EMBL:BAS94709.1}; SubName: Full=cDNA clone:J023011M23, full insert sequence {ECO:0000313|EMBL:BAG91336.1};	--	GO:0042973,glucan endo-1,3-beta-D-glucosidase activity; GO:0005975,carbohydrate metabolic process; GO:0006952,defense response; GO:0003674,molecular_function; GO:0003824,catalytic activity; GO:0004553,hydrolase activity, hydrolyzing O-glycosyl compounds; GO:0008422,beta-glucosidase activity; GO:0015926,glucosidase activity; GO:0016787,hydrolase activity; GO:0016798,hydrolase activity, acting on g…	PF00332.21:Glycosyl hydrolases family 17	--	--	--
Os10t0406800-01	11.5005	12.2611	11.918	19.6676	21.5003	20.1728	456	536	465	716	799	657	1.29168	1.79512e-20	1.53711e-18	up	chr10	13919961	13925636	+	Os10t0406800-01	--	--	--	protein HGH1 homolog [Oryza sativa Japonica Group]	--	Q338F8_ORYSJ RecName: Full=Protein HGH1 homolog {ECO:0000256|ARBA:ARBA00014076};	Uncharacterized conserved protein	--	PF04063.17:Domain of unknown function (DUF383)	--	--	--
Os01t0924800-00	4.6738	3.6686	4.4301	8.2231	13.5218	10.1766	104	90	97	168	282	186	1.81104	2.02758e-20	1.72545e-18	up	chr01	40496253	40498071	-	Os01t0924800-00	--	K02936 large subunit ribosomal protein L7Ae | (RefSeq) 60S ribosomal protein L7a (A)	ko03010: Ribosome	Os01g0924800, partial [Oryza sativa Japonica Group]	RL7A1_ORYSJ RecName: Full=60S ribosomal protein L7a-1;	A0A0P0VCB2_ORYSJ RecName: Full=60S ribosomal protein L7a {ECO:0000256|RuleBase:RU367042}; Flags: Fragment;	60S ribosomal protein L7A	GO:1990904,ribonucleoprotein complex; GO:0005840,ribosome; GO:0042254,ribosome biogenesis; GO:0008150,biological_process; GO:0009987,cellular process; GO:0022613,ribonucleoprotein complex biogenesis; GO:0044085,cellular component biogenesis; GO:0071840,cellular component organization or biogenesis; GO:0005575,cellular_component; GO:0032991,protein-containing complex; GO:0005622,intracellular anat…	PF01248.29:Ribosomal protein L7Ae/L30e/S12e/Gadd45 family	--	--	--
Os06t0361500-02	0.0215	0.0049	0.0109	0.3914	0.3834	0.4179	4	1	2	67	67	64	5.54805	2.07331e-20	1.75354e-18	up	chr06	14952665	14958965	-	Os06t0361500-02	--	--	--	expressed protein [Oryza sativa Japonica Group]	--	Q10IC0_ORYSJ SubName: Full=Expressed protein {ECO:0000313|EMBL:ABF97069.1}; SubName: Full=cDNA clone:J013000C15, full insert sequence {ECO:0000313|EMBL:BAG89209.1};	--	--	--	--	--	--
Os11t0514100-01	0.269	0.2257	0.246	1.3478	0.8109	0.8106	40	37	36	184	113	99	2.53842	2.78534e-20	2.34138e-18	up	chr11	18409735	18416541	-	Os11t0514100-01	--	--	--	hypothetical protein LOC_Os11g31500 [Oryza sativa Japonica Group]	NOV_ARATH RecName: Full=Protein NO VEIN {ECO:0000303|PubMed:19880797}; AltName: Full=Protein EMBRYO DEFECTIVE 2597 {ECO:0000303|PubMed:15266054};	Q0ISI8_ORYSJ SubName: Full=Os11g0514100 protein {ECO:0000313|EMBL:BAF28327.1};	--	GO:0005634,nucleus; GO:0009926,auxin polar transport; GO:0001708,cell fate specification; GO:0009793,embryo development ending in seed dormancy; GO:0010305,leaf vascular tissue pattern formation; GO:0048364,root development; GO:0019827,stem cell population maintenance; GO:0006810,transport; GO:0008150,biological_process; GO:0009914,hormone transport; GO:0010817,regulation of hormone levels; GO:00…	PF13589.9:Histidine kinase-, DNA gyrase B-, and HSP90-like ATPase	--	--	--
Os01t0968400-00	1.2305	1.168	1.1341	3.5219	4.2744	2.9613	43	45	39	113	140	85	2.11129	3.04086e-20	2.54069e-18	up	chr01	42710785	42712054	+	Os01t0968400-00	--	--	--	uncharacterized protein LOC4324016 [Oryza sativa Japonica Group]	--	Q8S9Z9_ORYSJ SubName: Full=Os01g0968400 protein {ECO:0000313|EMBL:BAS76406.1}; SubName: Full=Putative root cap protein 1 {ECO:0000313|EMBL:BAB85322.1};	--	--	PF06830.14:Root cap	--	--	--
Os10t0509600-00	0.2323	0.2107	0.118	11.5104	10.1607	9.8972	2	2	1	91	82	70	6.33159	3.13775e-20	2.60584e-18	up	chr10	19583304	19583594	-	Os10t0509600-00	--	--	--	protein RESPONSE TO LOW SULFUR 3 [Oryza sativa Japonica Group]	LSU3_ARATH RecName: Full=Protein RESPONSE TO LOW SULFUR 3 {ECO:0000303|PubMed:25628631};	A0A0E0R184_ORYRU SubName: Full=Uncharacterized protein {ECO:0000313|EnsemblPlants:ORUFI10G16330.1};	--	GO:0098869,cellular oxidant detoxification; GO:0008150,biological_process; GO:0009636,response to toxic substance; GO:0009987,cellular process; GO:0042221,response to chemical; GO:0050896,response to stimulus; GO:0051716,cellular response to stimulus; GO:0070887,cellular response to chemical stimulus; GO:0097237,cellular response to toxic substance; GO:0098754,detoxification; GO:1990748,cellular …	--	--	--	--
Os05t0221400-01	22.3999	22.5754	22.073	37.456	37.0916	39.0645	2636	2929	2556	4047	4091	3776	1.27828	3.22893e-20	2.66551e-18	up	chr05	7455582	7461042	-	Os05t0221400-01	--	--	--	hypothetical protein EE612_027936, partial [Oryza sativa]	--	Q0DJV9_ORYSJ SubName: Full=Os05g0221400 protein {ECO:0000313|EMBL:BAS92867.1}; Flags: Fragment;	Predicted coiled-coil protein	--	PF05670.16:NFACT protein RNA binding domain	--	--	--
Os10t0407200-01	6.0931	5.9763	6.4801	11.4205	13.4556	11.8602	172	186	180	296	356	275	1.48973	3.51989e-20	2.88841e-18	up	chr10	13940043	13941101	-	Os10t0407200-01	--	--	--	YGL010w, putative, expressed [Oryza sativa Japonica Group]	--	Q338F7_ORYSJ SubName: Full=Os10g0407200 protein {ECO:0000313|EMBL:BAT10784.1}; SubName: Full=YGL010w, putative, expressed {ECO:0000313|EMBL:ABB47576.1};	Predicted membrane protein	GO:0005783,endoplasmic reticulum; GO:0016021,integral component of membrane; GO:0046521,sphingoid catabolic process; GO:0006629,lipid metabolic process; GO:0006643,membrane lipid metabolic process; GO:0006665,sphingolipid metabolic process; GO:0006807,nitrogen compound metabolic process; GO:0008150,biological_process; GO:0008152,metabolic process; GO:0009056,catabolic process; GO:0009987,cellular…	PF06127.14:2-hydroxy-palmitic acid dioxygenase Mpo1-like	--	--	--
Os03t0768900-00	2.7437	3.5946	3.8947	10.1033	9.061	8.2712	63	91	88	213	195	156	1.93606	3.71114e-20	3.02732e-18	up	chr03	31824161	31824936	+	Os03t0768900-00	--	--	--	uncharacterized protein LOC4334245 [Oryza sativa Japonica Group]	--	A0A0E0P1S9_ORYRU SubName: Full=Uncharacterized protein {ECO:0000313|EnsemblPlants:ORUFI03G36910.1};	--	--	PF14009.9:PADRE domain	--	--	--
Os02t0625300-00	17.211	21.7762	17.5396	4.6207	5.3238	5.165	714	996	716	176	207	176	-1.39173	4.25472e-20	3.44244e-18	down	chr02	24934934	24936452	+	Os02t0625300-00	--	K13412 calcium-dependent protein kinase [EC:2.7.11.1] | (RefSeq) calcium-dependent protein kinase isoform 2 (A)	ko04626: Plant-pathogen interaction	phosphoenolpyruvate carboxylase kinase 2 [Oryza sativa Japonica Group]	PPCK1_ARATH RecName: Full=Phosphoenolpyruvate carboxylase kinase 1; Short=AtPPCK1; EC=2.7.11.1;	A0A0D9YV68_9ORYZ RecName: Full=Protein kinase domain-containing protein {ECO:0000259|PROSITE:PS50011};	Ca2+/calmodulin-dependent protein kinase, EF-Hand protein superfamily	GO:0005737,cytoplasm; GO:0005634,nucleus; GO:0005524,ATP binding; GO:0009931,calcium-dependent protein serine/threonine kinase activity; GO:0005516,calmodulin binding; GO:0004683,calmodulin-dependent protein kinase activity; GO:0106310,protein serine kinase activity; GO:0004674,protein serine/threonine kinase activity; GO:0035556,intracellular signal transduction; GO:0018105,peptidyl-serine phosp…	PF00069.28:Protein kinase domain	--	--	--
Os05t0495300-01	0.7249	0.761	0.8049	2.5148	1.6543	2.239	108	125	118	344	231	274	2.01816	4.26997e-20	3.44244e-18	up	chr05	24324906	24329940	-	Os05t0495300-01	--	--	--	unknown protein [Oryza sativa Japonica Group]	--	Q65X72_ORYSJ SubName: Full=Os05g0495300 protein {ECO:0000313|EMBL:BAS94703.1}; SubName: Full=cDNA clone:J013066E05, full insert sequence {ECO:0000313|EMBL:BAG99979.1}; SubName: Full=cDNA clone:J023028M06, full insert sequence {ECO:0000313|EMBL:BAG91570.1};	--	GO:0016021,integral component of membrane; GO:0005575,cellular_component; GO:0016020,membrane; GO:0031224,intrinsic component of membrane; GO:0110165,cellular anatomical entity	--	--	--	--
novel.103	0.7613	0.5243	0.8883	2.6105	2.1211	3.1926	54	41	62	170	141	186	2.38862	4.81254e-20	3.8573e-18	up	chr02	34023012	34025700	-	--	--	--	--	--	--	--	--	--	--	--	--	--
Os05t0444500-00	9.8216	9.5245	10.4414	0.0308	0.0302	0.0345	347	371	363	1	1	1	-7.79832	5.02066e-20	4.00085e-18	down	chr05	21758366	21760742	+	Os05t0444500-00	--	K15287 solute carrier family 35, member F1/2 | (RefSeq) solute carrier family 35 member F2-like isoform X1 (A)	--	uncharacterized protein LOC127774335 [Oryza glaberrima]	--	A0A0E0PN62_ORYRU SubName: Full=Uncharacterized protein {ECO:0000313|EnsemblPlants:ORUFI05G19450.5};	Predicted membrane protein	GO:0016021,integral component of membrane; GO:0022857,transmembrane transporter activity; GO:0003674,molecular_function; GO:0005215,transporter activity; GO:0005575,cellular_component; GO:0016020,membrane; GO:0031224,intrinsic component of membrane; GO:0110165,cellular anatomical entity	PF06027.15:Solute carrier family 35	--	--	--
novel.251	4.7674	4.3721	3.8758	10.2694	10.2296	12.5109	90	91	72	178	181	194	1.86444	5.30673e-20	4.20452e-18	up	chr06	17022189	17025509	+	--	--	--	--	expressed protein [Oryza sativa Japonica Group]	--	A0A0D3GGX7_9ORYZ SubName: Full=Uncharacterized protein {ECO:0000313|EnsemblPlants:OBART06G15700.1};	--	--	--	--	--	--
Os06t0521000-01	0.9277	1.0132	1.1544	2.8869	2.9493	2.789	49	59	60	140	146	121	1.98897	5.52788e-20	4.3547e-18	up	chr06	19186999	19192365	-	Os06t0521000-01	--	--	--	hypothetical protein EE612_003152 [Oryza sativa]	GSTT3_ARATH RecName: Full=Glutathione S-transferase T3; Short=AtGSTT3; EC=2.5.1.18; AltName: Full=GST class-theta member 3; AltName: Full=Glutathione S-transferase 10C;	A0A0P0V3H0_ORYSJ SubName: Full=Ribosomal protein-like {ECO:0000313|EMBL:BAB90122.1};	--	GO:0005737,cytoplasm; GO:0005634,nucleus; GO:0009536,plastid; GO:0004364,glutathione transferase activity; GO:0006749,glutathione metabolic process; GO:0009407,toxin catabolic process; GO:0003674,molecular_function; GO:0003824,catalytic activity; GO:0016740,transferase activity; GO:0016765,transferase activity, transferring alkyl or aryl (other than methyl) groups; GO:0006518,peptide metabolic pr…	PF14303.9:No apical meristem-associated C-terminal domain	--	--	--
Os02t0649900-01	6.9093	5.7824	7.2929	16.2319	14.0849	12.9223	414	382	430	893	791	636	1.62415	6.16188e-20	4.82657e-18	up	chr02	26171617	26174918	-	Os02t0649900-01	--	--	--	metal-nicotianamine transporter YSL2 isoform X2 [Oryza sativa Japonica Group]	YSL2_ORYSJ RecName: Full=Metal-nicotianamine transporter YSL2; AltName: Full=Protein YELLOW STRIPE LIKE 2; Short=OsYSL2;	I1P2M3_ORYGL SubName: Full=Uncharacterized protein {ECO:0000313|EnsemblPlants:ORGLA02G0222900.1};	--	GO:0016021,integral component of membrane; GO:0016020,membrane; GO:0005886,plasma membrane; GO:0051980,iron-nicotianamine transmembrane transporter activity; GO:0035673,oligopeptide transmembrane transporter activity; GO:0010039,response to iron ion; GO:0048316,seed development; GO:0003674,molecular_function; GO:0005215,transporter activity; GO:0015603,iron chelate transmembrane transporter activ…	PF03169.18:OPT oligopeptide transporter protein	--	--	--
Os03t0855700-01	0.0301	0.0136	0.0153	1.2608	2.5022	1.2995	2	1	1	77	156	71	6.92021	8.24003e-20	6.41792e-18	up	chr03	36082364	36096474	+	Os03t0855700-01	--	K07466 replication factor A1 | (RefSeq) replication protein A 70 kDa DNA-binding subunit B isoform X1 (A)	ko03030: DNA replication; ko03420: Nucleotide excision repair; ko03430: Mismatch repair; ko03440: Homologous recombination	replication protein A 70 kDa DNA-binding subunit B isoform X3 [Oryza sativa Japonica Group]	--	Q10AD8_ORYSJ SubName: Full=Expressed protein {ECO:0000313|EMBL:ABF99979.1}; SubName: Full=Os03g0855700 protein {ECO:0000313|EMBL:BAS87437.1};	Single-stranded DNA-binding replication protein A (RPA), large (70 kD) subunit and related ssDNA-binding proteins	--	PF08646.13:Replication factor-A C terminal domain	--	--	--
novel.432	0.6991	0.6629	0.7589	2.2497	2.0174	2.2439	44	46	47	130	119	116	2.13696	8.51384e-20	6.59392e-18	up	chr12	1226386	1233879	-	--	--	--	--	uncharacterized protein LOC107278746 [Oryza sativa Japonica Group]	--	B9GBM6_ORYSJ SubName: Full=Uncharacterized protein {ECO:0000313|EMBL:EEE52683.1};	--	GO:0003676,nucleic acid binding; GO:0003674,molecular_function; GO:0005488,binding; GO:0097159,organic cyclic compound binding; GO:1901363,heterocyclic compound binding	PF01498.21:Transposase	--	--	--
Os02t0310200-01	38.1559	44.602	36.2831	0	0	0.0474	980	1263	917	0	0	1	-10.7925	9.0847e-20	6.99674e-18	down	chr02	12185506	12187024	+	Os02t0310200-01	--	K09264 MADS-box transcription factor, plant | (RefSeq) MADS-box transcription factor 14 isoform X2 (A)	--	Os02g0310300 [Oryza sativa Japonica Group]	MAD14_ORYSI RecName: Full=MADS-box transcription factor 14; AltName: Full=FDRMADS6; AltName: Full=OsMADS14; AltName: Full=Protein AGAMOUS-like 10; AltName: Full=Protein APETALA1-like B; AltName: Full=RMADS211;	A0A0E0BRV4_9ORYZ SubName: Full=Uncharacterized protein {ECO:0000313|EnsemblPlants:OGLUM12G11030.1};	--	GO:0005634,nucleus; GO:0003700,DNA-binding transcription factor activity; GO:0046983,protein dimerization activity; GO:0000977,RNA polymerase II transcription regulatory region sequence-specific DNA binding; GO:0045944,positive regulation of transcription by RNA polymerase II; GO:0003674,molecular_function; GO:0140110,transcription regulator activity; GO:0005488,binding; GO:0005515,protein bindin…	--	--	--	--
Os10t0329400-00	11.178	9.5464	11.1473	24.7473	20.6484	21.4305	428	403	420	870	741	674	1.58607	1.06168e-19	8.13127e-18	up	chr10	9266950	9270320	+	Os10t0329400-00	--	--	--	Os10g0329400, partial [Oryza sativa Japonica Group]	--	A0A0N7KRL5_ORYSJ SubName: Full=Os10g0329400 protein {ECO:0000313|EMBL:BAT10354.1}; Flags: Fragment;	--	--	--	--	--	--
Os02t0487300-01	30.3321	31.4539	32.6437	52.0225	54.2854	52.0949	1305	1492	1382	2055	2189	1841	1.25608	1.10218e-19	8.39483e-18	up	chr02	16915529	16919294	+	Os02t0487300-01	--	--	--	uncharacterized protein LOC4329379 [Oryza sativa Japonica Group]	--	Q6K5M3_ORYSJ SubName: Full=Os02g0487300 protein {ECO:0000313|EMBL:BAS78721.1}; SubName: Full=cDNA clone:002-131-C10, full insert sequence {ECO:0000313|EMBL:BAG98108.1};	--	--	PF08879.13:WRC	--	--	--
Os08t0307601-01	8.4592	8.2744	7.501	19.0138	15.6178	16.4576	204	220	178	421	353	326	1.60205	1.12979e-19	8.55789e-18	up	chr08	12879949	12882797	+	Os08t0307601-01	--	--	--	Os08g0307601, partial [Oryza sativa Japonica Group]	--	A0A0P0XEC7_ORYSJ SubName: Full=Os08g0307601 protein {ECO:0000313|EMBL:BAT04835.1}; Flags: Fragment;	--	--	--	--	--	--
Os02t0741200-01	2.7428	2.3456	3.1457	7.0202	7.0653	5.3428	140	132	158	329	338	224	1.73993	1.16355e-19	8.76539e-18	up	chr02	30999911	31001635	+	Os02t0741200-01	--	K00430 peroxidase [EC:1.11.1.7] | (RefSeq) peroxidase 31 (A)	ko00940: Phenylpropanoid biosynthesis; ko01100: Metabolic pathways; ko01110: Biosynthesis of secondary metabolites	peroxidase 31 [Oryza sativa Japonica Group]	PER65_ARATH RecName: Full=Peroxidase 65; Short=Atperox P65; EC=1.11.1.7; AltName: Full=ATP43; Flags: Precursor;	Q0DXP5_ORYSJ SubName: Full=Os02g0741200 protein {ECO:0000313|EMBL:BAF09993.1}; SubName: Full=Putative peroxidase {ECO:0000313|EMBL:BAD15723.1};	--	GO:0005576,extracellular region; GO:0020037,heme binding; GO:0046872,metal ion binding; GO:0004601,peroxidase activity; GO:0009044,xylan 1,4-beta-xylosidase activity; GO:0042744,hydrogen peroxide catabolic process; GO:0006979,response to oxidative stress; GO:0003674,molecular_function; GO:0005488,binding; GO:0046906,tetrapyrrole binding; GO:0097159,organic cyclic compound binding; GO:1901363,hete…	PF00141.26:Peroxidase	--	--	--
Os11t0698567-01	10.4038	12.736	12.3004	18.4781	25.139	19.6613	306	413	356	499	693	475	1.33264	1.51414e-19	1.13445e-17	up	chr11	28579789	28584012	-	Os11t0698567-01	--	--	--	hypothetical protein LOC_Os11g47431 [Oryza sativa Japonica Group]	--	H2KW37_ORYSJ SubName: Full=Uncharacterized protein {ECO:0000313|EMBL:ABG22584.1};	--	--	--	--	--	--
Os01t0729600-01	9.4981	7.7049	9.3296	18.5224	17.1994	16.938	568	508	549	1017	964	832	1.50038	1.58209e-19	1.17896e-17	up	chr01	30413693	30415806	-	Os01t0729600-01	--	--	--	uncharacterized protein LOC4323929 [Oryza sativa Japonica Group]	--	Q0JJM8_ORYSJ SubName: Full=Os01g0729600 protein {ECO:0000313|EMBL:BAS74163.1};	Uncharacterized conserved protein with similarity to predicted ATPase of the PP-loop superfamily	GO:0003824,catalytic activity; GO:0003674,molecular_function	PF00266.22:Aminotransferase class-V	--	--	--
Os02t0453600-01	12139.6	12001.1	12575.4	25195.5	22199.6	19248.1	636162	693375	648465	1212267	1090341	828516	1.37359	2.2946e-19	1.70072e-17	up	chr02	14991687	14993674	-	Os02t0453600-01	--	--	--	hypothetical protein OsJ_06602 [Oryza sativa Japonica Group]	GLUA1_ORYSJ RecName: Full=Glutelin type-A 1; AltName: Full=Glutelin type I; Contains: RecName: Full=Glutelin type-A 1 acidic chain; Contains: RecName: Full=Glutelin type-A 1 basic chain; Flags: Precursor;	B9EZT3_ORYSJ SubName: Full=Uncharacterized protein {ECO:0000313|EMBL:EEE56924.1};	--	GO:0045735,nutrient reservoir activity; GO:0003674,molecular_function	PF00190.25:Cupin	--	--	--
novel.250	0	0.0488	0.0182	1.9126	1.7589	1.7016	0	3	1	98	92	78	6.79664	2.88531e-19	2.12711e-17	up	chr06	16815754	16817859	-	--	--	--	--	hypothetical protein DAI22_06g160503 [Oryza sativa Japonica Group]	--	A0A0E0HR68_ORYNI SubName: Full=Uncharacterized protein {ECO:0000313|EnsemblPlants:ONIVA06G18500.1};	--	--	--	--	--	--
Os06t0150300-01	2.5862	2.6944	2.0244	5.5193	6.0035	6.7226	74	85	57	145	161	158	1.8387	3.54482e-19	2.59941e-17	up	chr06	2587930	2588896	-	Os06t0150300-01	--	--	--	uncharacterized protein LOC9266545 [Oryza sativa Japonica Group]	--	Q5VNC9_ORYSJ SubName: Full=Os06g0150300 protein {ECO:0000313|EMBL:BAS96181.1}; SubName: Full=cDNA clone:J023138L23, full insert sequence {ECO:0000313|EMBL:BAG93140.1};	--	GO:0016021,integral component of membrane; GO:0005575,cellular_component; GO:0016020,membrane; GO:0031224,intrinsic component of membrane; GO:0110165,cellular anatomical entity	--	--	--	--
Os05t0440632-00	1.243	0.9161	1.2632	6.0924	6.134	5.1075	16	13	16	72	74	54	2.85757	3.74102e-19	2.72877e-17	up	chr05	21570249	21570913	-	Os05t0440632-00	--	--	--	hypothetical protein EE612_029770 [Oryza sativa]	HDA8_ARATH RecName: Full=Histone deacetylase 8 {ECO:0000303|PubMed:12466527}; EC=3.5.1.98 {ECO:0000250|UniProtKB:Q8RX28};	A0A0P0WN24_ORYSJ SubName: Full=Os05g0440632 protein {ECO:0000313|EMBL:BAS94239.1};	Histone deacetylase complex, catalytic component HDA1	GO:0005737,cytoplasm; GO:0005634,nucleus; GO:0004407,histone deacetylase activity; GO:0016787,hydrolase activity; GO:0008270,zinc ion binding; GO:0006325,chromatin organization; GO:0003674,molecular_function; GO:0003824,catalytic activity; GO:0016810,hydrolase activity, acting on carbon-nitrogen (but not peptide) bonds; GO:0016811,hydrolase activity, acting on carbon-nitrogen (but not peptide) bo…	--	--	--	--
novel.373	0	0	0.0173	5.6885	8.195	6.0261	0	0	1	306	450	290	10.6179	4.02874e-19	2.92317e-17	up	chr10	11757808	11759787	+	--	--	--	--	expressed protein [Oryza sativa Japonica Group]	--	Q339C4_ORYSJ SubName: Full=Expressed protein {ECO:0000313|EMBL:ABB47356.2};	--	--	--	--	--	--
Os02t0732800-00	13.1146	10.421	14.1535	26.7057	27.776	22.6531	468	410	497	875	929	664	1.53109	4.62419e-19	3.33004e-17	up	chr02	30554630	30556339	-	Os02t0732800-00	--	--	--	GDSL esterase/lipase At5g37690 [Oryza sativa Japonica Group]	GDL80_ARATH RecName: Full=GDSL esterase/lipase At5g37690; EC=3.1.1.-; AltName: Full=Extracellular lipase At5g37690; Flags: Precursor;	A0A0P0VP97_ORYSJ SubName: Full=Os02g0732800 protein {ECO:0000313|EMBL:BAS80772.1};	--	GO:0005576,extracellular region; GO:0016788,hydrolase activity, acting on ester bonds; GO:0016042,lipid catabolic process; GO:0003674,molecular_function; GO:0003824,catalytic activity; GO:0016787,hydrolase activity; GO:0006629,lipid metabolic process; GO:0008150,biological_process; GO:0008152,metabolic process; GO:0009056,catabolic process; GO:0044238,primary metabolic process; GO:0071704,organic…	PF00657.25:GDSL-like Lipase/Acylhydrolase	--	--	--
Os01t0271200-01	8.6835	8.3519	8.8526	16.4193	15.0536	16.1853	629	667	631	1092	1022	963	1.39814	4.63781e-19	3.33004e-17	up	chr01	9373756	9378200	-	Os01t0271200-01	--	K01885 glutamyl-tRNA synthetase [EC:6.1.1.17] | (RefSeq) glutamate--tRNA ligase, cytoplasmic (A)	ko00860: Porphyrin metabolism; ko00970: Aminoacyl-tRNA biosynthesis; ko01100: Metabolic pathways; ko01110: Biosynthesis of secondary metabolites; ko01240: Biosynthesis of cofactors	glutamate--tRNA ligase, cytoplasmic [Oryza sativa Japonica Group]	SYEC_ARATH RecName: Full=Glutamate--tRNA ligase, cytoplasmic {ECO:0000305}; EC=6.1.1.17 {ECO:0000305}; AltName: Full=GluRSAt {ECO:0000303|PubMed:9765600}; AltName: Full=Glutamyl-tRNA synthetase {ECO:0000305}; Short=GluRS {ECO:0000305};	Q0JNQ8_ORYSJ RecName: Full=Glutamate--tRNA ligase {ECO:0000256|ARBA:ARBA00012835}; EC=6.1.1.17 {ECO:0000256|ARBA:ARBA00012835};	Glutamyl-tRNA synthetase	GO:0005829,cytosol; GO:0017102,methionyl glutamyl tRNA synthetase complex; GO:0009536,plastid; GO:0005524,ATP binding; GO:0004818,glutamate-tRNA ligase activity; GO:0006424,glutamyl-tRNA aminoacylation; GO:0009791,post-embryonic development; GO:0048608,reproductive structure development; GO:0000166,nucleotide binding; GO:0003674,molecular_function; GO:0005488,binding; GO:0017076,purine nucleotide…	PF00749.24:tRNA synthetases class I (E and Q), catalytic domain	--	--	--
Os01t0498802-01	4.2014	4.4227	4.9241	13.2603	9.1945	11.8728	137	159	158	397	281	318	1.87082	6.78019e-19	4.84309e-17	up	chr01	17177800	17180448	+	Os01t0498802-01	--	--	--	hypothetical protein [Oryza sativa Japonica Group]	--	A0A0E0G634_ORYNI SubName: Full=Uncharacterized protein {ECO:0000313|EnsemblPlants:ONIVA02G16720.1};	--	--	--	--	--	--
Os01t0570800-01	1.1234	1.3444	0.9831	2.0902	3.6125	2.8683	72	95	62	123	217	151	1.809	7.06628e-19	5.02143e-17	up	chr01	21900067	21903103	-	Os01t0570800-01	--	--	--	IQ domain-containing protein IQM1 isoform X1 [Oryza sativa Japonica Group]	IQM1_ARATH RecName: Full=IQ domain-containing protein IQM1 {ECO:0000305}; AltName: Full=IQ motif-containing protein 1 {ECO:0000303|Ref.6};	Q0JLU0_ORYSJ SubName: Full=Os01g0570800 protein {ECO:0000313|EMBL:BAS72785.1}; SubName: Full=Putative calmodulin-binding protein {ECO:0000313|EMBL:BAD45140.1};	--	GO:0005737,cytoplasm; GO:0005634,nucleus; GO:0005516,calmodulin binding; GO:0010119,regulation of stomatal movement; GO:0003674,molecular_function; GO:0005488,binding; GO:0005515,protein binding; GO:0008150,biological_process; GO:0009987,cellular process; GO:0010118,stomatal movement; GO:0050789,regulation of biological process; GO:0050794,regulation of cellular process; GO:0065007,biological reg…	PF00612.30:IQ calmodulin-binding motif	--	--	--
Os04t0284900-01	22.814	22.653	23.4509	44.2506	40.4837	36.4661	1045	1144	1057	1861	1738	1372	1.32824	7.94013e-19	5.61347e-17	up	chr04	12279219	12281637	-	Os04t0284900-01	--	--	--	Os04g0284900, partial [Oryza sativa Japonica Group]	--	Q0JEE8_ORYSJ SubName: Full=Os04g0284900 protein {ECO:0000313|EMBL:BAF14289.1}; Flags: Fragment;	--	GO:0005516,calmodulin binding; GO:0003674,molecular_function; GO:0005488,binding; GO:0005515,protein binding	PF07839.14:Plant calmodulin-binding domain	--	--	--
Os01t0640700-00	14.1828	13.3934	16.476	37.6371	29.9401	27.7691	559	582	639	1362	1106	899	1.62757	8.42559e-19	5.92629e-17	up	chr01	25748348	25750451	-	Os01t0640700-00	--	--	--	CASP-like protein 4U1 [Oryza sativa Japonica Group]	CSPL7_SORBI RecName: Full=CASP-like protein 4U1; Short=SbCASPL4U1;	A0A0P0V5R2_ORYSJ RecName: Full=CASP-like protein {ECO:0000256|RuleBase:RU361233};	--	GO:0016021,integral component of membrane; GO:0005886,plasma membrane; GO:0005575,cellular_component; GO:0016020,membrane; GO:0031224,intrinsic component of membrane; GO:0110165,cellular anatomical entity; GO:0071944,cell periphery	PF04535.15:Casparian strip membrane protein domain	--	--	--
Os04t0103800-01	0.0367	0.2327	0.1117	1.557	2.8549	2.142	1	7	3	39	73	48	4.57003	9.22751e-19	6.45738e-17	up	chr04	250467	251388	+	Os04t0103800-01	--	--	--	WASH complex subunit 3 [Oryza sativa Japonica Group]	--	Q0JFH1_ORYSJ SubName: Full=Os04g0103800 protein {ECO:0000313|EMBL:BAS87521.1}; SubName: Full=cDNA clone:002-169-B07, full insert sequence {ECO:0000313|EMBL:BAG99001.1};	--	--	--	--	--	--
Os06t0168700-01	13.0239	12.3884	9.2988	19.277	29.4664	17.1162	390	409	274	530	827	421	1.41734	1.01784e-18	7.08686e-17	up	chr06	3455800	3456811	-	Os06t0168700-01	--	--	--	hypothetical protein OsI_30410 [Oryza sativa Indica Group]	PRF1_SOLLC RecName: Full=36.4 kDa proline-rich protein;	Q5VRF4_ORYSJ SubName: Full=Os06g0168700 protein {ECO:0000313|EMBL:BAS96359.1}; SubName: Full=cDNA clone:J033033M04, full insert sequence {ECO:0000313|EMBL:BAG95000.1}; SubName: Full=cDNA clone:J033134F12, full insert sequence {ECO:0000313|EMBL:BAG96181.1};	--	--	PF14547.9:Hydrophobic seed protein	--	--	--
novel.360	63.4868	64.6994	64.0277	108.453	110.106	102.272	526	591	522	825	855	696	1.25123	1.10814e-18	7.67677e-17	up	chr09	21915934	21916213	-	--	--	--	--	Os09g0553150 [Oryza sativa Japonica Group]	--	A0A0P0XQD0_ORYSJ SubName: Full=Os09g0553150 protein {ECO:0000313|EMBL:BAT09323.1};	--	--	--	--	--	--
Os06t0661500-01	65.8804	68.8396	70.9645	112.819	114.256	113.022	1618	1864	1715	2544	2630	2280	1.23754	1.13884e-18	7.85e-17	up	chr06	27261311	27262594	-	Os06t0661500-01	--	--	--	uncharacterized protein LOC4341746 [Oryza sativa Japonica Group]	--	A3BEA6_ORYSJ SubName: Full=Os06g0661500 protein {ECO:0000313|EMBL:BAF20189.1};	--	--	--	--	--	--
Os04t0625000-01	11.804	13.8182	11.6618	3.6078	4.4319	3.3286	898	1159	873	252	316	208	-1.2088	1.51936e-18	1.04209e-16	down	chr04	31769056	31773154	-	Os04t0625000-01	--	--	--	hypothetical protein OsJ_16230 [Oryza sativa Japonica Group]	Y5162_ARATH RecName: Full=Uncharacterized protein At5g41620;	Q7XPQ1_ORYSJ SubName: Full=Os04g0625000 protein {ECO:0000313|EMBL:BAS91103.1}; SubName: Full=cDNA, clone: J090049M22, full insert sequence {ECO:0000313|EMBL:BAH01330.1};	--	GO:0009507,chloroplast; GO:0005575,cellular_component; GO:0005622,intracellular anatomical structure; GO:0005737,cytoplasm; GO:0009536,plastid; GO:0043226,organelle; GO:0043227,membrane-bounded organelle; GO:0043229,intracellular organelle; GO:0043231,intracellular membrane-bounded organelle; GO:0110165,cellular anatomical entity	PF05837.15:Centromere protein H (CENP-H)	--	--	--
Os07t0235800-01	8.415	8.8893	8.6891	17.7047	15.2886	14.565	498	580	506	962	848	708	1.39093	1.84726e-18	1.26071e-16	up	chr07	7545547	7549914	+	Os07t0235800-01	--	K09284 AP2-like factor, euAP2 lineage | (RefSeq) ethylene-responsive transcription factor RAP2-7 isoform X1 (A)	--	Os07g0235800, partial [Oryza sativa Japonica Group]	AP23_ORYSJ RecName: Full=APETALA2-like protein 3 {ECO:0000303|PubMed:28066457}; AltName: Full=Protein SUPERNUMERARY BRACT {ECO:0000303|PubMed:17144896};	A0A0D3GNY3_9ORYZ SubName: Full=Uncharacterized protein {ECO:0000313|EnsemblPlants:OBART07G08110.1};	--	GO:0005634,nucleus; GO:0003677,DNA binding; GO:0003700,DNA-binding transcription factor activity; GO:0009909,regulation of flower development; GO:0006355,regulation of transcription, DNA-templated; GO:0010228,vegetative to reproductive phase transition of meristem; GO:0003674,molecular_function; GO:0003676,nucleic acid binding; GO:0005488,binding; GO:0097159,organic cyclic compound binding; GO:19…	PF00847.23:AP2 domain	AP2/ERF-AP2	TF	AP2/ERF->AP2/ERF-AP2
Os08t0540400-01	5.0376	5.2954	3.9837	8.1392	9.2904	6.9859	302	350	235	448	522	344	1.28144	2.53975e-18	1.72478e-16	up	chr08	27055091	27059334	-	Os08t0540400-01	--	K13412 calcium-dependent protein kinase [EC:2.7.11.1] | (RefSeq) calcium-dependent protein kinase 13 (A)	ko04626: Plant-pathogen interaction	calcium-dependent protein kinase 21 [Oryza sativa Japonica Group]	CDPKL_ORYSJ RecName: Full=Calcium-dependent protein kinase 21 {ECO:0000305}; Short=OsCDPK21 {ECO:0000305}; Short=OsCPK21 {ECO:0000303|PubMed:15695435}; EC=2.7.11.1 {ECO:0000305};	B8B963_ORYSI SubName: Full=Uncharacterized protein {ECO:0000313|EMBL:EEC83966.1};	Ca2+/calmodulin-dependent protein kinase, EF-Hand protein superfamily	GO:0005737,cytoplasm; GO:0005634,nucleus; GO:0005886,plasma membrane; GO:0005524,ATP binding; GO:0005509,calcium ion binding; GO:0009931,calcium-dependent protein serine/threonine kinase activity; GO:0005516,calmodulin binding; GO:0004683,calmodulin-dependent protein kinase activity; GO:0106310,protein serine kinase activity; GO:0035556,intracellular signal transduction; GO:1901001,negative regul…	PF00069.28:Protein kinase domain	--	--	--
novel.293	1.0175	0.9449	1.034	3.694	2.7399	2.9789	42	43	42	140	106	101	2.17757	2.57551e-18	1.74049e-16	up	chr07	24949585	24952052	-	--	--	--	--	uncharacterized protein LOC107275924 isoform X1 [Oryza sativa Japonica Group]	--	A0A0P0X8G2_ORYSJ SubName: Full=Os07g0607100 protein {ECO:0000313|EMBL:BAT02575.1};	--	--	--	--	--	--
Os06t0367500-01	0.1263	0.2005	0.0321	2.1328	1.4154	1.9226	4	7	1	62	42	50	4.44472	4.15835e-18	2.79644e-16	up	chr06	15379505	15384233	-	Os06t0367500-01	--	K14009 B-cell receptor-associated protein 31 | (RefSeq) uncharacterized protein LOC4341009 (A)	ko04141: Protein processing in endoplasmic reticulum	hypothetical protein EE612_034055, partial [Oryza sativa]	--	A0A0P0WWH9_ORYSJ RecName: Full=Endoplasmic reticulum transmembrane protein {ECO:0000256|RuleBase:RU367026}; Flags: Fragment;	B-cell receptor-associated protein and related proteins	GO:0005789,endoplasmic reticulum membrane; GO:0016021,integral component of membrane; GO:0006888,endoplasmic reticulum to Golgi vesicle-mediated transport; GO:0006886,intracellular protein transport; GO:0070973,protein localization to endoplasmic reticulum exit site; GO:0006810,transport; GO:0008150,biological_process; GO:0009987,cellular process; GO:0016192,vesicle-mediated transport; GO:0046907…	PF19353.2:Family of unknown function (DUF5930)	--	--	--
Os02t0164000-00	1.6632	1.4705	1.0937	2.5726	3.6684	2.8246	119	116	77	169	246	166	1.60505	4.69337e-18	3.14092e-16	up	chr02	3441185	3446850	-	Os02t0164000-00	--	--	--	hypothetical protein EE612_009042 [Oryza sativa]	--	A0A0P0VF79_ORYSJ SubName: Full=Os02g0164000 protein {ECO:0000313|EMBL:BAS77135.1};	--	GO:0008234,cysteine-type peptidase activity; GO:0006508,proteolysis; GO:0003674,molecular_function; GO:0003824,catalytic activity; GO:0008233,peptidase activity; GO:0016787,hydrolase activity; GO:0140096,catalytic activity, acting on a protein; GO:0006807,nitrogen compound metabolic process; GO:0008150,biological_process; GO:0008152,metabolic process; GO:0019538,protein metabolic process; GO:0043…	PF02902.22:Ulp1 protease family, C-terminal catalytic domain	--	--	--
Os08t0141000-00	0	0	0	3.8631	4.4506	3.8316	0	0	0	142	167	126	10.3287	4.78584e-18	3.18732e-16	up	chr08	2289390	2293615	+	Os08t0141000-00	--	--	--	uncharacterized protein LOC4344639 [Oryza sativa Japonica Group]	--	A0A5S6R7Z1_ORYSJ SubName: Full=Os08g0141000 protein {ECO:0000313|EMBL:BAF22885.2};	--	--	PF20241.1:Domain of unknown function (DUF6598)	--	--	--
Os06t0600301-00	66.7469	66.1219	66.7218	123.504	111.033	104.884	1345	1469	1323	2285	2097	1736	1.28284	5.12267e-18	3.39524e-16	up	chr06	23689553	23691740	+	Os06t0600301-00	--	K07936 GTP-binding nuclear protein Ran | (RefSeq) GTP-binding nuclear protein Ran-3 (A)	ko03008: Ribosome biogenesis in eukaryotes; ko03013: Nucleocytoplasmic transport; ko03250: Viral life cycle - HIV-1	RecName: Full=GTP-binding nuclear protein Ran-3; Short=OsRan3; AltName: Full=Ras-related nuclear protein 3 [Oryza sativa Indica Group]	RAN3_ORYSI RecName: Full=GTP-binding nuclear protein Ran-3; Short=OsRan3; AltName: Full=Ras-related nuclear protein 3;	I1Q3F5_ORYGL RecName: Full=GTP-binding nuclear protein {ECO:0000256|RuleBase:RU363057};	GTPase Ran/TC4/GSP1 (nuclear protein transport pathway), small G protein superfamily	GO:0005634,nucleus; GO:0005525,GTP binding; GO:0003924,GTPase activity; GO:0006913,nucleocytoplasmic transport; GO:0015031,protein transport; GO:0000166,nucleotide binding; GO:0001882,nucleoside binding; GO:0001883,purine nucleoside binding; GO:0003674,molecular_function; GO:0005488,binding; GO:0017076,purine nucleotide binding; GO:0019001,guanyl nucleotide binding; GO:0032549,ribonucleoside bind…	PF00071.25:Ras family	--	--	--
Os02t0807700-01	0	0.0358	0.02	2.1475	2.7349	1.9684	0	2	1	100	130	82	7.40638	6.78046e-18	4.47251e-16	up	chr02	34502218	34504563	+	Os02t0807700-01	--	--	--	protein LOL1-like [Oryza glaberrima]	LSD1_ORYSJ RecName: Full=Protein LSD1; AltName: Full=Protein LESION SIMULATING DISEASE 1; Short=OsLSD1; AltName: Full=Putative zinc finger LSD1;	A0A0E0AJI3_9ORYZ RecName: Full=zf-LSD1 domain-containing protein {ECO:0000259|Pfam:PF06943};	--	GO:0005634,nucleus; GO:0030154,cell differentiation; GO:0031348,negative regulation of defense response; GO:0034051,negative regulation of plant-type hypersensitive response; GO:0009626,plant-type hypersensitive response; GO:0045595,regulation of cell differentiation; GO:0008150,biological_process; GO:0009987,cellular process; GO:0032502,developmental process; GO:0048869,cellular developmental pr…	PF06943.15:LSD1 zinc finger	C2C2-LSD	TF	C2C2->C2C2-LSD
Os06t0686700-01	82.0967	93.7002	86.056	133.315	138.719	154.205	4703	5918	4851	7012	7448	7256	1.22221	7.04959e-18	4.62789e-16	up	chr06	28639438	28641587	-	Os06t0686700-01	--	--	--	hypothetical protein OsI_24233 [Oryza sativa Indica Group]	--	Q653G8_ORYSJ SubName: Full=Uncharacterized protein {ECO:0000313|EMBL:EAZ38070.1};	Uncharacterized conserved protein	--	PF09072.13:Translation machinery associated TMA7	--	--	--
Os08t0191433-02	0.9571	0.8967	1.1455	2.4552	2.4522	1.7402	152	157	179	358	365	227	1.64856	7.25301e-18	4.73886e-16	up	chr08	5352105	5362928	+	Os08t0191433-02	--	K00703 starch synthase [EC:2.4.1.21] | (RefSeq) starch synthase 3, chloroplastic/amyloplastic (A)	ko00500: Starch and sucrose metabolism; ko01100: Metabolic pathways; ko01110: Biosynthesis of secondary metabolites	starch synthase 3, chloroplastic/amyloplastic [Oryza sativa Japonica Group]	SSY3A_ORYSJ RecName: Full=Soluble starch synthase 3a, chloroplastic/amyloplastic {ECO:0000305}; EC=2.4.1.21 {ECO:0000305}; AltName: Full=Protein FLOURY ENDOSPERM 5 {ECO:0000303|PubMed:17297616}; AltName: Full=Soluble starch synthase IIIa {ECO:0000303|PubMed:17297616}; Short=OsSSIIIa {ECO:0000303|PubMed:17297616}; Flags: Precursor;	B9FZG2_ORYSJ SubName: Full=Uncharacterized protein {ECO:0000313|EMBL:EEE68179.1};	--	GO:0009501,amyloplast; GO:0009507,chloroplast; GO:0033201,alpha-1,4-glucan synthase activity; GO:0004373,glycogen (starch) synthase activity; GO:2001070,starch binding; GO:0009011,starch synthase activity; GO:0010021,amylopectin biosynthetic process; GO:0009960,endosperm development; GO:0019252,starch biosynthetic process; GO:0003674,molecular_function; GO:0003824,catalytic activity; GO:0016740,t…	PF16760.8:Starch/carbohydrate-binding module (family 53)	--	--	--
novel.364	8.3788	11.1801	7.8938	0	0	0	329	484	305	0	0	0	-10.2459	7.54172e-18	4.90425e-16	down	chr10	2993081	2994407	-	--	--	--	--	--	--	A0A0E0QWA7_ORYRU SubName: Full=Uncharacterized protein {ECO:0000313|EnsemblPlants:ORUFI10G02450.1};	--	--	--	--	--	--
Os08t0414900-00	0	0.3981	0.0743	3.8242	5.3853	4.0075	0	6	1	48	69	45	5.24898	7.90483e-18	5.11624e-16	up	chr08	19843567	19844028	+	Os08t0414900-00	--	--	--	hypothetical protein EE612_031404, partial [Oryza sativa]	--	A0A0P0WRL8_ORYSJ SubName: Full=Os05g0584950 protein {ECO:0000313|EMBL:BAS95563.1}; Flags: Fragment;	--	--	--	--	--	--
Os04t0115700-02	4.126	4.1794	4.1333	0	0	0	351	392	346	0	0	0	-10.2298	8.09995e-18	5.21803e-16	down	chr04	937900	940774	+	Os04t0115700-02	--	--	--	unnamed protein product [Oryza sativa Japonica Group]	--	B7EKE5_ORYSJ SubName: Full=cDNA clone:J013129D08, full insert sequence {ECO:0000313|EMBL:BAG92842.1};	--	--	--	--	--	--
Os11t0483900-01	4.588	3.6446	4.2969	10.092	8.5746	8.8713	153	134	141	309	268	243	1.65471	1.0297e-17	6.60251e-16	up	chr11	17030040	17032586	+	Os11t0483900-01	--	K23538 ELMO domain-containing protein | (RefSeq) ELMO domain-containing protein A isoform X1 (A)	--	ELMO domain-containing protein A isoform X2 [Oryza sativa Japonica Group]	--	Q0ISP5_ORYSJ SubName: Full=Os11g0483900 protein {ECO:0000313|EMBL:BAT14054.1}; SubName: Full=Phagocytosis and cell motility protein ELMO1, putative, expressed {ECO:0000313|EMBL:ABG22490.1}; SubName: Full=cDNA clone:J023051L23, full insert sequence {ECO:0000313|EMBL:BAG91897.1};	Uncharacterized conserved protein	--	PF04727.16:ELMO/CED-12 family	--	--	--
novel.154	0.0843	0.0612	0.0171	0.9363	0.9172	0.8619	5	4	1	51	51	42	4.57554	1.06485e-17	6.79628e-16	up	chr03	34788517	34790835	+	--	--	--	--	--	--	--	--	--	--	--	--	--
Os04t0489800-01	3.5991	3.0033	4.6329	12.792	8.7425	8.369	300	276	380	979	683	573	1.92517	1.07066e-17	6.8019e-16	up	chr04	24471709	24479383	+	Os04t0489800-01	--	K09561 STIP1 homology and U-box containing protein 1 [EC:2.3.2.27] | (RefSeq) E3 ubiquitin-protein ligase CHIP (A)	ko04120: Ubiquitin mediated proteolysis; ko04141: Protein processing in endoplasmic reticulum	U-box domain-containing protein 6-like [Oryza sativa Japonica Group]	PUB45_ARATH RecName: Full=U-box domain-containing protein 45; EC=2.3.2.27; AltName: Full=Plant U-box protein 45; AltName: Full=RING-type E3 ubiquitin transferase PUB45 {ECO:0000305};	A0A0P0WBP6_ORYSJ RecName: Full=RING-type E3 ubiquitin transferase {ECO:0000256|ARBA:ARBA00012483}; EC=2.3.2.27 {ECO:0000256|ARBA:ARBA00012483};	FOG: Armadillo/beta-catenin-like repeats	GO:0005737,cytoplasm; GO:0005634,nucleus; GO:0070696,transmembrane receptor protein serine/threonine kinase binding; GO:0004842,ubiquitin-protein transferase activity; GO:0016567,protein ubiquitination; GO:0003674,molecular_function; GO:0005102,signaling receptor binding; GO:0005488,binding; GO:0005515,protein binding; GO:0033612,receptor serine/threonine kinase binding; GO:0003824,catalytic acti…	PF04564.18:U-box domain	--	--	--
Os12t0150500-00	91.9491	87.8929	99.7364	177.039	158.832	165.581	1559	1643	1664	2756	2524	2306	1.35759	1.08653e-17	6.87104e-16	up	chr12	2506938	2507510	+	Os12t0150500-00	--	--	--	chemocyanin [Oryza sativa Japonica Group]	UCC1_ARATH RecName: Full=Uclacyanin 1 {ECO:0000303|PubMed:9761472}; Flags: Precursor;	A0A8J8Y774_ORYSJ SubName: Full=Os12g0150500 protein {ECO:0000313|EMBL:BAF29186.2};	--	GO:0031225,anchored component of membrane; GO:0046658,anchored component of plasma membrane; GO:0009055,electron transfer activity; GO:0046872,metal ion binding; GO:0003674,molecular_function; GO:0003824,catalytic activity; GO:0016491,oxidoreductase activity; GO:0005488,binding; GO:0043167,ion binding; GO:0043169,cation binding; GO:0005575,cellular_component; GO:0016020,membrane; GO:0031224,intri…	PF02298.20:Plastocyanin-like domain	--	--	--
Os01t0661750-00	3.0549	3.2038	3.9777	15.0768	10.1859	10.2279	32	37	41	145	100	88	2.31971	1.10798e-17	6.97471e-16	up	chr01	27032052	27032405	+	Os01t0661750-00	--	--	--	hypothetical protein OsI_03149 [Oryza sativa Indica Group]	--	B8A792_ORYSI SubName: Full=Uncharacterized protein {ECO:0000313|EMBL:EEC71219.1};	--	--	--	--	--	--
Os03t0341000-01	5.3712	5.2668	6.0191	11.9848	10.5324	12.6896	185	200	204	379	340	359	1.59881	1.14445e-17	7.17155e-16	up	chr03	12713329	12714583	+	Os03t0341000-01	--	K09286 EREBP-like factor | (RefSeq) ethylene-responsive transcription factor RAP2-3 (A)	--	ethylene-responsive transcription factor RAP2-3 [Oryza sativa Japonica Group]	ERF71_ARATH RecName: Full=Ethylene-responsive transcription factor ERF071 {ECO:0000305}; Short=AtERF71 {ECO:0000303|PubMed:25344007}; AltName: Full=Protein HYPOXIA RESPONSIVE ERF 2 {ECO:0000303|PubMed:20113439};	Q10LN8_ORYSJ SubName: Full=AP2 domain containing protein, expressed {ECO:0000313|EMBL:ABF95860.1}; SubName: Full=Os03g0341000 protein {ECO:0000313|EMBL:BAS84123.1}; SubName: Full=cDNA clone:002-182-G01, full insert sequence {ECO:0000313|EMBL:BAG99249.1};	--	GO:0005634,nucleus; GO:0003700,DNA-binding transcription factor activity; GO:1990837,sequence-specific double-stranded DNA binding; GO:0071456,cellular response to hypoxia; GO:0006952,defense response; GO:0009873,ethylene-activated signaling pathway; GO:0045893,positive regulation of transcription, DNA-templated; GO:2000280,regulation of root development; GO:0034059,response to anoxia; GO:0009414…	PF00847.23:AP2 domain	AP2/ERF-ERF	TF	AP2/ERF->AP2/ERF-ERF
novel.224	8.6262	8.4234	9.3508	15.4456	15.183	14.8815	705	759	752	1159	1163	999	1.29613	1.16785e-17	7.25256e-16	up	chr05	24502847	24505608	-	--	--	--	--	hypothetical protein OsI_20479 [Oryza sativa Indica Group]	--	A0A0E0PPH1_ORYRU SubName: Full=Uncharacterized protein {ECO:0000313|EnsemblPlants:ORUFI05G22910.1};	--	GO:0016021,integral component of membrane; GO:0005575,cellular_component; GO:0016020,membrane; GO:0031224,intrinsic component of membrane; GO:0110165,cellular anatomical entity	--	--	--	--
Os01t0940800-01	15.811	15.4003	18.5526	4.3495	3.5652	3.2412	582	625	672	147	123	98	-1.64904	1.1679e-17	7.25256e-16	down	chr01	41349731	41351118	+	Os01t0940800-01	--	K25108 licheninase [EC:3.2.1.73] | (RefSeq) lichenase-2 (A)	--	glucan endo-1,3-beta-glucosidase GII [Oryza sativa Japonica Group]	E13B_HORVU RecName: Full=Glucan endo-1,3-beta-glucosidase GII; EC=3.2.1.39 {ECO:0000269|PubMed:8514770}; AltName: Full=(1->3)-beta-glucan endohydrolase GII; AltName: Full=(1->3)-beta-glucanase isoenzyme GII; AltName: Full=Beta-1,3-endoglucanase GII; Flags: Precursor;	A0A0P0VCN6_ORYSJ SubName: Full=Os01g0940800 protein {ECO:0000313|EMBL:BAF07271.1};	--	GO:0042973,glucan endo-1,3-beta-D-glucosidase activity; GO:0006076,(1->3)-beta-D-glucan catabolic process; GO:0050832,defense response to fungus; GO:0003674,molecular_function; GO:0003824,catalytic activity; GO:0004553,hydrolase activity, hydrolyzing O-glycosyl compounds; GO:0008422,beta-glucosidase activity; GO:0015926,glucosidase activity; GO:0016787,hydrolase activity; GO:0016798,hydrolase act…	PF00332.21:Glycosyl hydrolases family 17	--	--	--
Os10t0204400-01	2.0878	2.6975	1.2211	4.9241	5.0962	3.9132	139	198	80	301	318	214	1.7414	1.20031e-17	7.4204e-16	up	chr10	7438368	7444003	-	Os10t0204400-01	--	K01610 phosphoenolpyruvate carboxykinase (ATP) [EC:4.1.1.49] | (RefSeq) phosphoenolpyruvate carboxykinase [ATP] (A)	ko00010: Glycolysis / Gluconeogenesis; ko00020: Citrate cycle (TCA cycle); ko00620: Pyruvate metabolism; ko00710: Carbon fixation in photosynthetic organisms; ko01100: Metabolic pathways; ko01110: Biosynthesis of secondary metabolites; ko01200: Carbon metabolism	phosphoenolpyruvate carboxykinase (ATP) [Oryza sativa Japonica Group]	PCKA1_ARATH RecName: Full=Phosphoenolpyruvate carboxykinase (ATP) 1 {ECO:0000303|PubMed:17283014}; Short=AtPCK1 {ECO:0000303|PubMed:19807880}; Short=PEP carboxykinase 1 {ECO:0000303|PubMed:17283014}; Short=PEPCK 1 {ECO:0000303|PubMed:17283014}; EC=4.1.1.49 {ECO:0000269|PubMed:19807880};	Q7G466_ORYSJ RecName: Full=Phosphoenolpyruvate carboxykinase (ATP) {ECO:0000256|ARBA:ARBA00012363}; EC=4.1.1.49 {ECO:0000256|ARBA:ARBA00012363};	--	GO:0005737,cytoplasm; GO:0005829,cytosol; GO:0005730,nucleolus; GO:0005524,ATP binding; GO:0046872,metal ion binding; GO:0004612,phosphoenolpyruvate carboxykinase (ATP) activity; GO:0016036,cellular response to phosphate starvation; GO:0050832,defense response to fungus; GO:0006094,gluconeogenesis; GO:0000166,nucleotide binding; GO:0003674,molecular_function; GO:0005488,binding; GO:0017076,purine…	PF01293.23:Phosphoenolpyruvate carboxykinase	--	--	--
Os01t0794400-01	4.1855	4.1434	3.8403	6.3561	8.2936	7.5125	175	191	158	244	325	258	1.36985	1.20572e-17	7.42056e-16	up	chr01	33642080	33650929	+	Os01t0794400-01	--	K17609 nucleoredoxin [EC:1.8.1.8] | (RefSeq) probable nucleoredoxin 2 isoform X1 (A)	--	probable nucleoredoxin 2 isoform X1 [Oryza sativa Japonica Group]	NRX2_ORYSJ RecName: Full=Probable nucleoredoxin 2; Short=OsNrx2; EC=1.8.1.8;	I1NSC6_ORYGL RecName: Full=Thioredoxin domain-containing protein {ECO:0000259|PROSITE:PS51352};	Thioredoxin, nucleoredoxin and related proteins	GO:0047134,protein-disulfide reductase activity; GO:0003674,molecular_function; GO:0003824,catalytic activity; GO:0015036,disulfide oxidoreductase activity; GO:0016491,oxidoreductase activity; GO:0016651,oxidoreductase activity, acting on NAD(P)H; GO:0016667,oxidoreductase activity, acting on a sulfur group of donors; GO:0016668,oxidoreductase activity, acting on a sulfur group of donors, NAD(P) …	PF13905.9:Thioredoxin-like	--	--	--
Os04t0618400-01	543.065	602.176	489.072	142.771	211.197	185.771	7424	9076	6579	1792	2706	2086	-1.09434	1.31414e-17	8.0519e-16	down	chr04	31410510	31410971	+	Os04t0618400-01	--	--	--	hypothetical protein OsJ_16183 [Oryza sativa Japonica Group]	--	A3AXG4_ORYSJ SubName: Full=Os04g0618400 protein {ECO:0000313|EMBL:BAS91035.1}; SubName: Full=cDNA clone:002-136-A06, full insert sequence {ECO:0000313|EMBL:BAG98253.1};	--	--	--	--	--	--
Os04t0321500-01	10.262	12.667	11.0561	0	0.3293	0.0939	133	181	141	0	4	1	-5.80604	1.5005e-17	9.15306e-16	down	chr04	14804703	14805459	+	Os04t0321500-01	--	K02899 large subunit ribosomal protein L27 | (RefSeq) 50S ribosomal protein L27 (A)	ko03010: Ribosome	hypothetical protein EE612_023122 [Oryza sativa]	RK27_PHATC RecName: Full=50S ribosomal protein L27, chloroplastic {ECO:0000255|HAMAP-Rule:MF_00539};	A0A5S6RAS3_ORYSJ SubName: Full=OSJNBa0041M06.7 protein {ECO:0000313|EMBL:CAE04705.2}; SubName: Full=OSJNBb0062H02.1 protein {ECO:0000313|EMBL:CAD40294.2};	Mitochondrial ribosomal protein MRP7 (L2)	GO:0009507,chloroplast; GO:0005840,ribosome; GO:0003735,structural constituent of ribosome; GO:0006412,translation; GO:0003674,molecular_function; GO:0005198,structural molecule activity; GO:0006518,peptide metabolic process; GO:0006807,nitrogen compound metabolic process; GO:0008150,biological_process; GO:0008152,metabolic process; GO:0009058,biosynthetic process; GO:0009059,macromolecule biosyn…	PF01016.22:Ribosomal L27 protein	--	--	--
Os01t0824700-01	1.0789	0.8582	0.9109	2.1333	3.3649	1.9602	65	57	54	118	190	97	1.87987	1.82424e-17	1.10788e-15	up	chr01	35238064	35240841	+	Os01t0824700-01	--	--	--	uncharacterized protein LOC4327578 [Oryza sativa Japonica Group]	--	Q0JI48_ORYSJ SubName: Full=Os01g0824700 protein {ECO:0000313|EMBL:BAS75005.1}; SubName: Full=cDNA clone:J023063M01, full insert sequence {ECO:0000313|EMBL:BAH00307.1};	--	--	PF12937.10:F-box-like	--	--	--
Os08t0539200-01	1.4889	1.3191	1.0909	3.7336	3.6206	4.3842	43	42	31	99	98	104	2.11184	1.8877e-17	1.1414e-15	up	chr08	26945672	26946647	+	Os08t0539200-01	--	--	--	uncharacterized protein LOC4346179 [Oryza sativa Japonica Group]	--	A3BVA6_ORYSJ SubName: Full=Os08g0539200 protein {ECO:0000313|EMBL:BAF24289.1};	--	--	PF05553.14:Cotton fibre expressed protein	--	--	--
Os01t0375000-01	38.9528	43.141	32.0149	9.5921	15.35	11.5299	2583	3154	2089	584	954	628	-1.14577	2.01097e-17	1.21062e-15	down	chr01	15462065	15465895	-	Os01t0375000-01	--	K14538 nuclear GTP-binding protein | (RefSeq) guanine nucleotide-binding protein-like NSN1 (A)	ko03008: Ribosome biogenesis in eukaryotes	guanine nucleotide-binding protein-like NSN1 [Oryza sativa Japonica Group]	NSN1_ARATH RecName: Full=Guanine nucleotide-binding protein-like NSN1 {ECO:0000305}; Short=Nucleolar GTP-binding protein NSN1 {ECO:0000305}; AltName: Full=DAR GTPase 4 {ECO:0000303|PubMed:16849600}; AltName: Full=Protein nucleostemin-like 1 {ECO:0000303|PubMed:22357616};	A0A0D3ENX6_9ORYZ RecName: Full=CP-type G domain-containing protein {ECO:0000259|PROSITE:PS51721};	GTPase	GO:0005730,nucleolus; GO:0009506,plasmodesma; GO:0005525,GTP binding; GO:0003729,mRNA binding; GO:0048825,cotyledon development; GO:0048444,floral organ morphogenesis; GO:0010077,maintenance of inflorescence meristem identity; GO:0045892,negative regulation of transcription, DNA-templated; GO:0045995,regulation of embryonic development; GO:0045604,regulation of epidermal cell differentiation; GO:…	PF08701.14:GNL3L/Grn1 putative GTPase	--	--	--
Os11t0644600-00	5.4273	5.9351	4.4202	1.0481	1.4169	1.0544	282	340	226	50	69	45	-1.65732	2.12054e-17	1.27103e-15	down	chr11	25589890	25591645	+	Os11t0644600-00	--	--	--	putative ciliary rootlet coiled-coil protein 2 [Oryza sativa Japonica Group]	--	Q2R0I2_ORYSJ SubName: Full=Os11g0644600 protein {ECO:0000313|EMBL:BAT15035.1}; SubName: Full=Retrotransposon protein, putative, unclassified, expressed {ECO:0000313|EMBL:ABA95085.1};	--	--	PF05377.14:Flagella accessory protein C (FlaC)	--	--	--
Os06t0491566-01	0.059	0.0357	0.0599	0.7494	1.4054	1.1728	3	2	3	35	67	49	4.93738	2.16366e-17	1.29126e-15	up	chr06	16968153	16970345	-	Os06t0491566-01	--	--	--	Os06g0491566, partial [Oryza sativa Japonica Group]	--	A0A0P0WXA5_ORYSJ SubName: Full=Os06g0491566 protein {ECO:0000313|EMBL:BAS97860.1}; Flags: Fragment;	--	--	--	--	--	--
Os01t0959100-01	119.739	118.463	120.658	28.2045	34.4737	38.8301	2016	2199	1999	436	544	537	-1.31346	2.29392e-17	1.3631e-15	down	chr01	42281274	42281973	-	Os01t0959100-01	--	--	--	abscisic stress-ripening protein 3 [Oryza sativa Japonica Group]	ASR1_SOLLC RecName: Full=Abscisic stress-ripening protein 1 {ECO:0000303|Ref.2};	Q8S2D0_ORYSJ SubName: Full=Os01g0959100 protein {ECO:0000313|EMBL:BAS76318.1}; SubName: Full=Putative fruit-ripening protein {ECO:0000313|EMBL:BAB89003.1}; SubName: Full=cDNA clone:001-110-F01, full insert sequence {ECO:0000313|EMBL:BAG88534.1};	--	GO:0005634,nucleus; GO:0032991,protein-containing complex; GO:0042802,identical protein binding; GO:0008270,zinc ion binding; GO:0009414,response to water deprivation; GO:0010043,response to zinc ion; GO:0003674,molecular_function; GO:0005488,binding; GO:0005515,protein binding; GO:0043167,ion binding; GO:0043169,cation binding; GO:0046872,metal ion binding; GO:0046914,transition metal ion bindin…	PF02496.19:ABA/WDS induced protein	--	--	--
Os04t0534500-01	16.7474	17.0748	17.0958	31.1642	27.6712	29.5932	669	752	672	1143	1036	971	1.31682	2.48832e-17	1.47228e-15	up	chr04	26716441	26719460	-	Os04t0534500-01	--	--	--	hypothetical protein DAI22_04g208000 [Oryza sativa Japonica Group]	--	A0A0D3FYC7_9ORYZ SubName: Full=Uncharacterized protein {ECO:0000313|EnsemblPlants:OBART04G19910.1};	--	GO:0016021,integral component of membrane; GO:0005575,cellular_component; GO:0016020,membrane; GO:0031224,intrinsic component of membrane; GO:0110165,cellular anatomical entity	--	--	--	--
Os10t0457200-01	0.976	0.4801	0.8573	3.1709	3.2475	1.7118	59	32	51	176	184	85	2.31059	3.10841e-17	1.83131e-15	up	chr10	16755659	16761229	-	Os10t0457200-01	--	K01728 pectate lyase [EC:4.2.2.2] | (RefSeq) probable pectate lyase 5 (A)	ko00040: Pentose and glucuronate interconversions; ko01100: Metabolic pathways	probable pectate lyase 5 [Oryza sativa Japonica Group]	PLY12_ARATH RecName: Full=Probable pectate lyase 12; EC=4.2.2.2; Flags: Precursor;	A0A0P0XVJ6_ORYSJ RecName: Full=Pectate lyase {ECO:0000256|ARBA:ARBA00012272, ECO:0000256|RuleBase:RU361123}; EC=4.2.2.2 {ECO:0000256|ARBA:ARBA00012272, ECO:0000256|RuleBase:RU361123};	--	GO:0031225,anchored component of membrane; GO:0046872,metal ion binding; GO:0030570,pectate lyase activity; GO:0045490,pectin catabolic process; GO:0003674,molecular_function; GO:0005488,binding; GO:0043167,ion binding; GO:0043169,cation binding; GO:0003824,catalytic activity; GO:0016829,lyase activity; GO:0016835,carbon-oxygen lyase activity; GO:0016837,carbon-oxygen lyase activity, acting on po…	PF00544.22:Pectate lyase	--	--	--
Os11t0237700-01	2.6407	3.3145	2.6294	0.2615	0.2277	0.1299	99	137	97	9	8	4	-3.27325	3.27066e-17	1.9187e-15	down	chr11	7346265	7348818	-	Os11t0237700-01	--	K11145 mini-ribonuclease III [EC:3.1.26.-] | (RefSeq) mini-ribonuclease 3 (A)	--	uncharacterized protein LOC4350155 [Oryza sativa Japonica Group]	--	A0A0N7KSP1_ORYSJ SubName: Full=Os11g0237700 protein {ECO:0000313|EMBL:BAT13362.1};	--	GO:0004525,ribonuclease III activity; GO:0006396,RNA processing; GO:0003674,molecular_function; GO:0003824,catalytic activity; GO:0004518,nuclease activity; GO:0004519,endonuclease activity; GO:0004521,endoribonuclease activity; GO:0004540,ribonuclease activity; GO:0016787,hydrolase activity; GO:0016788,hydrolase activity, acting on ester bonds; GO:0016891,endoribonuclease activity, producing 5'-…	PF00636.29:Ribonuclease III domain	--	--	--
Os08t0152800-00	82.9768	74.633	85.9035	181.96	138.499	152.437	3953	3920	4027	7959	6184	5965	1.47993	3.35122e-17	1.95762e-15	up	chr08	3022668	3026892	-	Os08t0152800-00	--	--	--	transmembrane protein 120 homolog isoform X1 [Oryza sativa Japonica Group]	--	A0A0P0XBR8_ORYSJ SubName: Full=Os08g0152800 protein {ECO:0000313|EMBL:BAT03857.1};	Predicted membrane protein	GO:0016021,integral component of membrane; GO:0016020,membrane; GO:0005575,cellular_component; GO:0031224,intrinsic component of membrane; GO:0110165,cellular anatomical entity	PF07851.16:TMPIT-like protein	--	--	--
Os03t0111400-01	24.8822	21.8387	26.6703	48.2011	44.3131	48.6041	402	389	424	715	671	645	1.45675	3.58522e-17	2.08548e-15	up	chr03	656536	657827	-	Os03t0111400-01	--	--	--	Os03g0111400, partial [Oryza sativa Japonica Group]	HIP39_ARATH RecName: Full=Heavy metal-associated isoprenylated plant protein 39 {ECO:0000303|PubMed:21072340, ECO:0000303|PubMed:23368984}; Short=AtHIP39 {ECO:0000303|PubMed:21072340, ECO:0000303|PubMed:23368984}; Flags: Precursor;	Q0DVV0_ORYSJ SubName: Full=Os03g0111400 protein {ECO:0000313|EMBL:BAF10638.2}; Flags: Fragment;	Copper chaperone	GO:0046872,metal ion binding; GO:0003674,molecular_function; GO:0005488,binding; GO:0043167,ion binding; GO:0043169,cation binding	PF00403.29:Heavy-metal-associated domain	--	--	--
Os02t0132200-00	3.9312	2.8316	4.4315	10.5063	8.3889	8.084	238	189	264	584	476	402	1.77837	3.69197e-17	2.13855e-15	up	chr02	1673076	1676637	-	Os02t0132200-00	--	--	--	Os02g0132200, partial [Oryza sativa Japonica Group]	--	A0A0P0VEF9_ORYSJ SubName: Full=Os02g0132200 protein {ECO:0000313|EMBL:BAS76829.1}; Flags: Fragment;	--	--	--	--	--	--
Os01t0615500-00	3.0706	2.8846	3.2877	7.8036	6.3379	5.652	168	174	177	392	325	254	1.61525	4.03547e-17	2.32774e-15	up	chr01	24408462	24410310	-	Os01t0615500-00	--	K05681 ATP-binding cassette, subfamily G (WHITE), member 2 | (RefSeq) ABC transporter G family member 25 (A)	ko02010: ABC transporters	ABC transporter G family member 10 [Oryza sativa Japonica Group]	AB10G_ARATH RecName: Full=ABC transporter G family member 10; Short=ABC transporter ABCG.10; Short=AtABCG10; AltName: Full=Probable white-brown complex homolog protein 10; Short=AtWBC10;	A0A0N7KDB6_ORYSJ SubName: Full=ABC transporter-like {ECO:0000313|EMBL:BAB17113.1}; SubName: Full=Os01g0615500 protein {ECO:0000313|EMBL:BAS73161.1};	Transporter, ABC superfamily (Breast cancer resistance protein)	GO:0016021,integral component of membrane; GO:0016020,membrane; GO:0005524,ATP binding; GO:0042626,ATPase-coupled transmembrane transporter activity; GO:0055085,transmembrane transport; GO:0000166,nucleotide binding; GO:0003674,molecular_function; GO:0005488,binding; GO:0017076,purine nucleotide binding; GO:0030554,adenyl nucleotide binding; GO:0032553,ribonucleotide binding; GO:0032555,purine ri…	PF01061.27:ABC-2 type transporter	--	--	--
novel.332	0.3848	0.1745	0.3258	3.0732	3.7632	2.8887	6	3	5	44	55	37	3.97981	4.65844e-17	2.67589e-15	up	chr09	1610308	1610923	-	--	--	--	--	--	--	A0A0E0DQ27_9ORYZ SubName: Full=Uncharacterized protein {ECO:0000313|EnsemblPlants:OMERI05G10900.10};	--	GO:0000166,nucleotide binding; GO:0003674,molecular_function; GO:0005488,binding; GO:0036094,small molecule binding; GO:0097159,organic cyclic compound binding; GO:1901265,nucleoside phosphate binding; GO:1901363,heterocyclic compound binding	--	--	--	--
Os03t0327100-01	7.4557	6.8478	8.1891	15.605	14.2625	12.4922	396	401	428	761	710	545	1.42188	4.94396e-17	2.82811e-15	up	chr03	11937445	11939473	-	Os03t0327100-01	--	--	--	NAC domain-containing protein 92 [Oryza sativa Japonica Group]	NAC46_ARATH RecName: Full=NAC domain-containing protein 46 {ECO:0000303|PubMed:15029955}; Short=ANAC046 {ECO:0000303|PubMed:15029955};	A3AHJ1_ORYSJ SubName: Full=Os03g0327100 protein {ECO:0000313|EMBL:BAF11908.1}; SubName: Full=Putative NAM (No apical meristem) protein {ECO:0000313|EMBL:AAN64996.1};	--	GO:0005634,nucleus; GO:0003700,DNA-binding transcription factor activity; GO:0000976,transcription regulatory region sequence-specific DNA binding; GO:1903648,positive regulation of chlorophyll catabolic process; GO:1900057,positive regulation of leaf senescence; GO:0003674,molecular_function; GO:0140110,transcription regulator activity; GO:0001067,regulatory region nucleic acid binding; GO:00036…	PF02365.18:No apical meristem (NAM) protein	NAC	TF	NAC
Os06t0543601-01	2.6904	2.9881	2.7342	0.2093	0.0879	0.0334	98	120	98	7	3	1	-4.13532	6.68174e-17	3.80639e-15	down	chr06	20497223	20498453	+	Os06t0543601-01	--	--	--	hypothetical protein DAI22_06g180400 [Oryza sativa Japonica Group]	--	I1Q2X0_ORYGL RecName: Full=DUF3778 domain-containing protein {ECO:0000259|Pfam:PF12620};	--	--	PF12620.11:Protein of unknown function (DUF3778)	--	--	--
Os01t0302100-01	1.8624	2.0337	1.6722	0.1182	0.0579	0.1761	103	124	91	6	3	8	-3.49577	6.97875e-17	3.95922e-15	down	chr01	11129520	11131876	+	Os01t0302100-01	--	--	--	hypothetical protein EE612_001993 [Oryza sativa]	--	B7ER10_ORYSJ SubName: Full=Os01g0302100 protein {ECO:0000313|EMBL:BAS71728.1}; SubName: Full=cDNA clone:J023126J21, full insert sequence {ECO:0000313|EMBL:BAG94807.1};	--	--	--	--	--	--
Os04t0250050-00	0.3788	0.2945	0.4675	2.2692	1.7322	1.6471	14	12	17	77	60	50	2.8339	7.77212e-17	4.39125e-15	up	chr04	9686760	9688024	-	Os04t0250050-00	--	--	--	hypothetical protein DAI22_04g071600 [Oryza sativa Japonica Group]	--	A0A0P0W7Q5_ORYSJ SubName: Full=Os04g0250050 protein {ECO:0000313|EMBL:BAS88263.1};	--	--	--	--	--	--
novel.462	3.426	4.5087	3.0819	0.6388	1.0989	0.984	479	695	424	82	144	113	-1.51274	7.81501e-17	4.39746e-15	down	chr12	20657471	20662195	-	--	--	K02128 F-type H+-transporting ATPase subunit c | (RefSeq) ATP synthase subunit 9, mitochondrial (A)	ko00190: Oxidative phosphorylation; ko01100: Metabolic pathways	ATP synthase subunit C family protein [Oryza sativa Japonica Group]	ATP9_MALDO RecName: Full=ATP synthase subunit 9, mitochondrial; AltName: Full=Lipid-binding protein;	Q2QPL0_ORYSJ SubName: Full=ATP synthase subunit C family protein {ECO:0000313|EMBL:ABA99282.1};	--	GO:0016021,integral component of membrane; GO:0031966,mitochondrial membrane; GO:0045263,proton-transporting ATP synthase complex, coupling factor F(o); GO:0005524,ATP binding; GO:0008289,lipid binding; GO:0015078,proton transmembrane transporter activity; GO:0015986,ATP synthesis coupled proton transport; GO:0000166,nucleotide binding; GO:0003674,molecular_function; GO:0005488,binding; GO:001707…	PF00137.24:ATP synthase subunit C	--	--	--
Os11t0615600-01	0.0671	0	0.0341	3.2166	3.5091	3.1869	2	0	1	88	98	78	7.17615	7.86422e-17	4.40716e-15	up	chr11	23934121	23935127	+	Os11t0615600-01	--	--	--	uncharacterized protein LOC4350921 [Oryza sativa Japonica Group]	--	Q2R173_ORYSJ SubName: Full=Expressed protein {ECO:0000313|EMBL:ABA94695.1}; SubName: Full=Os11g0615600 protein {ECO:0000313|EMBL:BAT14860.1};	--	--	--	--	--	--
Os04t0670500-01	16.0331	19.5679	13.8176	4.0874	6.1844	3.4446	816	1098	692	191	295	144	-1.35064	7.9583e-17	4.43154e-15	down	chr04	34205994	34207906	+	Os04t0670500-01	--	K16292 KDEL-tailed cysteine endopeptidase [EC:3.4.22.-] | (RefSeq) vignain (A)	--	cysteine protease 1 [Oryza sativa Japonica Group]	CYSP1_ORYSJ RecName: Full=Cysteine protease 1; EC=3.4.22.-; AltName: Full=OsCP1; Flags: Precursor;	Q258Z5_ORYSA SubName: Full=H0624F09.3 protein {ECO:0000313|EMBL:CAH67695.1};	Cysteine proteinase Cathepsin L	GO:0005615,extracellular space; GO:0005764,lysosome; GO:0004197,cysteine-type endopeptidase activity; GO:0030154,cell differentiation; GO:0009908,flower development; GO:0009555,pollen development; GO:0051603,proteolysis involved in cellular protein catabolic process; GO:0003674,molecular_function; GO:0003824,catalytic activity; GO:0004175,endopeptidase activity; GO:0008233,peptidase activity; GO:…	PF00112.26:Papain family cysteine protease	--	--	--
Os08t0545500-00	0.4134	0.5624	0.5251	2.589	3.1978	1.5518	12	18	15	69	87	37	2.78718	7.97201e-17	4.43154e-15	up	chr08	27320678	27325475	-	Os08t0545500-00	--	K09286 EREBP-like factor | (RefSeq) ethylene-responsive transcription factor ERF039-like (A)	--	Os08g0545500, partial [Oryza sativa Japonica Group]	DRE1I_ORYSJ RecName: Full=Dehydration-responsive element-binding protein 1I; Short=Protein DREB1I;	A0A0P0XIK7_ORYSJ SubName: Full=Os08g0545500 protein {ECO:0000313|EMBL:BAT06534.1}; Flags: Fragment;	--	GO:0005634,nucleus; GO:0003677,DNA binding; GO:0003700,DNA-binding transcription factor activity; GO:0003674,molecular_function; GO:0003676,nucleic acid binding; GO:0005488,binding; GO:0097159,organic cyclic compound binding; GO:1901363,heterocyclic compound binding; GO:0140110,transcription regulator activity; GO:0005575,cellular_component; GO:0005622,intracellular anatomical structure; GO:00432…	--	AP2/ERF-ERF	TF	AP2/ERF->AP2/ERF-ERF
Os08t0396200-01	0.0483	0	0.0491	8.9519	8.5631	8.476	1	0	1	170	166	144	8.63292	8.71241e-17	4.82367e-15	up	chr08	18821265	18821963	+	Os08t0396200-01	--	--	--	hypothetical protein EE612_044088, partial [Oryza sativa]	--	A0A0P0XFN1_ORYSJ SubName: Full=Os08g0396200 protein {ECO:0000313|EMBL:BAT05308.1}; Flags: Fragment;	--	--	--	--	--	--
Os09t0553200-01	67.7666	62.7789	63.3789	101.388	103.81	87.7674	3463	3537	3187	4757	4972	3684	1.10413	9.73585e-17	5.36874e-15	up	chr09	21917324	21922399	+	Os09t0553200-01	--	K00963 UTP--glucose-1-phosphate uridylyltransferase [EC:2.7.7.9] | (RefSeq) UTP--glucose-1-phosphate uridylyltransferase (A)	ko00040: Pentose and glucuronate interconversions; ko00052: Galactose metabolism; ko00500: Starch and sucrose metabolism; ko00520: Amino sugar and nucleotide sugar metabolism; ko01100: Metabolic pathways; ko01110: Biosynthesis of secondary metabolites; ko01240: Biosynthesis of cofactors; ko01250: Biosynthesis of nucleotide sugars	UTP--glucose-1-phosphate uridylyltransferase [Oryza sativa Japonica Group]	UGPA_HORVU RecName: Full=UTP--glucose-1-phosphate uridylyltransferase; EC=2.7.7.9; AltName: Full=UDP-glucose pyrophosphorylase; Short=UDPGP; Short=UGPase;	A0A8J8Y9S8_ORYSJ RecName: Full=UTP--glucose-1-phosphate uridylyltransferase {ECO:0000256|ARBA:ARBA00012415, ECO:0000256|PIRNR:PIRNR000806}; EC=2.7.7.9 {ECO:0000256|ARBA:ARBA00012415, ECO:0000256|PIRNR:PIRNR000806};	UDP-glucose pyrophosphorylase	GO:0005737,cytoplasm; GO:0003983,UTP:glucose-1-phosphate uridylyltransferase activity; GO:0006011,UDP-glucose metabolic process; GO:0003674,molecular_function; GO:0003824,catalytic activity; GO:0016740,transferase activity; GO:0016772,transferase activity, transferring phosphorus-containing groups; GO:0016779,nucleotidyltransferase activity; GO:0051748,UTP-monosaccharide-1-phosphate uridylyltrans…	PF01704.21:UTP--glucose-1-phosphate uridylyltransferase	--	--	--
Os01t0558700-01	7.3624	6.8169	8.1574	17.6523	15.9834	13.1337	144	147	157	317	293	211	1.57599	1.12051e-16	6.15435e-15	up	chr01	21150419	21151079	+	Os01t0558700-01	--	--	--	uncharacterized protein LOC9267897 [Oryza sativa Japonica Group]	--	C7IXF5_ORYSJ SubName: Full=Os01g0558700 protein {ECO:0000313|EMBL:BAS72698.1};	--	--	--	--	--	--
Os06t0721900-00	4.0668	4.1313	6.158	14.8384	10.8478	12.1303	100	112	149	335	250	245	1.9127	1.12671e-16	6.16381e-15	up	chr06	30663229	30665284	+	Os06t0721900-00	--	--	--	Os06g0721900 [Oryza sativa Japonica Group]	U496B_ORYSJ RecName: Full=Putative UPF0496 protein 2;	A0A0P0X1L4_ORYSJ SubName: Full=Os06g0721900 protein {ECO:0000313|EMBL:BAS99551.1}; SubName: Full=Os06g0723650 protein {ECO:0000313|EMBL:BAS99564.1};	--	GO:0016021,integral component of membrane; GO:0005575,cellular_component; GO:0016020,membrane; GO:0031224,intrinsic component of membrane; GO:0110165,cellular anatomical entity	--	--	--	--
novel.47	7.8975	7.6757	9.1183	16.0773	14.5732	14.2964	573	614	651	1071	991	852	1.37511	1.3167e-16	7.17471e-15	up	chr01	36306557	36311086	-	--	--	--	--	hypothetical protein [Oryza sativa Japonica Group]	--	A0A0D3EW60_9ORYZ SubName: Full=Uncharacterized protein {ECO:0000313|EnsemblPlants:OBART01G37060.1};	--	--	--	--	--	--
Os03t0188400-01	0.1288	0.0935	0.1309	1.2064	1.2367	1.3485	5	4	5	43	45	43	3.94857	1.3726e-16	7.44988e-15	up	chr03	4628935	4630514	+	Os03t0188400-01	--	K20558 transcription factor SPEECHLESS | (RefSeq) transcription factor MUTE-like (A)	ko04016: MAPK signaling pathway - plant	transcription factor bHLH96 [Oryza sativa Japonica Group]	BH094_ARATH RecName: Full=Transcription factor bHLH94; AltName: Full=Basic helix-loop-helix protein 94; Short=AtbHLH94; Short=bHLH 94; AltName: Full=Transcription factor EN 16; AltName: Full=bHLH transcription factor bHLH094;	Q8H7N8_ORYSJ SubName: Full=BHLH transcription factor {ECO:0000313|EMBL:ADX60278.1}; SubName: Full=Helix-loop-helix DNA-binding domain containing protein, expressed {ECO:0000313|EMBL:ABF94380.1}; SubName: Full=Os03g0188400 protein {ECO:0000313|EMBL:BAS82697.1}; SubName: Full=cDNA clone:002-130-B03, full insert sequence {ECO:0000313|EMBL:BAG98084.1};	--	GO:0005634,nucleus; GO:0003700,DNA-binding transcription factor activity; GO:0000981,DNA-binding transcription factor activity, RNA polymerase II-specific; GO:0046983,protein dimerization activity; GO:0000978,RNA polymerase II cis-regulatory region sequence-specific DNA binding; GO:0006357,regulation of transcription by RNA polymerase II; GO:0006355,regulation of transcription, DNA-templated; GO:…	PF00010.29:Helix-loop-helix DNA-binding domain	bHLH	TF	bHLH
Os05t0148000-02	0.0468	0	0	0.816	0.8368	0.8836	4	0	0	64	67	62	6.31858	1.38567e-16	7.49131e-15	up	chr05	2748512	2752887	-	Os05t0148000-02	--	--	--	hypothetical protein EE612_027098, partial [Oryza sativa]	--	A0A0P0WHY9_ORYSJ SubName: Full=Os05g0148000 protein {ECO:0000313|EMBL:BAS92267.1}; Flags: Fragment;	--	GO:0016021,integral component of membrane; GO:0005575,cellular_component; GO:0016020,membrane; GO:0031224,intrinsic component of membrane; GO:0110165,cellular anatomical entity	--	--	--	--
Os06t0699600-01	16.9914	16.7294	16.4338	28.3846	26.3434	24.5665	1450	1574	1380	2224	2107	1722	1.17719	1.54501e-16	8.32011e-15	up	chr06	29407744	29411786	+	Os06t0699600-01	--	--	--	protein CHLOROPLAST IMPORT APPARATUS 2 [Oryza sativa Japonica Group]	CIA2_ARATH RecName: Full=Protein CHLOROPLAST IMPORT APPARATUS 2; Flags: Precursor;	Q5Z857_ORYSJ SubName: Full=Os06g0699600 protein {ECO:0000313|EMBL:BAS99328.1}; SubName: Full=cDNA clone:J023110D04, full insert sequence {ECO:0000313|EMBL:BAH00416.1};	GATA-4/5/6 transcription factors	GO:0009507,chloroplast; GO:0005634,nucleus; GO:0045036,protein targeting to chloroplast; GO:0006355,regulation of transcription, DNA-templated; GO:0006605,protein targeting; GO:0006810,transport; GO:0006811,ion transport; GO:0006820,anion transport; GO:0006886,intracellular protein transport; GO:0008104,protein localization; GO:0008150,biological_process; GO:0009987,cellular process; GO:0015031,p…	PF06203.17:CCT motif	Others	TR	Others
novel.163	0	0.0172	0	3.0364	5.6657	4.2252	0	1	0	147	280	183	9.83449	1.75165e-16	9.39623e-15	up	chr04	10374547	10382007	-	--	--	--	--	OSJNBb0052B05.6 [Oryza sativa Japonica Group]	--	Q7XWM3_ORYSJ SubName: Full=B1234D02.12 protein {ECO:0000313|EMBL:CAE75888.1}; SubName: Full=OSJNBb0052B05.6 protein {ECO:0000313|EMBL:CAD40003.3};	--	--	--	--	--	--
Os03t0236675-00	12.3534	10.0309	13.0024	23.2894	21.5281	23.3113	420	376	435	727	686	651	1.45651	2.43352e-16	1.30033e-14	up	chr03	7198978	7200126	-	Os03t0236675-00	--	--	--	hypothetical protein LOC_Os03g13340 [Oryza sativa Japonica Group]	--	Q10PF3_ORYSJ SubName: Full=Os03g0236675 protein {ECO:0000313|EMBL:BAS83151.1};	--	--	PF07893.16:Protein of unknown function (DUF1668)	--	--	--
Os03t0122300-01	0.3422	0.3581	0.3745	1.29	2.2185	1.5701	13	15	14	45	79	49	2.73473	2.57158e-16	1.36879e-14	up	chr03	1235460	1244932	-	Os03t0122300-01	--	K24028 salicylic acid 3-hydroxylase [EC:1.14.11.-] | (RefSeq) naringenin,2-oxoglutarate 3-dioxygenase (A)	--	flavanone 3-dioxygenase 2-like [Oryza sativa Japonica Group]	FL3H2_ORYSJ RecName: Full=Flavanone 3-dioxygenase 2 {ECO:0000305}; EC=1.14.11.9 {ECO:0000269|PubMed:18413994}; AltName: Full=Flavanone 3-beta-hydroxylase 2 {ECO:0000305}; AltName: Full=Flavanone 3-hydroxylase 2 {ECO:0000303|PubMed:18413994}; Short=OsF3H-2 {ECO:0000303|PubMed:18413994};	Q10SI2_ORYSJ SubName: Full=Os03g0122300 protein {ECO:0000313|EMBL:BAS82043.1}; SubName: Full=Oxidoreductase, 2OG-Fe oxygenase family protein, expressed {ECO:0000313|EMBL:ABF93706.1}; SubName: Full=cDNA clone:006-204-B12, full insert sequence {ECO:0000313|EMBL:BAG96661.1};	Iron/ascorbate family oxidoreductases	GO:0051213,dioxygenase activity; GO:0031418,L-ascorbic acid binding; GO:0046872,metal ion binding; GO:0045486,naringenin 3-dioxygenase activity; GO:0009813,flavonoid biosynthetic process; GO:0003674,molecular_function; GO:0003824,catalytic activity; GO:0016491,oxidoreductase activity; GO:0005488,binding; GO:0019842,vitamin binding; GO:0030246,carbohydrate binding; GO:0031406,carboxylic acid bindi…	PF03171.23:2OG-Fe(II) oxygenase superfamily	--	--	--
Os08t0561800-01	0	0.0543	0.0609	1.0001	1.6613	0.7777	0	3	3	46	78	32	5.37624	2.67281e-16	1.41721e-14	up	chr08	28135572	28137264	+	Os08t0561800-01	--	--	--	hypothetical protein DAI22_08g251100 [Oryza sativa Japonica Group]	KN14G_ORYSJ RecName: Full=Kinesin-like protein KIN-14G {ECO:0000305};	A0A0P0XJG8_ORYSJ SubName: Full=Os08g0561800 protein {ECO:0000313|EMBL:BAT06709.1}; Flags: Fragment;	--	GO:0005871,kinesin complex; GO:0005874,microtubule; GO:0005524,ATP binding; GO:0016887,ATPase activity; GO:0008017,microtubule binding; GO:0003777,microtubule motor activity; GO:0007018,microtubule-based movement; GO:0051225,spindle assembly; GO:0000166,nucleotide binding; GO:0003674,molecular_function; GO:0005488,binding; GO:0017076,purine nucleotide binding; GO:0030554,adenyl nucleotide binding…	--	--	--	--
Os04t0415000-01	2.5652	2.7698	2.8138	5.0999	7.0813	6.246	63	75	68	115	163	126	1.67784	3.01657e-16	1.59335e-14	up	chr04	20508625	20509566	+	Os04t0415000-01	--	--	--	uncharacterized protein LOC4335802 [Oryza sativa Japonica Group]	GIR1_ARATH RecName: Full=Protein GL2-INTERACTING REPRESSOR 1 {ECO:0000303|PubMed:28526410};	A0A0E0P8Z0_ORYRU SubName: Full=Uncharacterized protein {ECO:0000313|EnsemblPlants:ORUFI04G13260.1};	--	GO:0005634,nucleus; GO:0045892,negative regulation of transcription, DNA-templated; GO:0080147,root hair cell development; GO:0006139,nucleobase-containing compound metabolic process; GO:0006351,transcription, DNA-templated; GO:0006355,regulation of transcription, DNA-templated; GO:0006725,cellular aromatic compound metabolic process; GO:0006807,nitrogen compound metabolic process; GO:0008150,bio…	--	--	--	--
Os02t0766600-01	62.1465	64.8006	63.6592	96.0245	96.6325	102.602	1758	2021	1772	2494	2562	2384	1.14786	3.82423e-16	2.01225e-14	up	chr02	32273871	32275117	+	Os02t0766600-01	--	--	--	uncharacterized protein LOC4330837 [Oryza sativa Japonica Group]	--	Q6Z313_ORYSJ SubName: Full=Os02g0766600 protein {ECO:0000313|EMBL:BAS81068.1}; SubName: Full=cDNA clone:006-204-C02, full insert sequence {ECO:0000313|EMBL:BAG87121.1}; SubName: Full=cDNA clone:J033072H02, full insert sequence {ECO:0000313|EMBL:BAG94099.1};	FOG: PPR repeat	--	PF07939.14:Protein of unknown function (DUF1685)	--	--	--
Os01t0898600-01	12.4082	11.7635	13.3068	27.4363	22.5529	24.2916	199	208	210	404	339	320	1.50653	3.91923e-16	2.05439e-14	up	chr01	39070132	39072668	-	Os01t0898600-01	--	--	--	hypothetical protein OsI_04795 [Oryza sativa Indica Group]	--	A0A0E0N699_ORYRU SubName: Full=Uncharacterized protein {ECO:0000313|EnsemblPlants:ORUFI01G43870.1};	--	GO:0016021,integral component of membrane; GO:0005575,cellular_component; GO:0016020,membrane; GO:0031224,intrinsic component of membrane; GO:0110165,cellular anatomical entity	PF07298.14:NnrU protein	--	--	--
Os12t0594000-00	0.7841	0.7252	0.8125	2.6292	2.1983	1.5724	51	52	52	157	134	84	1.97855	3.95612e-16	2.06588e-14	up	chr12	24915108	24917305	+	Os12t0594000-00	--	--	--	Os12g0594000 [Oryza sativa Japonica Group]	JGB_ARATH RecName: Full=Protein JINGUBANG {ECO:0000303|PubMed:27468890};	A0A0P0YBW3_ORYSJ SubName: Full=Os12g0594000 protein {ECO:0000313|EMBL:BAT17899.1};	FOG: WD40 repeat	GO:0005737,cytoplasm; GO:0005634,nucleus; GO:0009846,pollen germination; GO:0000003,reproduction; GO:0008150,biological_process; GO:0009856,pollination; GO:0022414,reproductive process; GO:0032501,multicellular organismal process; GO:0044706,multi-multicellular organism process; GO:0051704,multi-organism process; GO:0005575,cellular_component; GO:0005622,intracellular anatomical structure; GO:011…	PF00400.35:WD domain, G-beta repeat	--	--	--
novel.404	35.4654	32.7023	38.238	0.107	0.1048	0	361	367	383	1	1	0	-8.42871	4.193e-16	2.18131e-14	down	chr11	9677180	9677523	.	--	--	--	--	hypothetical protein OsI_35780 [Oryza sativa Indica Group]	--	B8BK10_ORYSI SubName: Full=Uncharacterized protein {ECO:0000313|EMBL:EEC67996.1};	--	--	--	--	--	--
Os01t0973000-01	2.9636	3.6076	3.4609	0.2831	0.6657	0.2532	114	153	131	10	24	8	-2.5635	4.62756e-16	2.39833e-14	down	chr01	42954163	42956626	+	Os01t0973000-01	--	K07025 putative hydrolase of the HAD superfamily | (RefSeq) suppressor of disruption of TFIIS (A)	--	hypothetical protein DAI22_01g490700 [Oryza sativa Japonica Group]	--	A0A0E0N876_ORYRU SubName: Full=Uncharacterized protein {ECO:0000313|EnsemblPlants:ORUFI01G49030.1};	Haloacid dehalogenase-like hydrolase	--	PF13419.9:Haloacid dehalogenase-like hydrolase	--	--	--
novel.347	1.5737	1.4556	1.6309	3.2073	3.2085	3.1678	101	103	103	189	193	167	1.5522	4.76739e-16	2.4563e-14	up	chr09	9808769	9810937	+	--	--	K13800 UMP-CMP kinase [EC:2.7.4.14] | (RefSeq) UMP-CMP kinase 2 isoform X1 (A)	ko00240: Pyrimidine metabolism; ko01100: Metabolic pathways; ko01232: Nucleotide metabolism; ko01240: Biosynthesis of cofactors	hypothetical protein DAI22_09g057500 [Oryza sativa Japonica Group]	--	B9G2Y5_ORYSJ SubName: Full=Uncharacterized protein {ECO:0000313|EMBL:EEE69482.1};	--	--	--	--	--	--
Os07t0212300-01	389.044	366.389	400.973	607.83	603	662.217	13676	14200	13870	19618	19867	19121	1.21	4.77505e-16	2.4563e-14	up	chr07	6137057	6141022	-	Os07t0212300-01	--	K07766 diphosphoinositol-polyphosphate diphosphatase [EC:3.6.1.52] | (RefSeq) nudix hydrolase 16, mitochondrial (A)	--	nudix hydrolase 16, mitochondrial [Oryza sativa Japonica Group]	NUD16_ARATH RecName: Full=Nudix hydrolase 16, mitochondrial; Short=AtNUDT16; EC=3.6.1.-; Flags: Precursor;	A3BHS2_ORYSJ SubName: Full=MutT-like protein {ECO:0000313|EMBL:BAC16411.2}; SubName: Full=Os07g0212300 protein {ECO:0000313|EMBL:BAF21092.1};	Diadenosine and diphosphoinositol polyphosphate phosphohydrolase	GO:0005737,cytoplasm; GO:0005739,mitochondrion; GO:0005634,nucleus; GO:0016787,hydrolase activity; GO:0046872,metal ion binding; GO:0003674,molecular_function; GO:0003824,catalytic activity; GO:0005488,binding; GO:0043167,ion binding; GO:0043169,cation binding; GO:0005575,cellular_component; GO:0005622,intracellular anatomical structure; GO:0110165,cellular anatomical entity; GO:0043226,organelle…	PF00293.31:NUDIX domain	--	--	--
Os01t0906000-01	2.7384	2.1808	2.6471	8.0018	6.9836	6.6676	41	36	39	110	98	82	2.03556	5.10775e-16	2.61767e-14	up	chr01	39437968	39438606	-	Os01t0906000-01	--	--	--	hypothetical protein EE612_007458, partial [Oryza sativa]	--	Q0JGT3_ORYSJ SubName: Full=Os01g0906000 protein {ECO:0000313|EMBL:BAS75792.1}; Flags: Fragment;	--	GO:0016020,membrane; GO:0008120,ceramide glucosyltransferase activity; GO:0006679,glucosylceramide biosynthetic process; GO:0003674,molecular_function; GO:0003824,catalytic activity; GO:0008194,UDP-glycosyltransferase activity; GO:0016740,transferase activity; GO:0016757,transferase activity, transferring glycosyl groups; GO:0016758,transferase activity, transferring hexosyl groups; GO:0035251,UD…	--	--	--	--
novel.253	3.3041	4.2673	3.5038	0.2347	0.4215	0.3061	92	131	96	6	11	7	-3.02363	5.1867e-16	2.64829e-14	down	chr06	20233686	20234626	-	--	--	--	--	hypothetical protein [Oryza sativa Indica Group]	--	A0A0E0C4W3_9ORYZ SubName: Full=Uncharacterized protein {ECO:0000313|EnsemblPlants:OMERI01G21420.1};	--	--	--	--	--	--
Os03t0128600-01	37.7482	39.8723	37.5669	63.3024	59.1389	57.4323	869	1012	851	1338	1276	1086	1.1612	5.36173e-16	2.72756e-14	up	chr03	1619517	1620294	+	Os03t0128600-01	--	--	--	hypothetical protein EE612_015070, partial [Oryza sativa]	--	C7J0K2_ORYSJ SubName: Full=Os03g0128600 protein {ECO:0000313|EMBL:BAS82106.1}; Flags: Fragment;	--	--	--	--	--	--
Os10t0372800-01	1.7746	2.4055	2.1403	3.8868	4.4526	4.226	91	136	108	183	214	178	1.5001	5.46011e-16	2.76739e-14	up	chr10	11807697	11811899	-	Os10t0372800-01	--	--	--	hypothetical protein EE612_050990, partial [Oryza sativa]	--	Q0IY35_ORYSJ SubName: Full=Os10g0372800 protein {ECO:0000313|EMBL:BAT10578.1}; Flags: Fragment;	--	--	PF08700.14:Vps51/Vps67	--	--	--
Os04t0548450-00	6.314	6.3324	6.3318	11.4514	11.2774	9.922	227	251	224	378	380	293	1.29484	6.36903e-16	3.21624e-14	up	chr04	27461142	27467245	+	Os04t0548450-00	--	K13415 protein brassinosteroid insensitive 1 [EC:2.7.10.1 2.7.11.1] | (RefSeq) systemin receptor SR160 (A)	ko04075: Plant hormone signal transduction	putative kinase-like protein TMKL1 [Oryza sativa Japonica Group]	TMKL1_ARATH RecName: Full=Putative kinase-like protein TMKL1; Flags: Precursor;	Q5CAF7_ORYSJ SubName: Full=OSJNBa0065H10.10 protein {ECO:0000313|EMBL:CAI64491.1};	Serine/threonine protein kinase	GO:0016021,integral component of membrane; GO:0005886,plasma membrane; GO:0009506,plasmodesma; GO:0005524,ATP binding; GO:0004672,protein kinase activity; GO:0006468,protein phosphorylation; GO:0000166,nucleotide binding; GO:0003674,molecular_function; GO:0005488,binding; GO:0017076,purine nucleotide binding; GO:0030554,adenyl nucleotide binding; GO:0032553,ribonucleotide binding; GO:0032555,puri…	PF00069.28:Protein kinase domain	--	--	--
Os02t0668900-00	1.7261	1.2085	1.4772	3.793	3.9095	3.5761	57	44	48	115	121	97	1.867	7.2669e-16	3.65626e-14	up	chr02	27156852	27158339	-	Os02t0668900-00	--	--	--	hypothetical protein EE612_012914 [Oryza sativa]	GDL87_ARATH RecName: Full=GDSL esterase/lipase At5g55050; EC=3.1.1.-; AltName: Full=Extracellular lipase At5g55050; Flags: Precursor;	A0A0P0VMR3_ORYSJ SubName: Full=Os02g0668900 protein {ECO:0000313|EMBL:BAS80215.1};	--	GO:0005576,extracellular region; GO:0009536,plastid; GO:0016298,lipase activity; GO:0016042,lipid catabolic process; GO:0003674,molecular_function; GO:0003824,catalytic activity; GO:0016787,hydrolase activity; GO:0016788,hydrolase activity, acting on ester bonds; GO:0006629,lipid metabolic process; GO:0008150,biological_process; GO:0008152,metabolic process; GO:0009056,catabolic process; GO:00442…	PF00657.25:GDSL-like Lipase/Acylhydrolase	--	--	--
Os10t0396300-01	12.5302	13.1135	14.8458	25.7198	22.946	30.3263	416	480	485	784	714	827	1.4849	8.05216e-16	4.03662e-14	up	chr10	13289659	13292217	-	Os10t0396300-01	--	K06685 MOB kinase activator 1 | (RefSeq) MOB kinase activator-like 1A (A)	--	MOB kinase activator-like 1A [Oryza sativa Japonica Group]	MOB1A_MEDSF RecName: Full=MOB kinase activator-like 1A; AltName: Full=Mob1 homolog 1A; AltName: Full=Mps one binder kinase activator-like 1A; AltName: Full=MsMob1-1 {ECO:0000303|PubMed:16240174}; AltName: Full=MsMob1-2 {ECO:0000303|PubMed:16240174}; AltName: Full=MsMob1-3 {ECO:0000303|PubMed:16240174}; AltName: Full=MsMob1-A {ECO:0000303|PubMed:16460730};	A0A0E0IRT2_ORYNI SubName: Full=Uncharacterized protein {ECO:0000313|EnsemblPlants:ONIVA10G08580.1};	Cell cycle-associated protein Mob1-1	GO:0005737,cytoplasm; GO:0005856,cytoskeleton; GO:0009524,phragmoplast; GO:0046872,metal ion binding; GO:0003674,molecular_function; GO:0005488,binding; GO:0043167,ion binding; GO:0043169,cation binding; GO:0005575,cellular_component; GO:0005622,intracellular anatomical structure; GO:0110165,cellular anatomical entity; GO:0043226,organelle; GO:0043228,non-membrane-bounded organelle; GO:0043229,in…	PF03637.20:Mob1/phocein family	--	--	--
Os04t0490800-01	4.6487	4.6626	5.4991	10.9835	9.2113	9.193	189	209	220	410	351	307	1.50395	8.34335e-16	4.16745e-14	up	chr04	24527988	24530505	-	Os04t0490800-01	--	K19269 phosphoglycolate phosphatase [EC:3.1.3.18 3.1.3.48] | (RefSeq) phosphoglycolate phosphatase 1B, chloroplastic (A)	ko00630: Glyoxylate and dicarboxylate metabolism; ko01100: Metabolic pathways; ko01110: Biosynthesis of secondary metabolites; ko01200: Carbon metabolism	phosphoglycolate phosphatase 1B, chloroplastic [Oryza sativa Japonica Group]	PGP1A_ARATH RecName: Full=Phosphoglycolate phosphatase 1A, chloroplastic; EC=3.1.3.18; Flags: Precursor;	Q7F985_ORYSJ SubName: Full=OSJNBa0076N16.12 protein {ECO:0000313|EMBL:CAE02489.2}; SubName: Full=OSJNBa0084K20.14 protein {ECO:0000313|EMBL:CAD41136.2}; SubName: Full=Os04g0490800 protein {ECO:0000313|EMBL:BAF15081.1};	p-Nitrophenyl phosphatase	GO:0009507,chloroplast; GO:0016791,phosphatase activity; GO:0008967,phosphoglycolate phosphatase activity; GO:0009853,photorespiration; GO:0003674,molecular_function; GO:0003824,catalytic activity; GO:0016787,hydrolase activity; GO:0016788,hydrolase activity, acting on ester bonds; GO:0042578,phosphoric ester hydrolase activity; GO:0008150,biological_process; GO:0008152,metabolic process; GO:0009…	PF13344.9:Haloacid dehalogenase-like hydrolase	--	--	--
Os10t0325400-01	12.355	12.0813	14.6529	31.7875	23.0474	25.0583	461	497	538	1089	806	768	1.55245	9.37886e-16	4.66776e-14	up	chr10	9000705	9002772	+	Os10t0325400-01	--	--	--	Os10g0325400, partial [Oryza sativa Japonica Group]	--	A0A0P0XTC3_ORYSJ SubName: Full=Os10g0325400 protein {ECO:0000313|EMBL:BAT10327.1}; Flags: Fragment;	--	--	PF03763.16:Remorin, C-terminal region	--	--	--
Os06t0507150-01	10.2146	10.8911	11.5954	21.7772	19.7102	18.9844	188	221	210	368	340	287	1.40152	9.46948e-16	4.69591e-14	up	chr06	18067619	18068240	-	Os06t0507150-01	--	K09273 upstream-binding transcription factor | (RefSeq) high mobility group B protein 13 (A)	--	Os06g0507101, partial [Oryza sativa Japonica Group]	--	C7J3Z1_ORYSJ SubName: Full=Os06g0507150 protein {ECO:0000313|EMBL:BAS97961.1}; Flags: Fragment;	--	--	--	--	--	--
novel.164	0	0	0	1.6834	2.3931	1.5833	0	0	0	82	119	69	9.62189	1.00903e-15	4.98583e-14	up	chr04	11624385	11631784	-	--	--	--	--	OSJNBb0058J09.17 [Oryza sativa Japonica Group]	--	Q7XWW2_ORYSJ SubName: Full=OSJNBa0009K15.1 protein {ECO:0000313|EMBL:CAE05081.1};	--	--	--	--	--	--
Os06t0486900-01	1.5165	1.7357	1.8713	0.059	0.1156	0.022	84	106	102	3	6	1	-4.18221	1.10374e-15	5.43432e-14	down	chr06	16676478	16683024	+	Os06t0486900-01	--	K00122 formate dehydrogenase [EC:1.17.1.9] | (RefSeq) formate dehydrogenase 2, mitochondrial (A)	ko00630: Glyoxylate and dicarboxylate metabolism; ko01100: Metabolic pathways; ko01200: Carbon metabolism	formate dehydrogenase 2, mitochondrial [Oryza sativa Japonica Group]	FDH2_ORYSJ RecName: Full=Formate dehydrogenase 2, mitochondrial {ECO:0000255|HAMAP-Rule:MF_03210}; Short=FDH 2 {ECO:0000255|HAMAP-Rule:MF_03210}; EC=1.17.1.9 {ECO:0000255|HAMAP-Rule:MF_03210}; AltName: Full=NAD-dependent formate dehydrogenase 2 {ECO:0000255|HAMAP-Rule:MF_03210}; Flags: Precursor;	A0A0E0PY20_ORYRU RecName: Full=Formate dehydrogenase, mitochondrial {ECO:0000256|HAMAP-Rule:MF_03210}; Short=FDH {ECO:0000256|HAMAP-Rule:MF_03210}; EC=1.17.1.9 {ECO:0000256|HAMAP-Rule:MF_03210}; AltName: Full=NAD-dependent formate dehydrogenase {ECO:0000256|HAMAP-Rule:MF_03210};	Glyoxylate/hydroxypyruvate reductase (D-isomer-specific 2-hydroxy acid dehydrogenase superfamily)	GO:0009507,chloroplast; GO:0009326,formate dehydrogenase complex; GO:0005739,mitochondrion; GO:0008863,formate dehydrogenase (NAD+) activity; GO:0051287,NAD binding; GO:0016616,oxidoreductase activity, acting on the CH-OH group of donors, NAD or NADP as acceptor; GO:0042183,formate catabolic process; GO:0003674,molecular_function; GO:0003824,catalytic activity; GO:0016491,oxidoreductase activity;…	PF02826.22:D-isomer specific 2-hydroxyacid dehydrogenase, NAD binding domain	--	--	--
Os08t0410500-01	0.4979	0.5961	0.6071	2.2558	1.7211	1.5759	25	33	30	104	81	65	2.22878	1.12686e-15	5.52845e-14	up	chr08	19647725	19649962	+	Os08t0410500-01	--	--	--	uncharacterized protein LOC9270036 [Oryza sativa Japonica Group]	--	A0A0N7KPU5_ORYSJ SubName: Full=Os08g0410500 protein {ECO:0000313|EMBL:BAT05394.1};	Sugar transporter/spinster transmembrane protein	GO:0016021,integral component of membrane; GO:0016020,membrane; GO:0022857,transmembrane transporter activity; GO:0003674,molecular_function; GO:0005215,transporter activity; GO:0005575,cellular_component; GO:0031224,intrinsic component of membrane; GO:0110165,cellular anatomical entity	PF07690.19:Major Facilitator Superfamily	--	--	--
Os03t0233000-01	3.1239	3.3701	3.4392	5.5676	6.4894	6.1082	132	157	143	216	257	212	1.37723	1.17637e-15	5.75085e-14	up	chr03	7061772	7063303	+	Os03t0233000-01	--	K20858 calcium uniporter protein, mitochondrial | (RefSeq) calcium uniporter protein 4, mitochondrial (A)	--	calcium uniporter protein 4, mitochondrial [Oryza sativa Japonica Group]	MCU2_ARATH RecName: Full=Calcium uniporter protein 2, mitochondrial; Flags: Precursor;	Q8S5X6_ORYSJ RecName: Full=Calcium uniporter protein {ECO:0000256|RuleBase:RU367035};	Uncharacterized conserved protein	GO:0031305,integral component of mitochondrial inner membrane; GO:1990246,uniplex complex; GO:0005262,calcium channel activity; GO:0015292,uniporter activity; GO:0036444,calcium import into the mitochondrion; GO:0051560,mitochondrial calcium ion homeostasis; GO:0003674,molecular_function; GO:0005215,transporter activity; GO:0005216,ion channel activity; GO:0005261,cation channel activity; GO:0008…	PF04678.16:Mitochondrial calcium uniporter	--	--	--
Os08t0430100-01	16.1853	18.7052	14.8343	4.8331	5.3078	5.2319	693	883	625	190	213	184	-1.17905	1.54735e-15	7.52994e-14	down	chr08	20790427	20794614	+	Os08t0430100-01	--	--	--	protein FLX-like 3 [Oryza sativa Japonica Group]	FLXL3_ARATH RecName: Full=Protein FLX-like 3; Short=AtFLXL3;	Q0J5J8_ORYSJ SubName: Full=Myosin-like protein {ECO:0000313|EMBL:BAD01168.1}; SubName: Full=Os08g0430100 protein {ECO:0000313|EMBL:BAF23767.1};	--	GO:0005634,nucleus; GO:0030154,cell differentiation; GO:0009908,flower development; GO:0008150,biological_process; GO:0009987,cellular process; GO:0032502,developmental process; GO:0048869,cellular developmental process; GO:0000003,reproduction; GO:0003006,developmental process involved in reproduction; GO:0007275,multicellular organism development; GO:0009791,post-embryonic development; GO:00224…	PF12325.11:TATA element modulatory factor 1 TATA binding	--	--	--
Os01t0521250-01	15.5531	14.041	17.6523	0	0	0	214	213	239	0	0	0	-9.53469	1.55203e-15	7.52994e-14	down	chr01	18587725	18588823	-	Os01t0521250-01	--	--	--	--	--	--	--	--	--	--	--	--
Os02t0788800-01	2.7636	2.5783	2.1666	3.8184	6.268	3.8837	175	180	135	222	372	202	1.38691	1.55668e-15	7.52994e-14	up	chr02	33512112	33517881	-	Os02t0788800-01	--	K15015 solute carrier family 32 (vesicular inhibitory amino acid transporter) | (RefSeq) vacuolar amino acid transporter 1 (A)	--	hypothetical protein EE612_014152 [Oryza sativa]	AVT1A_ARATH RecName: Full=Amino acid transporter AVT1A {ECO:0000305}; Short=AtAvt1A {ECO:0000303|PubMed:27925655};	Q0DWX4_ORYSJ SubName: Full=Amino acid transporter-like {ECO:0000313|EMBL:BAD19097.1}; SubName: Full=Os02g0788800 protein {ECO:0000313|EMBL:BAF10264.1};	Amino acid transporters	GO:0016021,integral component of membrane; GO:0016020,membrane; GO:0000325,plant-type vacuole; GO:0015171,amino acid transmembrane transporter activity; GO:0003333,amino acid transmembrane transport; GO:0003674,molecular_function; GO:0005215,transporter activity; GO:0005342,organic acid transmembrane transporter activity; GO:0008509,anion transmembrane transporter activity; GO:0015075,ion transme…	PF01490.21:Transmembrane amino acid transporter protein	--	--	--
novel.314	0	0	0	2.6172	2.0184	2.7388	0	0	0	94	74	88	9.59576	1.60814e-15	7.75167e-14	up	chr08	16382886	16384706	-	--	--	--	--	uncharacterized protein LOC127786095 [Oryza glaberrima]	--	Q6YZL9_ORYSJ SubName: Full=Uncharacterized protein P0426E02.26 {ECO:0000313|EMBL:BAD03764.1};	--	--	--	--	--	--
novel.337	17.6358	14.9102	16.1382	30.7241	29.5446	50.422	442	412	398	707	694	1038	1.71547	1.69304e-15	8.13247e-14	up	chr09	5414018	5416542	-	--	--	--	--	hypothetical protein [Oryza sativa Japonica Group]	--	Q6H4Z2_ORYSJ SubName: Full=Uncharacterized protein P0515A04.14 {ECO:0000313|EMBL:BAD26207.1};	--	--	--	--	--	--
Os10t0524700-00	1.9053	1.9725	1.5842	0.021	0.0821	0.0703	99	113	81	1	4	3	-4.48477	1.79577e-15	8.59599e-14	down	chr10	20394795	20399286	-	Os10t0524700-00	--	K20495 long-chain fatty acid omega-monooxygenase [EC:1.14.14.80] | (RefSeq) cytochrome P450 704B1 (A)	ko00071: Fatty acid degradation; ko00073: Cutin, suberine and wax biosynthesis; ko01100: Metabolic pathways	cytochrome P450 704C1 [Oryza sativa Japonica Group]	C04C1_PINTA RecName: Full=Cytochrome P450 704C1; EC=1.14.-.-; AltName: Full=Cytochrome P450 CYPD;	Q7G234_ORYSJ SubName: Full=Cytochrome P450 family protein, expressed {ECO:0000313|EMBL:AAP54707.2}; SubName: Full=Os10g0524700 protein {ECO:0000313|EMBL:BAT11739.1};	Cytochrome P450 CYP4/CYP19/CYP26 subfamilies	GO:0016021,integral component of membrane; GO:0020037,heme binding; GO:0005506,iron ion binding; GO:0004497,monooxygenase activity; GO:0016705,oxidoreductase activity, acting on paired donors, with incorporation or reduction of molecular oxygen; GO:0003674,molecular_function; GO:0005488,binding; GO:0046906,tetrapyrrole binding; GO:0097159,organic cyclic compound binding; GO:1901363,heterocyclic c…	PF00067.25:Cytochrome P450	--	--	--
Os06t0491300-01	0.0444	0.0201	0	2.0785	2.2492	1.2157	2	1	0	86	95	45	6.9326	1.88418e-15	8.98799e-14	up	chr06	16963479	16966760	-	Os06t0491300-01	--	--	--	hypothetical protein OsI_23048 [Oryza sativa Indica Group]	--	B8B2S4_ORYSI SubName: Full=Uncharacterized protein {ECO:0000313|EMBL:EEC80654.1};	--	--	--	--	--	--
Os08t0518800-01	13.9277	9.7996	10.7716	19.5195	22.1811	21.0707	272	211	207	350	406	338	1.37237	1.97346e-15	9.38143e-14	up	chr08	25758874	25759533	-	Os08t0518800-01	--	K01183 chitinase [EC:3.2.1.14] | (RefSeq) xylanase inhibitor protein 2-like (A)	ko00520: Amino sugar and nucleotide sugar metabolism; ko01100: Metabolic pathways	hypothetical protein EE612_045396, partial [Oryza sativa]	XIP2_ORYSJ RecName: Full=Xylanase inhibitor protein 2 {ECO:0000303|PubMed:15895691}; AltName: Full=Class III chitinase homolog h {ECO:0000305}; Flags: Precursor;	Q0J4E6_ORYSJ SubName: Full=Os08g0518800 protein {ECO:0000313|EMBL:BAT06270.1}; Flags: Fragment;	Chitinase	GO:0005576,extracellular region; GO:0004568,chitinase activity; GO:0004857,enzyme inhibitor activity; GO:0005975,carbohydrate metabolic process; GO:0050832,defense response to fungus; GO:0003674,molecular_function; GO:0003824,catalytic activity; GO:0004553,hydrolase activity, hydrolyzing O-glycosyl compounds; GO:0016787,hydrolase activity; GO:0016798,hydrolase activity, acting on glycosyl bonds; …	--	--	--	--
Os07t0220000-01	8760.49	8730.74	9478.2	15338.1	13817.8	14284.6	159681	175453	170001	256690	236057	213867	1.20355	2.03265e-15	9.6296e-14	up	chr07	6620316	6620931	-	Os07t0220000-01	--	--	--	prolamin [Oryza sativa Japonica Group]	PRO20_ORYSJ RecName: Full=Prolamin PPROL 14P; Flags: Precursor;	C7J4M8_ORYSJ SubName: Full=13 kDa prolamin {ECO:0000313|EMBL:BAC20113.1}; SubName: Full=Os07g0220050 protein {ECO:0000313|EMBL:BAH93831.1};	--	GO:0033095,aleurone grain; GO:0005773,vacuole; GO:0045735,nutrient reservoir activity; GO:0003674,molecular_function; GO:0005575,cellular_component; GO:0005622,intracellular anatomical structure; GO:0005737,cytoplasm; GO:0031410,cytoplasmic vesicle; GO:0031982,vesicle; GO:0043226,organelle; GO:0043227,membrane-bounded organelle; GO:0097708,intracellular vesicle; GO:0110165,cellular anatomical ent…	PF13016.9:Cys-rich Gliadin N-terminal	--	--	--
Os02t0554200-00	8.2785	7.5088	9.5312	17.2913	15.8767	21.5607	158	158	179	303	284	338	1.6298	2.37098e-15	1.1194e-13	up	chr02	20919649	20920293	-	Os02t0554200-00	--	--	--	hypothetical protein EE612_011727 [Oryza sativa]	--	Q0E0F8_ORYSJ SubName: Full=Os02g0554200 protein {ECO:0000313|EMBL:BAF09030.1};	--	--	PF05701.14:Weak chloroplast movement under blue light	--	--	--
novel.371	0.2569	0.2026	0.2043	0.6933	0.7865	1.0334	23	20	18	57	66	76	2.43818	2.38826e-15	1.1237e-13	up	chr10	10872146	10875171	.	--	--	K01358 ATP-dependent Clp protease, protease subunit [EC:3.4.21.92] | (RefSeq) clpP, OrsajCp052; ATP-dependent Clp protease proteolytic subunit (A)	--	ATP-dependent Clp protease proteolytic subunit, partial [Oryza punctata]	CLPP_ORYNI RecName: Full=ATP-dependent Clp protease proteolytic subunit {ECO:0000255|HAMAP-Rule:MF_00444}; EC=3.4.21.92 {ECO:0000255|HAMAP-Rule:MF_00444}; AltName: Full=Endopeptidase Clp {ECO:0000255|HAMAP-Rule:MF_00444};	D2SY53_9ORYZ RecName: Full=ATP-dependent Clp protease proteolytic subunit {ECO:0000256|RuleBase:RU003567}; EC=3.4.21.92 {ECO:0000256|RuleBase:RU000549}; Flags: Fragment;	ATP-dependent Clp protease, proteolytic subunit	GO:0009570,chloroplast stroma; GO:0009536,plastid; GO:0004176,ATP-dependent peptidase activity; GO:0004252,serine-type endopeptidase activity; GO:0006508,proteolysis; GO:0003674,molecular_function; GO:0003824,catalytic activity; GO:0008233,peptidase activity; GO:0016462,pyrophosphatase activity; GO:0016787,hydrolase activity; GO:0016817,hydrolase activity, acting on acid anhydrides; GO:0016818,hy…	PF00574.26:Clp protease	--	--	--
Os11t0235700-00	0.0901	0.1635	0	5.3985	9.5193	7.0219	1	2	0	55	99	64	6.8854	2.42703e-15	1.13806e-13	up	chr11	7221675	7228567	+	Os11t0235700-00	--	K23335 glucose-induced degradation protein 4 | (RefSeq) glucose-induced degradation protein 4 homolog (A)	--	Os11g0235700 [Oryza sativa Japonica Group]	--	C7J904_ORYSJ SubName: Full=Os11g0235700 protein {ECO:0000313|EMBL:BAT13351.1};	--	--	--	--	--	--
Os02t0525600-01	5.0471	6.592	3.9802	8.3995	13.4841	8.7499	125	180	97	191	313	178	1.47065	2.9875e-15	1.39612e-13	up	chr02	19202942	19204204	-	Os02t0525600-01	--	--	--	hypothetical protein [Oryza sativa Japonica Group]	--	A0A0E0NFQ3_ORYRU SubName: Full=Uncharacterized protein {ECO:0000313|EnsemblPlants:ORUFI02G19680.1};	--	--	--	--	--	--
Os07t0524200-01	11.8264	12.5737	13.69	22.4346	21.5596	27.8425	302	354	344	526	516	584	1.43413	3.17299e-15	1.4778e-13	up	chr07	20348669	20349531	+	Os07t0524200-01	--	--	--	uncharacterized protein LOC4343421 [Oryza sativa Japonica Group]	--	Q69SA8_ORYSJ SubName: Full=Os07g0524200 protein {ECO:0000313|EMBL:BAT01839.1}; SubName: Full=cDNA clone:002-141-D05, full insert sequence {ECO:0000313|EMBL:BAG98360.1};	--	--	PF03168.16:Late embryogenesis abundant protein	--	--	--
Os11t0278900-01	0.6344	0.5148	0.6718	0.0291	0.0285	0.0325	95	85	99	4	4	4	-3.8483	3.27604e-15	1.52066e-13	down	chr11	9919810	9924870	-	Os11t0278900-01	--	--	--	hypothetical protein EE612_054759, partial [Oryza sativa]	--	A0A0P0Y141_ORYSJ SubName: Full=Os11g0278900 protein {ECO:0000313|EMBL:BAT13597.1}; Flags: Fragment;	--	--	--	--	--	--
Os08t0189200-01	0.1843	0.1003	0.2247	1.4049	2.1627	1.4358	5	3	6	35	55	32	3.80775	3.46964e-15	1.60511e-13	up	chr08	5222230	5223304	+	Os08t0189200-01	--	--	--	germin-like protein 8-3 [Oryza sativa Japonica Group]	GL83_ORYSJ RecName: Full=Germin-like protein 8-3; AltName: Full=Germin-like protein 2; Short=OsGER2; Flags: Precursor;	I1QG83_ORYGL RecName: Full=Germin-like protein {ECO:0000256|RuleBase:RU366015};	--	GO:0048046,apoplast; GO:0030145,manganese ion binding; GO:0003674,molecular_function; GO:0005488,binding; GO:0043167,ion binding; GO:0043169,cation binding; GO:0046872,metal ion binding; GO:0046914,transition metal ion binding; GO:0005575,cellular_component; GO:0005576,extracellular region; GO:0110165,cellular anatomical entity	PF00190.25:Cupin	--	--	--
Os09t0553600-01	4.867	4.9878	4.9675	10.2347	8.0254	10.2347	231	261	232	446	357	399	1.47145	3.55859e-15	1.64076e-13	up	chr09	21931023	21934911	+	Os09t0553600-01	--	K00767 nicotinate-nucleotide pyrophosphorylase (carboxylating) [EC:2.4.2.19] | (RefSeq) nicotinate-nucleotide pyrophosphorylase [carboxylating], chloroplastic (A)	ko00760: Nicotinate and nicotinamide metabolism; ko01100: Metabolic pathways; ko01240: Biosynthesis of cofactors	nicotinate-nucleotide pyrophosphorylase [carboxylating]	NADC_ORYSJ RecName: Full=Nicotinate-nucleotide pyrophosphorylase [carboxylating], chloroplastic; EC=2.4.2.19; AltName: Full=Quinolinate phosphoribosyltransferase [decarboxylating]; Flags: Precursor;	I1QR44_ORYGL RecName: Full=Nicotinate-nucleotide diphosphorylase (carboxylating) {ECO:0000256|ARBA:ARBA00011944}; EC=2.4.2.19 {ECO:0000256|ARBA:ARBA00011944}; AltName: Full=Quinolinate phosphoribosyltransferase [decarboxylating] {ECO:0000256|ARBA:ARBA00033102};	Quinolinate phosphoribosyl transferase	GO:0009507,chloroplast; GO:0005737,cytoplasm; GO:0004514,nicotinate-nucleotide diphosphorylase (carboxylating) activity; GO:0009435,NAD biosynthetic process; GO:0034213,quinolinate catabolic process; GO:0003674,molecular_function; GO:0003824,catalytic activity; GO:0016740,transferase activity; GO:0016757,transferase activity, transferring glycosyl groups; GO:0016763,transferase activity, transfer…	PF01729.22:Quinolinate phosphoribosyl transferase, C-terminal domain	--	--	--
Os10t0493300-01	0	0	0	1.7889	2.6407	1.5888	0	0	0	73	110	58	9.45222	3.61516e-15	1.66129e-13	up	chr10	18723961	18725462	-	Os10t0493300-01	--	--	--	unknown protein [Oryza sativa Japonica Group]	--	Q9FWW1_ORYSJ SubName: Full=Expressed protein {ECO:0000313|EMBL:AAP54411.1}; SubName: Full=Os10g0493300 protein {ECO:0000313|EMBL:BAT11448.1}; SubName: Full=cDNA clone:J013002F01, full insert sequence {ECO:0000313|EMBL:BAG89414.1};	--	--	--	--	--	--
novel.357	0	0.117	0	19.528	20.3686	23.7127	0	1	0	139	148	151	9.3964	3.80015e-15	1.7405e-13	up	chr09	19196681	19196942	-	--	--	--	--	basic proline-rich protein, partial [Oryza sativa Japonica Group]	--	Q69UY0_ORYSJ SubName: Full=Uncharacterized protein OJ1230_H04.14 {ECO:0000313|EMBL:BAD33071.1};	--	--	--	--	--	--
Os04t0217600-01	0.0254	0.0576	0.1291	0.664	0.5827	0.5721	2	5	10	48	43	37	3.62264	3.90284e-15	1.78122e-13	up	chr04	7873470	7876305	-	Os04t0217600-01	--	--	--	Os04g0217600, partial [Oryza sativa Japonica Group]	--	A0A0P0W7I2_ORYSJ SubName: Full=Os04g0217600 protein {ECO:0000313|EMBL:BAS88148.1}; Flags: Fragment;	--	--	--	--	--	--
novel.283	0	0	0	2.6988	2.8987	2.2171	0	0	0	83	91	61	9.43596	3.9149e-15	1.78122e-13	up	chr07	15518853	15520483	-	--	--	--	--	uncharacterized protein LOC107281668 isoform X1 [Oryza sativa Japonica Group]	--	B8AFX6_ORYSI SubName: Full=Uncharacterized protein {ECO:0000313|EMBL:EEC72969.1};	--	--	--	--	--	--
Os11t0629100-00	54.2989	52.3855	62.7223	100.622	91.2897	112.366	1822	1938	2071	3100	2871	3097	1.36142	4.24783e-15	1.92633e-13	up	chr11	24638208	24639893	+	Os11t0629100-00	--	--	--	Os11g0629100 [Oryza sativa Japonica Group]	PI21_ORYSI RecName: Full=Protein PYRICULARIA ORYZAE RESISTANCE 21 {ECO:0000303|PubMed:19696351}; Short=Pi21 {ECO:0000303|PubMed:19696351};	A0A0P0Y4I6_ORYSJ SubName: Full=Os11g0629100 protein {ECO:0000313|EMBL:BAT14929.1};	--	GO:0046872,metal ion binding; GO:0050832,defense response to fungus; GO:1900150,regulation of defense response to fungus; GO:0003674,molecular_function; GO:0005488,binding; GO:0043167,ion binding; GO:0043169,cation binding; GO:0006950,response to stress; GO:0006952,defense response; GO:0008150,biological_process; GO:0009605,response to external stimulus; GO:0009607,response to biotic stimulus; GO…	--	--	--	--
Os09t0457400-01	1.4882	2.6622	1.2393	3.557	4.896	3.8502	72	142	59	158	222	153	1.70311	4.59527e-15	2.07706e-13	up	chr09	17288993	17291252	+	Os09t0457400-01	--	K01176 alpha-amylase [EC:3.2.1.1] | (RefSeq) alpha-amylase isozyme 3A isoform X2 (A)	ko00500: Starch and sucrose metabolism; ko01100: Metabolic pathways; ko01110: Biosynthesis of secondary metabolites	alpha-amylase isozyme 3A isoform 1 precursor [Oryza sativa Japonica Group]	AMY3A_ORYSJ RecName: Full=Alpha-amylase isozyme 3A; EC=3.2.1.1 {ECO:0000250|UniProtKB:P00693}; AltName: Full=1,4-alpha-D-glucan glucanohydrolase; Flags: Precursor;	B8BCL1_ORYSI RecName: Full=Alpha-amylase {ECO:0000256|ARBA:ARBA00012595, ECO:0000256|PIRNR:PIRNR001028}; EC=3.2.1.1 {ECO:0000256|ARBA:ARBA00012595, ECO:0000256|PIRNR:PIRNR001028}; AltName: Full=1,4-alpha-D-glucan glucanohydrolase {ECO:0000256|PIRNR:PIRNR001028};	Alpha-amylase	GO:0004556,alpha-amylase activity; GO:0005509,calcium ion binding; GO:0005983,starch catabolic process; GO:0005987,sucrose catabolic process; GO:0003674,molecular_function; GO:0003824,catalytic activity; GO:0004553,hydrolase activity, hydrolyzing O-glycosyl compounds; GO:0016160,amylase activity; GO:0016787,hydrolase activity; GO:0016798,hydrolase activity, acting on glycosyl bonds; GO:0005488,bi…	PF07821.15:Alpha-amylase C-terminal beta-sheet domain	--	--	--
Os07t0607400-01	21.6446	18.7638	19.8919	34.6379	33.2859	27.7068	1108	1059	1002	1628	1597	1165	1.17526	5.05312e-15	2.27655e-13	up	chr07	24961190	24964182	-	Os07t0607400-01	--	K01051 pectinesterase [EC:3.1.1.11] | (RefSeq) pectinesterase QRT1 isoform X1 (A)	ko00040: Pentose and glucuronate interconversions; ko01100: Metabolic pathways	pectinesterase QRT1 isoform X1 [Oryza sativa Japonica Group]	PME62_ARATH RecName: Full=Pectinesterase QRT1 {ECO:0000303|PubMed:16980565}; Short=PE QRT1 {ECO:0000303|PubMed:16980565}; EC=3.1.1.11 {ECO:0000269|PubMed:16980565, ECO:0000269|PubMed:9744097}; AltName: Full=Pectin methylesterase 62 {ECO:0000303|PubMed:15337457}; Short=AtPME62 {ECO:0000303|PubMed:15337457}; AltName: Full=Pectin methylesterase QRT1 {ECO:0000303|PubMed:16980565}; AltName: Full=Prote…	I1QC21_ORYGL RecName: Full=Pectinesterase {ECO:0000256|RuleBase:RU000589}; EC=3.1.1.11 {ECO:0000256|RuleBase:RU000589};	--	GO:0005576,extracellular region; GO:0045330,aspartyl esterase activity; GO:0052689,carboxylic ester hydrolase activity; GO:0030599,pectinesterase activity; GO:0042545,cell wall modification; GO:0045490,pectin catabolic process; GO:0003674,molecular_function; GO:0003824,catalytic activity; GO:0016787,hydrolase activity; GO:0016788,hydrolase activity, acting on ester bonds; GO:0008150,biological_pr…	PF01095.22:Pectinesterase	--	--	--
Os12t0636800-01	9.1129	10.9342	9.8008	16.1564	16.7428	15.97	223	295	236	363	384	321	1.22494	5.18009e-15	2.32615e-13	up	chr12	27295433	27298714	-	Os12t0636800-01	--	K10688 ubiquitin-conjugating enzyme E2 W [EC:2.3.2.25] | (RefSeq) probable ubiquitin-conjugating enzyme E2 18 (A)	ko04120: Ubiquitin mediated proteolysis	probable ubiquitin-conjugating enzyme E2 18 [Oryza sativa Japonica Group]	UBC18_ARATH RecName: Full=Probable ubiquitin-conjugating enzyme E2 18; EC=2.3.2.23; AltName: Full=E2 ubiquitin-conjugating enzyme 18; AltName: Full=Ubiquitin carrier protein 18;	Q2QLM1_ORYSJ SubName: Full=Os12g0636800 protein {ECO:0000313|EMBL:BAT18260.1}; SubName: Full=Ubiquitin-conjugating enzyme family protein, expressed {ECO:0000313|EMBL:ABA99977.1};	Ubiquitin conjugating enzyme	GO:0005634,nucleus; GO:0005524,ATP binding; GO:0061631,ubiquitin conjugating enzyme activity; GO:0000209,protein polyubiquitination; GO:0000166,nucleotide binding; GO:0003674,molecular_function; GO:0005488,binding; GO:0017076,purine nucleotide binding; GO:0030554,adenyl nucleotide binding; GO:0032553,ribonucleotide binding; GO:0032555,purine ribonucleotide binding; GO:0032559,adenyl ribonucleotid…	PF00179.29:Ubiquitin-conjugating enzyme	--	--	--
Os01t0383700-01	0.3914	0.3324	0.2454	0.7347	1.2262	0.7097	47	44	29	81	138	70	1.95682	5.43936e-15	2.43464e-13	up	chr01	16046692	16056268	+	Os01t0383700-01	--	K11801 DDB1- and CUL4-associated factor 11 | (RefSeq) LEC14B protein isoform X1 (A)	--	LEC14B homolog isoform X4 [Oryza sativa Japonica Group]	LE14B_LITER RecName: Full=LEC14B protein;	A0A0E0MWL8_ORYRU SubName: Full=Uncharacterized protein {ECO:0000313|EnsemblPlants:ORUFI01G18110.1};	WD40 repeat-containing protein	--	PF00400.35:WD domain, G-beta repeat	--	--	--
Os01t0871733-00	1.803	1.7151	1.6535	3.4006	3.519	3.9618	82	86	74	142	150	148	1.58896	6.06163e-15	2.70439e-13	up	chr01	37801164	37802792	-	Os01t0871733-00	--	K14638 solute carrier family 15 (peptide/histidine transporter), member 3/4 | (RefSeq) protein NRT1/ PTR FAMILY 5.10 (A)	--	uncharacterized protein LOC127757716 [Oryza glaberrima]	PTR23_ARATH RecName: Full=Protein NRT1/ PTR FAMILY 5.13; Short=AtNPF5.13; AltName: Full=Nitrate transporter 1.16;	I1NTT0_ORYGL SubName: Full=Uncharacterized protein {ECO:0000313|EnsemblPlants:ORGLA01G0327000.1};	H+/oligopeptide symporter	GO:0016021,integral component of membrane; GO:0071916,dipeptide transmembrane transporter activity; GO:0042937,tripeptide transmembrane transporter activity; GO:0003674,molecular_function; GO:0005215,transporter activity; GO:0008509,anion transmembrane transporter activity; GO:0015075,ion transmembrane transporter activity; GO:0022857,transmembrane transporter activity; GO:0035673,oligopeptide tr…	PF00854.24:POT family	--	--	--
Os02t0566300-02	1.9197	2.4376	1.8271	0.5099	0.3996	0.399	205	287	192	50	40	35	-1.71989	1.11966e-14	4.97925e-13	down	chr02	21519647	21523549	+	Os02t0566300-02	--	--	--	hypothetical protein EE612_011858 [Oryza sativa]	--	B7EMV3_ORYSJ SubName: Full=Os02g0566300 protein {ECO:0000313|EMBL:BAS79308.1}; SubName: Full=cDNA clone:J033072H18, full insert sequence {ECO:0000313|EMBL:BAG93700.1};	--	--	PF08284.14:Retroviral aspartyl protease	--	--	--
Os07t0244100-00	0	0	0	2.3839	4.5306	3.6774	0	0	0	50	97	69	9.30469	1.15599e-14	5.12426e-13	up	chr07	8023965	8025746	+	Os07t0244100-00	--	K13449 pathogenesis-related protein 1 | (RefSeq) pathogenesis-related protein 1-like (A)	ko04016: MAPK signaling pathway - plant; ko04075: Plant hormone signal transduction; ko04626: Plant-pathogen interaction	Os07g0244100, partial [Oryza sativa Japonica Group]	PR13_HORVU RecName: Full=Pathogenesis-related protein PRB1-3; AltName: Full=HV-8; AltName: Full=PR-1B; Flags: Precursor;	A0A0P0X4B6_ORYSJ SubName: Full=Os07g0244100 protein {ECO:0000313|EMBL:BAT00793.1}; Flags: Fragment;	Defense-related protein containing SCP domain	GO:0005576,extracellular region; GO:0006952,defense response; GO:0009607,response to biotic stimulus; GO:0006950,response to stress; GO:0008150,biological_process; GO:0050896,response to stimulus; GO:0005575,cellular_component; GO:0110165,cellular anatomical entity	PF00188.29:Cysteine-rich secretory protein family	--	--	--
Os02t0535901-00	8.0793	6.911	8.7446	19.5308	14.262	14.8342	246	232	262	546	407	371	1.55497	1.1664e-14	5.15384e-13	up	chr02	19758327	19759355	-	Os02t0535901-00	--	--	--	probable F-box protein At2g36090 [Oryza sativa Japonica Group]	FB322_ARATH RecName: Full=Probable F-box protein At2g36090;	A3A7N5_ORYSJ SubName: Full=F-box protein-like {ECO:0000313|EMBL:BAD27806.1}; SubName: Full=Os02g0535901 protein {ECO:0000313|EMBL:BAH91739.1};	--	--	--	--	--	--
Os04t0161100-00	1.3297	1.3627	1.0354	3.0094	2.5979	2.4178	77	87	59	160	141	115	1.62956	1.25826e-14	5.54197e-13	up	chr04	4216591	4218547	+	Os04t0161100-00	--	--	--	GRIP and coiled-coil domain-containing protein 2 [Oryza sativa Japonica Group]	--	A0A0E0GXL8_ORYNI SubName: Full=Uncharacterized protein {ECO:0000313|EnsemblPlants:ONIVA04G01830.2};	--	--	--	--	--	--
Os04t0150500-01	0.2153	0.2828	0.3545	1.1237	0.7128	0.8133	29	42	47	139	90	90	2.16266	1.26921e-14	5.5724e-13	up	chr04	3467739	3472291	-	Os04t0150500-01	--	--	--	uncharacterized protein LOC4335022 [Oryza sativa Japonica Group]	--	A3AQN5_ORYSJ RecName: Full=DUF4220 domain-containing protein {ECO:0000259|Pfam:PF13968};	--	GO:0016021,integral component of membrane; GO:0005575,cellular_component; GO:0016020,membrane; GO:0031224,intrinsic component of membrane; GO:0110165,cellular anatomical entity	PF13968.9:Domain of unknown function (DUF4220)	--	--	--
Os05t0328901-00	236.458	199.219	168.524	268.233	312.483	307.688	4359	4049	3057	4540	5399	4659	1.07302	1.38334e-14	6.0542e-13	up	chr05	15333034	15333656	+	Os05t0328901-00	--	--	--	hypothetical protein [Proteus mirabilis]	PRO7_ORYSI RecName: Full=Prolamin PPROL 14E; AltName: Full=Prolamin PPROL 14; AltName: Full=Prolamin PPROL 4A; AltName: Full=Prolamin PPROL 7; Flags: Precursor;	Q5EFA4_ORYNI SubName: Full=Prolamin {ECO:0000313|EMBL:AAW80679.1};	--	GO:0033095,aleurone grain; GO:0005773,vacuole; GO:0045735,nutrient reservoir activity; GO:0003674,molecular_function; GO:0005575,cellular_component; GO:0005622,intracellular anatomical structure; GO:0005737,cytoplasm; GO:0031410,cytoplasmic vesicle; GO:0031982,vesicle; GO:0043226,organelle; GO:0043227,membrane-bounded organelle; GO:0097708,intracellular vesicle; GO:0110165,cellular anatomical ent…	PF13016.9:Cys-rich Gliadin N-terminal	--	--	--
Os06t0653100-01	48.2241	46.0539	45.6345	69.4036	69.0429	63.0518	1758	1851	1637	2323	2359	1888	1.0391	1.41318e-14	6.16274e-13	up	chr06	26752554	26755222	+	Os06t0653100-01	--	--	--	tetraspanin-8 [Oryza sativa Japonica Group]	TET8_ARATH RecName: Full=Tetraspanin-8;	A0A0E0E4K1_9ORYZ SubName: Full=Uncharacterized protein {ECO:0000313|EnsemblPlants:OMERI06G23080.1};	--	GO:0005794,Golgi apparatus; GO:0016021,integral component of membrane; GO:0005886,plasma membrane; GO:0009506,plasmodesma; GO:0005773,vacuole; GO:0009734,auxin-activated signaling pathway; GO:0050829,defense response to Gram-negative bacterium; GO:0007154,cell communication; GO:0007165,signal transduction; GO:0008150,biological_process; GO:0009719,response to endogenous stimulus; GO:0009725,respo…	PF00335.23:Tetraspanin family	--	--	--
Os02t0514500-01	1.3386	1.3137	1.405	3.6808	3.0204	2.7251	61	66	63	154	129	102	1.7352	1.4201e-14	6.16274e-13	up	chr02	18537053	18540807	+	Os02t0514500-01	--	K18696 glycerophosphodiester phosphodiesterase [EC:3.1.4.46] | (RefSeq) glycerophosphodiester phosphodiesterase GDPD1, chloroplastic isoform X1 (A)	ko00564: Glycerophospholipid metabolism	hypothetical protein DAI22_02g184900 [Oryza sativa Japonica Group]	GDPD2_ARATH RecName: Full=Glycerophosphodiester phosphodiesterase GDPD2 {ECO:0000305}; EC=3.1.4.46 {ECO:0000250|UniProtKB:Q9SGA2}; AltName: Full=Glycerophosphodiester phosphodiesterase 2 {ECO:0000303|PubMed:21323773}; Short=AtGDPD2 {ECO:0000303|PubMed:21323773};	A0A0D9YSS7_9ORYZ RecName: Full=Glycerophosphodiester phosphodiesterase {ECO:0000256|ARBA:ARBA00012247}; EC=3.1.4.46 {ECO:0000256|ARBA:ARBA00012247};	Predicted starch-binding protein	GO:0008889,glycerophosphodiester phosphodiesterase activity; GO:0071456,cellular response to hypoxia; GO:0006071,glycerol metabolic process; GO:0046475,glycerophospholipid catabolic process; GO:0003674,molecular_function; GO:0003824,catalytic activity; GO:0008081,phosphoric diester hydrolase activity; GO:0016787,hydrolase activity; GO:0016788,hydrolase activity, acting on ester bonds; GO:0042578,…	PF03009.20:Glycerophosphoryl diester phosphodiesterase family	--	--	--
Os05t0355800-00	16.3186	13.7031	18.3491	32.1641	28.5881	30.5696	310	287	343	561	509	477	1.42795	1.42155e-14	6.16274e-13	up	chr05	16871732	16872373	+	Os05t0355800-00	--	K00454 lipoxygenase [EC:1.13.11.12] | (RefSeq) putative lipoxygenase 5 (A)	ko00591: Linoleic acid metabolism; ko00592: alpha-Linolenic acid metabolism; ko01100: Metabolic pathways; ko01110: Biosynthesis of secondary metabolites	hypothetical protein EE612_028900 [Oryza sativa]	LOX5_ORYSJ RecName: Full=Putative lipoxygenase 5; EC=1.13.11.12;	A0A0P0WL80_ORYSJ SubName: Full=Os05g0355800 protein {ECO:0000313|EMBL:BAS93568.1};	--	GO:0016165,linoleate 13S-lipoxygenase activity; GO:0046872,metal ion binding; GO:0016702,oxidoreductase activity, acting on single donors with incorporation of molecular oxygen, incorporation of two atoms of oxygen; GO:0006633,fatty acid biosynthetic process; GO:0034440,lipid oxidation; GO:0031408,oxylipin biosynthetic process; GO:0003674,molecular_function; GO:0003824,catalytic activity; GO:0016…	PF00305.22:Lipoxygenase	--	--	--
Os10t0491000-01	1.0265	1.6472	1.003	3.139	4.2966	3.0762	26	46	25	73	102	64	2.01618	1.47616e-14	6.3794e-13	up	chr10	18640397	18641882	+	Os10t0491000-01	--	--	--	uncharacterized protein LOC4348974 [Oryza sativa Japonica Group]	BSP_BOSSE RecName: Full=Basic secretory protease {ECO:0000303|PubMed:22773449}; EC=3.4.24.- {ECO:0000269|PubMed:22773449}; AltName: Full=Boswellia basic secretory protease {ECO:0000303|PubMed:22773449}; Short=BBSP {ECO:0000303|PubMed:22773449}; Flags: Fragments;	A0A0E0EZ97_9ORYZ SubName: Full=Uncharacterized protein {ECO:0000313|EnsemblPlants:OMERI10G10850.1};	--	GO:0046872,metal ion binding; GO:0008237,metallopeptidase activity; GO:0006508,proteolysis; GO:0003674,molecular_function; GO:0005488,binding; GO:0043167,ion binding; GO:0043169,cation binding; GO:0003824,catalytic activity; GO:0008233,peptidase activity; GO:0016787,hydrolase activity; GO:0140096,catalytic activity, acting on a protein; GO:0006807,nitrogen compound metabolic process; GO:0008150,b…	PF04450.15:Peptidase of plants and bacteria	--	--	--
Os10t0491100-01	0.049	0.089	0.1495	2.9382	1.9887	1.9706	1	2	3	55	38	33	5.12077	1.49766e-14	6.45212e-13	up	chr10	18642323	18644861	+	Os10t0491100-01	--	--	--	Os10g0491100, partial [Oryza sativa Japonica Group]	RIP5_ORYSJ RecName: Full=Putative ripening-related protein 5; Flags: Precursor;	A0A0E0R0R3_ORYRU SubName: Full=Uncharacterized protein {ECO:0000313|EnsemblPlants:ORUFI10G15020.1};	--	GO:0005576,extracellular region; GO:0005575,cellular_component; GO:0110165,cellular anatomical entity	--	--	--	--
Os11t0147150-00	31.6337	27.8251	33.2037	56.1403	49.7627	52.0246	761	738	786	1240	1122	1028	1.28328	1.52194e-14	6.53628e-13	up	chr11	2148786	2151562	-	Os11t0147150-00	--	--	--	hypothetical protein EE612_053470 [Oryza sativa]	--	A0A0D9Z9S4_9ORYZ SubName: Full=Uncharacterized protein {ECO:0000313|EnsemblPlants:OGLUM03G24600.2};	--	--	--	--	--	--
Os10t0142900-01	2.7994	3.1662	2.6392	0	0	0	166	207	154	0	0	0	-9.17209	1.60806e-14	6.88467e-13	down	chr10	2614802	2618660	+	Os10t0142900-01	--	K15333 tRNA guanosine-2'-O-methyltransferase [EC:2.1.1.34] | (RefSeq) uncharacterized protein LOC4331280 (A)	--	Hypothetical protein [Oryza sativa]	--	Q948B9_ORYSJ SubName: Full=Uncharacterized protein {ECO:0000313|EMBL:EAZ15283.1};	RNA Methylase, SpoU family	--	--	--	--	--
Os03t0191000-01	19.4351	19.06	18.3374	28.7116	27.605	25.6635	2068	2236	1920	2805	2753	2243	1.04432	1.70543e-14	7.27896e-13	up	chr03	4726165	4734003	-	Os03t0191000-01	--	K21596 calmodulin-binding transcription activator | (RefSeq) calmodulin-binding transcription activator 1 isoform X1 (A)	--	hypothetical protein EE612_015797 [Oryza sativa]	CMTA3_ARATH RecName: Full=Calmodulin-binding transcription activator 3 {ECO:0000303|PubMed:11925432}; Short=AtCAMTA3 {ECO:0000303|PubMed:11925432}; AltName: Full=Ethylene-induced calmodulin-binding protein 1 {ECO:0000303|PubMed:11162426}; Short=EICBP1 {ECO:0000303|PubMed:11162426}; AltName: Full=Ethylene-induced calmodulin-binding protein a {ECO:0000303|PubMed:11782485}; Short=EICBP.a {ECO:000030…	Q0DUE4_ORYSJ SubName: Full=Os03g0191000 protein {ECO:0000313|EMBL:BAS82717.1};	Uncharacterized conserved protein, contains IPT/TIG domain	GO:0005634,nucleus; GO:0005516,calmodulin binding; GO:0003700,DNA-binding transcription factor activity; GO:0003690,double-stranded DNA binding; GO:0043565,sequence-specific DNA binding; GO:0003712,transcription coregulator activity; GO:0070417,cellular response to cold; GO:0042742,defense response to bacterium; GO:0050832,defense response to fungus; GO:0106167,extracellular ATP signaling; GO:001…	PF03859.19:CG-1 domain	CAMTA	TF	CAMTA
Os03t0100030-01	10.0077	8.536	10.229	20.081	15.7497	16.9168	520	489	523	958	767	722	1.39413	1.89324e-14	8.0556e-13	up	chr03	13259	16541	+	Os03t0100030-01	--	--	--	uncharacterized protein LOC107279817 [Oryza sativa Japonica Group]	--	A2XBF1_ORYSI SubName: Full=Uncharacterized protein {ECO:0000313|EMBL:EAY88161.1};	--	GO:0016021,integral component of membrane; GO:0004222,metalloendopeptidase activity; GO:0071586,CAAX-box protein processing; GO:0003674,molecular_function; GO:0003824,catalytic activity; GO:0004175,endopeptidase activity; GO:0008233,peptidase activity; GO:0008237,metallopeptidase activity; GO:0016787,hydrolase activity; GO:0140096,catalytic activity, acting on a protein; GO:0006508,proteolysis; G…	PF02517.19:Type II CAAX prenyl endopeptidase Rce1-like	--	--	--
Os02t0504050-01	0.9865	1.2658	0.8314	0.0262	0.0513	0.0439	82	116	68	2	4	3	-4.16222	1.90237e-14	8.06954e-13	down	chr02	17886532	17889823	-	Os02t0504050-01	--	--	--	hypothetical protein DAI22_01g109700 [Oryza sativa Japonica Group]	--	A0A0D9YSM3_9ORYZ SubName: Full=Uncharacterized protein {ECO:0000313|EnsemblPlants:OGLUM02G17830.1};	--	--	--	--	--	--
Os06t0110200-01	608.986	712.762	559.242	150.887	251.495	217.305	9983	12882	9021	2271	3864	2926	-1.10141	1.92662e-14	8.14736e-13	down	chr06	593577	594130	+	Os06t0110200-01	--	--	--	late embryogenesis abundant protein 6 [Oryza sativa Japonica Group]	--	Q7F8K4_ORYSJ SubName: Full=Os06g0110200 protein {ECO:0000313|EMBL:BAF18495.1};	--	GO:0009793,embryo development ending in seed dormancy; GO:0000003,reproduction; GO:0003006,developmental process involved in reproduction; GO:0007275,multicellular organism development; GO:0008150,biological_process; GO:0009790,embryo development; GO:0009791,post-embryonic development; GO:0010154,fruit development; GO:0022414,reproductive process; GO:0032501,multicellular organismal process; GO:0…	PF03760.18:Late embryogenesis abundant (LEA) group 1	--	--	--
Os02t0506400-00	19.73	16.6673	23.0554	39.2158	34.9082	35.1221	714	665	821	1303	1184	1044	1.38473	2.27479e-14	9.59029e-13	up	chr02	18025721	18027242	-	Os02t0506400-00	--	--	--	F-box protein At5g50450 [Oryza sativa Japonica Group]	FB76_ARATH RecName: Full=F-box protein At1g67340;	Q0E106_ORYSJ SubName: Full=F-box protein-like {ECO:0000313|EMBL:BAD23173.1}; SubName: Full=Os02g0506400 protein {ECO:0000313|EMBL:BAF08832.1};	--	GO:0005634,nucleus; GO:0046872,metal ion binding; GO:0016567,protein ubiquitination; GO:0003674,molecular_function; GO:0005488,binding; GO:0043167,ion binding; GO:0043169,cation binding; GO:0006464,cellular protein modification process; GO:0006807,nitrogen compound metabolic process; GO:0008150,biological_process; GO:0008152,metabolic process; GO:0009987,cellular process; GO:0019538,protein metab…	PF01753.21:MYND finger	--	--	--
Os11t0163500-01	1.1649	1.3653	1.2636	2.4377	2.3741	2.6771	89	115	95	171	170	168	1.49828	2.32126e-14	9.75635e-13	up	chr11	3091820	3096321	+	Os11t0163500-01	--	--	--	uncharacterized protein LOC4349866 isoform X1 [Oryza sativa Japonica Group]	--	A0A0E0BFP8_9ORYZ RecName: Full=Myb_DNA-bind_4 domain-containing protein {ECO:0000259|Pfam:PF13837};	--	--	PF13837.9:Myb/SANT-like DNA-binding domain	Trihelix	TF	Trihelix
Os04t0370500-00	3.8483	3.9347	3.6264	0	0	0	165	186	153	0	0	0	-9.11379	2.41063e-14	1.01012e-12	down	chr04	18024564	18026012	+	Os04t0370500-00	--	K10268 F-box and leucine-rich repeat protein 2/20 | (RefSeq) F-box/LRR-repeat protein 14 (A)	--	F-box/LRR-repeat protein 14 [Oryza sativa Japonica Group]	FBL14_ARATH RecName: Full=F-box/LRR-repeat protein 14;	A3ASW9_ORYSJ SubName: Full=OSJNBb0042I07.14 protein {ECO:0000313|EMBL:CAD40717.2};	Leucine rich repeat proteins, some proteins contain F-box	GO:0019005,SCF ubiquitin ligase complex; GO:0031146,SCF-dependent proteasomal ubiquitin-dependent protein catabolic process; GO:0006508,proteolysis; GO:0006511,ubiquitin-dependent protein catabolic process; GO:0006807,nitrogen compound metabolic process; GO:0008150,biological_process; GO:0008152,metabolic process; GO:0009056,catabolic process; GO:0009057,macromolecule catabolic process; GO:000998…	PF00646.36:F-box domain	--	--	--
Os10t0510000-01	4.2126	4.8298	4.9785	9.5629	8.156	7.8369	178	225	207	371	323	272	1.3833	2.48467e-14	1.03799e-12	up	chr10	19606999	19610598	+	Os10t0510000-01	--	K10355 actin, other eukaryote | (RefSeq) actin-2 (A)	--	actin-2 [Oryza sativa Japonica Group]	ACT2_ORYSI RecName: Full=Actin-2;	A0A0E0M9L0_ORYPU SubName: Full=Uncharacterized protein {ECO:0000313|EnsemblPlants:OPUNC10G13880.2};	Actin and related proteins	GO:0005737,cytoplasm; GO:0005856,cytoskeleton; GO:0005524,ATP binding; GO:0000166,nucleotide binding; GO:0003674,molecular_function; GO:0005488,binding; GO:0017076,purine nucleotide binding; GO:0030554,adenyl nucleotide binding; GO:0032553,ribonucleotide binding; GO:0032555,purine ribonucleotide binding; GO:0032559,adenyl ribonucleotide binding; GO:0035639,purine ribonucleoside triphosphate bindi…	PF00022.22:Actin	--	--	--
Os04t0526800-01	4.1057	3.8629	3.6742	0.5339	0.8173	0.4849	134	139	118	16	25	13	-2.16192	2.69979e-14	1.12445e-12	down	chr04	26342449	26343778	-	Os04t0526800-01	--	--	--	GEM-like protein 4 [Oryza sativa Japonica Group]	GEML4_ARATH RecName: Full=GEM-like protein 4;	Q7XKJ1_ORYSJ SubName: Full=Os04g0526800 protein {ECO:0000313|EMBL:BAS90171.1}; SubName: Full=cDNA clone:006-311-H09, full insert sequence {ECO:0000313|EMBL:BAG88019.1};	--	--	PF02893.23:GRAM domain	--	--	--
novel.179	0.5791	0.5931	0.4556	1.4243	1.5348	1.7285	31	35	24	70	77	76	2.04128	2.85063e-14	1.1837e-12	up	chr04	23562768	23564576	+	--	--	--	--	hypothetical protein EE612_000828 [Oryza sativa]	--	A0A0E0ND08_ORYRU SubName: Full=Uncharacterized protein {ECO:0000313|EnsemblPlants:ORUFI02G12230.1};	--	--	--	--	--	--
Os01t0953500-01	5.2717	4.0361	5.7648	10.0644	9.3032	9.6637	263	222	283	461	435	396	1.45366	3.07433e-14	1.27276e-12	up	chr01	42000362	42002680	-	Os01t0953500-01	--	--	--	uncharacterized protein LOC4325399 [Oryza sativa Japonica Group]	--	Q0JFY6_ORYSJ SubName: Full=Os01g0953500 protein {ECO:0000313|EMBL:BAS76266.1}; SubName: Full=cDNA clone:001-016-C08, full insert sequence {ECO:0000313|EMBL:BAG86706.1};	--	--	PF00168.33:C2 domain	--	--	--
Os10t0105900-00	5.3177	5.7752	5.0485	10.4404	9.817	8.0925	152	182	142	274	263	190	1.32851	3.148e-14	1.29788e-12	up	chr10	435646	436611	-	Os10t0105900-00	--	K19861 benzyl alcohol O-benzoyltransferase [EC:2.3.1.196 2.3.1.232] | (RefSeq) benzyl alcohol O-benzoyltransferase (A)	--	Os10g0105900 [Oryza sativa Japonica Group]	SHT2_ORYSJ RecName: Full=Spermidine hydroxycinnamoyltransferase 2 {ECO:0000305}; EC=2.3.1.- {ECO:0000305};	A0A0P0XR12_ORYSJ SubName: Full=Os10g0105900 protein {ECO:0000313|EMBL:BAT09597.1};	--	GO:0016747,transferase activity, transferring acyl groups other than amino-acyl groups; GO:0050734,hydroxycinnamoyltransferase activity; GO:0003674,molecular_function; GO:0003824,catalytic activity; GO:0016740,transferase activity; GO:0016746,transferase activity, transferring acyl groups	PF02458.18:Transferase family	--	--	--
Os05t0407200-01	2.9324	3.0702	2.3914	3.7656	5.8133	5.0686	162	187	130	191	301	230	1.30582	3.15385e-14	1.29788e-12	up	chr05	19838548	19846592	-	Os05t0407200-01	--	K11801 DDB1- and CUL4-associated factor 11 | (RefSeq) LEC14B protein (A)	--	LEC14B protein isoform X1 [Oryza sativa Japonica Group]	LE14B_LITER RecName: Full=LEC14B protein;	B9FIE0_ORYSJ RecName: Full=LEC14B homolog {ECO:0000256|PIRNR:PIRNR038135};	WD40 repeat-containing protein	--	PF00400.35:WD domain, G-beta repeat	--	--	--
Os09t0420600-01	6.9497	8.3675	7.1251	12.0238	12.5005	10.8569	226	300	228	359	381	290	1.16987	3.5576e-14	1.45967e-12	up	chr09	15153787	15157002	-	Os09t0420600-01	--	K06693 26S proteasome regulatory subunit N4 | (RefSeq) 26S proteasome non-ATPase regulatory subunit 9 (A)	ko03050: Proteasome	26S proteasome non-ATPase regulatory subunit 9 [Oryza sativa Japonica Group]	--	Q0J1Q4_ORYSJ SubName: Full=26S proteasome regulatory subunit-like protein {ECO:0000313|EMBL:BAD33496.1}; SubName: Full=Os09g0420600 protein {ECO:0000313|EMBL:BAF25111.1};	26S proteasome regulatory complex, subunit PSMD9	GO:0000502,proteasome complex; GO:0070682,proteasome regulatory particle assembly; GO:0008150,biological_process; GO:0009987,cellular process; GO:0016043,cellular component organization; GO:0022607,cellular component assembly; GO:0034622,cellular protein-containing complex assembly; GO:0043248,proteasome assembly; GO:0043933,protein-containing complex subunit organization; GO:0044085,cellular com…	PF18265.4:Nas2 N_terminal domain	--	--	--
Os03t0823400-01	2.5134	2.8408	2.0434	4.6326	5.9822	4.8017	65	81	52	110	145	102	1.56588	3.70868e-14	1.51715e-12	up	chr03	34567109	34568087	-	Os03t0823400-01	--	--	--	Bowman-Birk type trypsin inhibitor [Oryza sativa Japonica Group]	IBB3_WHEAT RecName: Full=Bowman-Birk type trypsin inhibitor; Short=WTI;	B9F715_ORYSJ SubName: Full=Os03g0823400 protein {ECO:0000313|EMBL:BAF13656.1}; SubName: Full=Putative Bowman-Birk serine protease inhibitor {ECO:0000313|EMBL:AAO18460.1};	--	GO:0005576,extracellular region; GO:0004867,serine-type endopeptidase inhibitor activity; GO:0003674,molecular_function; GO:0004857,enzyme inhibitor activity; GO:0004866,endopeptidase inhibitor activity; GO:0030234,enzyme regulator activity; GO:0030414,peptidase inhibitor activity; GO:0061134,peptidase regulator activity; GO:0061135,endopeptidase regulator activity; GO:0098772,molecular function …	PF00228.23:Bowman-Birk serine protease inhibitor family	--	--	--
Os07t0215200-01	3.5773	4.1515	2.7774	0	0	0	161	206	123	0	0	0	-9.05546	3.77772e-14	1.54082e-12	down	chr07	6315737	6318057	-	Os07t0215200-01	--	--	--	Os07g0215200, partial [Oryza sativa Japonica Group]	--	A0A0P0X445_ORYSJ SubName: Full=Os07g0215200 protein {ECO:0000313|EMBL:BAT00624.1}; Flags: Fragment;	--	--	--	--	--	--
Os03t0797400-01	5.1272	6.2602	4.2335	6.873	12.3612	8.3128	208	280	169	256	470	277	1.31207	3.8161e-14	1.55188e-12	up	chr03	33214544	33217418	-	Os03t0797400-01	--	K13222 indole-3-glycerol-phosphate lyase [EC:4.1.2.8] | (RefSeq) indole-3-glycerol phosphate lyase, chloroplastic (A)	ko00402: Benzoxazinoid biosynthesis; ko01100: Metabolic pathways	indole-3-glycerol phosphate lyase, chloroplastic [Oryza sativa Japonica Group]	TRPA_MAIZE RecName: Full=Indole-3-glycerol phosphate lyase, chloroplastic; EC=4.1.2.8 {ECO:0000305|PubMed:9235894}; AltName: Full=Benzoxazineless 1; AltName: Full=Indole synthase; AltName: Full=Tryptophan synthase alpha chain; EC=4.2.1.20; Flags: Precursor;	Q7Y1I9_ORYSJ RecName: Full=Tryptophan synthase {ECO:0000256|ARBA:ARBA00012043}; EC=4.2.1.20 {ECO:0000256|ARBA:ARBA00012043};	Tryptophan synthase alpha chain	GO:0009507,chloroplast; GO:0005829,cytosol; GO:0033984,indole-3-glycerol-phosphate lyase activity; GO:0004834,tryptophan synthase activity; GO:0000162,tryptophan biosynthetic process; GO:0003674,molecular_function; GO:0003824,catalytic activity; GO:0016829,lyase activity; GO:0016830,carbon-carbon lyase activity; GO:0016832,aldehyde-lyase activity; GO:0016835,carbon-oxygen lyase activity; GO:00168…	PF00290.23:Tryptophan synthase alpha chain	--	--	--
Os10t0483900-01	8.8823	11.1698	8.0556	2.1969	2.9828	1.7233	251	348	224	57	79	40	-1.51822	4.25975e-14	1.7272e-12	down	chr10	18285448	18286402	+	Os10t0483900-01	--	--	--	uncharacterized protein LOC4348933 [Oryza sativa Japonica Group]	--	Q8LNV2_ORYSJ SubName: Full=Expressed protein {ECO:0000313|EMBL:AAP54330.1}; SubName: Full=Os10g0483900 protein {ECO:0000313|EMBL:BAT11363.1};	--	GO:0016021,integral component of membrane; GO:0005575,cellular_component; GO:0016020,membrane; GO:0031224,intrinsic component of membrane; GO:0110165,cellular anatomical entity	--	--	--	--
Os07t0557100-01	151.003	131.255	164.591	313.384	250.39	233.133	7511	7198	8056	14312	11673	9525	1.34719	4.37848e-14	1.77014e-12	up	chr07	22231027	22234551	-	Os07t0557100-01	--	K15014 solute carrier family 29 (equilibrative nucleoside transporter), member 1/2/3 | (RefSeq) equilibrative nucleotide transporter 3 (A)	--	equilibrative nucleotide transporter 3 [Oryza sativa Japonica Group]	ENT3_ARATH RecName: Full=Equilibrative nucleotide transporter 3 {ECO:0000303|PubMed:12810710}; Short=AtENT3 {ECO:0000303|PubMed:12810710}; AltName: Full=Nucleoside transporter ENT3 {ECO:0000303|PubMed:12810710}; AltName: Full=Protein FLUOROURIDINE RESISTANT 1 {ECO:0000303|PubMed:17253988};	A0A0P0X7M5_ORYSJ SubName: Full=Os07g0557100 protein {ECO:0000313|EMBL:BAF21879.1}; SubName: Full=Putative equilibrative nucleoside transporter ENT8 splice variant {ECO:0000313|EMBL:BAD30917.1};	Nucleoside transporter	GO:0016021,integral component of membrane; GO:0005886,plasma membrane; GO:0005337,nucleoside transmembrane transporter activity; GO:0015858,nucleoside transport; GO:0003674,molecular_function; GO:0005215,transporter activity; GO:0008509,anion transmembrane transporter activity; GO:0015075,ion transmembrane transporter activity; GO:0015932,nucleobase-containing compound transmembrane transporter a…	PF01733.21:Nucleoside transporter	--	--	--
novel.168	2.7266	4.3604	2.8438	0.1172	0.0766	0.0437	76	134	78	3	2	1	-4.85652	4.41531e-14	1.77981e-12	down	chr04	15125415	15126489	+	--	--	K07442 tRNA (adenine57-N1/adenine58-N1)-methyltransferase catalytic subunit [EC:2.1.1.219 2.1.1.220] | (RefSeq) tRNA (adenine(58)-N(1))-methyltransferase catalytic subunit TRMT61A (A)	--	tRNA (adenine(58)-N(1))-methyltransferase catalytic subunit TRMT61A [Oryza sativa Japonica Group]	--	Q7XKH8_ORYSJ RecName: Full=tRNA (adenine(58)-N(1))-methyltransferase {ECO:0000256|ARBA:ARBA00012796, ECO:0000256|PIRNR:PIRNR017269}; EC=2.1.1.220 {ECO:0000256|ARBA:ARBA00012796, ECO:0000256|PIRNR:PIRNR017269};	tRNA(1-methyladenosine) methyltransferase, subunit GCD14	GO:0031515,tRNA (m1A) methyltransferase complex; GO:0016429,tRNA (adenine-N1-)-methyltransferase activity; GO:0003674,molecular_function; GO:0003824,catalytic activity; GO:0008168,methyltransferase activity; GO:0008173,RNA methyltransferase activity; GO:0008175,tRNA methyltransferase activity; GO:0008757,S-adenosylmethionine-dependent methyltransferase activity; GO:0016426,tRNA (adenine) methyltr…	PF08704.13:tRNA methyltransferase complex GCD14 subunit	--	--	--
Os01t0788200-01	2.4783	2.3296	2.7475	5.4967	5.577	6.3636	55	57	60	112	116	116	1.71972	4.44636e-14	1.7871e-12	up	chr01	33448396	33449269	+	Os01t0788200-01	--	--	--	unnamed protein product [Oryza sativa Japonica Group]	NTF2B_ARATH RecName: Full=Nuclear transport factor 2B {ECO:0000303|PubMed:16428596}; Short=AtNTF2b {ECO:0000303|PubMed:16428596}; Short=NTF-2;	B7ELK9_ORYSJ SubName: Full=cDNA clone:J023144D17, full insert sequence {ECO:0000313|EMBL:BAG93256.1};	Nuclear transport factor 2	GO:0005737,cytoplasm; GO:0005635,nuclear envelope; GO:0044613,nuclear pore central transport channel; GO:0005634,nucleus; GO:0006913,nucleocytoplasmic transport; GO:0006606,protein import into nucleus; GO:0006810,transport; GO:0008150,biological_process; GO:0009987,cellular process; GO:0046907,intracellular transport; GO:0051169,nuclear transport; GO:0051179,localization; GO:0051234,establishment…	--	--	--	--
novel.321	0.1101	0.0666	0.1492	1.3988	1.8009	1.2508	3	2	4	35	46	28	4.29226	4.48636e-14	1.79794e-12	up	chr08	19543594	19544514	.	--	--	--	--	hypothetical protein [Oryza sativa Japonica Group]	--	Q6Z9V5_ORYSJ SubName: Full=Uncharacterized protein {ECO:0000313|EMBL:BAC98620.1};	--	--	PF00023.33:Ankyrin repeat	--	--	--
Os04t0323800-01	0	0	0	1.5046	2.3202	1.4639	0	0	0	54	85	47	9.08016	5.03779e-14	2.01307e-12	up	chr04	14956367	14957850	+	Os04t0323800-01	--	--	--	hypothetical protein DAI22_04g074700 [Oryza sativa Japonica Group]	--	Q0JE55_ORYSJ SubName: Full=Os04g0323800 protein {ECO:0000313|EMBL:BAS88587.1}; SubName: Full=cDNA clone:J013078J09, full insert sequence {ECO:0000313|EMBL:BAG90146.1};	--	--	--	--	--	--
Os04t0614700-01	16.8976	17.7773	18.2164	33.2434	28.5459	25.7613	444	515	471	802	703	556	1.24353	5.07339e-14	2.02144e-12	up	chr04	31194936	31196293	+	Os04t0614700-01	--	--	--	hypothetical protein EE612_025540, partial [Oryza sativa]	--	Q0JA59_ORYSJ SubName: Full=Os04g0614700 protein {ECO:0000313|EMBL:BAS90995.1}; Flags: Fragment;	--	GO:0016021,integral component of membrane; GO:0005575,cellular_component; GO:0016020,membrane; GO:0031224,intrinsic component of membrane; GO:0110165,cellular anatomical entity	PF11544.11:Spindle pole body component Spc42p	--	--	--
Os04t0391000-00	1.8194	2.5118	1.7998	0.263	0.3092	0.3724	113	172	110	15	18	19	-2.19376	5.12871e-14	2.03759e-12	down	chr04	19240745	19245988	-	Os04t0391000-00	--	K10990 RecQ-mediated genome instability protein 1 | (RefSeq) recQ-mediated genome instability protein 1 (A)	--	recQ-mediated genome instability protein 1 [Oryza sativa Japonica Group]	RMI1_ORYSJ RecName: Full=RecQ-mediated genome instability protein 1; AltName: Full=BLM-associated protein of 75 kDa homolog; Short=BLAP75;	A0A0E0P8D0_ORYRU RecName: Full=RecQ-mediated genome instability protein 1 {ECO:0000256|ARBA:ARBA00018987};	--	GO:0016604,nuclear body; GO:0031422,RecQ family helicase-topoisomerase III complex; GO:0000166,nucleotide binding; GO:0000724,double-strand break repair via homologous recombination; GO:0000712,resolution of meiotic recombination intermediates; GO:0003674,molecular_function; GO:0005488,binding; GO:0036094,small molecule binding; GO:0097159,organic cyclic compound binding; GO:1901265,nucleoside ph…	PF08585.15:RecQ mediated genome instability protein	--	--	--
Os02t0555000-01	8.9971	9.5886	9.5433	13.4432	14.9992	15.0268	320	376	334	439	500	439	1.1377	5.59374e-14	2.21596e-12	up	chr02	20963182	20966686	-	Os02t0555000-01	--	K24104 GPN-loop GTPase | (RefSeq) GPN-loop GTPase 2 (A)	--	GPN-loop GTPase QQT1 [Oryza sativa Japonica Group]	QQT1_ARATH RecName: Full=GPN-loop GTPase QQT1 {ECO:0000305}; EC=3.6.5.- {ECO:0000305}; AltName: Full=Protein EMBRYO DEFECTIVE 1705 {ECO:0000303|PubMed:17419841}; AltName: Full=Protein QUATRE QUART 1 {ECO:0000303|PubMed:17419841};	Q69ST5_ORYSJ RecName: Full=GPN-loop GTPase 2 {ECO:0000256|RuleBase:RU365059};	Predicted GTPase	GO:0005874,microtubule; GO:0005634,nucleus; GO:0009524,phragmoplast; GO:0005819,spindle; GO:0005525,GTP binding; GO:0003924,GTPase activity; GO:0051301,cell division; GO:0009658,chloroplast organization; GO:0032502,developmental process; GO:0009793,embryo development ending in seed dormancy; GO:1902182,shoot apical meristem development; GO:0000166,nucleotide binding; GO:0001882,nucleoside binding…	PF03029.20:Conserved hypothetical ATP binding protein	--	--	--
novel.403	3.9975	3.7717	2.6383	0	0	0	174	181	113	0	0	0	-8.99383	5.97428e-14	2.35992e-12	down	chr11	6596129	6598739	+	--	--	K20603 mitogen-activated protein kinase kinase 2 [EC:2.7.12.2] | (RefSeq) mitogen-activated protein kinase kinase 2 (A)	ko04016: MAPK signaling pathway - plant	Protein kinase domain containing protein, expressed [Oryza sativa Japonica Group]	--	Q2R8K3_ORYSJ SubName: Full=Protein kinase domain containing protein, expressed {ECO:0000313|EMBL:ABA92216.2};	--	GO:0016021,integral component of membrane; GO:0005524,ATP binding; GO:0004672,protein kinase activity; GO:0006468,protein phosphorylation; GO:0000166,nucleotide binding; GO:0003674,molecular_function; GO:0005488,binding; GO:0017076,purine nucleotide binding; GO:0030554,adenyl nucleotide binding; GO:0032553,ribonucleotide binding; GO:0032555,purine ribonucleotide binding; GO:0032559,adenyl ribonuc…	--	--	--	--
Os07t0688700-00	4.8166	6.1115	3.5842	0.5447	1.348	0.769	183	256	134	19	48	24	-1.94632	6.09645e-14	2.4013e-12	down	chr07	29268639	29269922	-	Os07t0688700-00	--	--	--	Os07g0688700, partial [Oryza sativa Japonica Group]	--	A0A0P0XAM1_ORYSJ SubName: Full=Os07g0688700 protein {ECO:0000313|EMBL:BAT03315.1}; Flags: Fragment;	--	--	--	--	--	--
Os10t0479001-01	43.589	49.1071	41.4235	14.7984	14.3496	13.2668	632	785	591	197	195	158	-1.1451	6.30974e-14	2.47824e-12	down	chr10	17971731	17973666	-	Os10t0479001-01	--	--	--	hypothetical protein EE612_051885, partial [Oryza sativa]	--	A0A0P0XW17_ORYSJ SubName: Full=Os10g0479001 protein {ECO:0000313|EMBL:BAT11321.1}; Flags: Fragment;	--	--	--	--	--	--
Os07t0267200-01	16.0986	14.3691	16.4404	29.8032	24.2492	25.724	816	803	820	1387	1152	1071	1.28543	6.54683e-14	2.56405e-12	up	chr07	9538087	9541917	-	Os07t0267200-01	--	--	--	hypothetical protein EE612_038379, partial [Oryza sativa]	--	A0A0N7KN86_ORYSJ SubName: Full=Os07g0267200 protein {ECO:0000313|EMBL:BAT00922.1}; Flags: Fragment;	--	--	--	--	--	--
Os04t0604300-01	39.7963	34.6348	41.791	11.7992	12.3339	11.5741	1260	1209	1302	343	366	301	-1.20019	6.78041e-14	2.64801e-12	down	chr04	30482211	30483492	-	Os04t0604300-01	--	K14504 xyloglucan:xyloglucosyl transferase TCH4 [EC:2.4.1.207] | (RefSeq) xyloglucan endotransglucosylase/hydrolase protein 24 (A)	ko04075: Plant hormone signal transduction	xyloglucan endotransglucosylase/hydrolase protein 24 [Oryza sativa Japonica Group]	XTH24_ARATH RecName: Full=Xyloglucan endotransglucosylase/hydrolase protein 24; Short=At-XTH24; Short=XTH-24; EC=2.4.1.207; AltName: Full=Endo-xyloglucan transferase; AltName: Full=Meristem protein 5; Short=MERI-5 protein; Short=MERI5 protein; AltName: Full=Xyloglucan endo-1,4-beta-D-glucanase; Flags: Precursor;	Q0JAD6_ORYSJ RecName: Full=Xyloglucan endotransglucosylase/hydrolase {ECO:0000256|RuleBase:RU361120}; EC=2.4.1.207 {ECO:0000256|RuleBase:RU361120};	--	GO:0048046,apoplast; GO:0005737,cytoplasm; GO:0005794,Golgi apparatus; GO:0009505,plant-type cell wall; GO:0005886,plasma membrane; GO:0099503,secretory vesicle; GO:0004553,hydrolase activity, hydrolyzing O-glycosyl compounds; GO:0030247,polysaccharide binding; GO:0016762,xyloglucan:xyloglucosyl transferase activity; GO:0042546,cell wall biogenesis; GO:0009828,plant-type cell wall loosening; GO:0…	PF00722.24:Glycosyl hydrolases family 16	--	--	--
Os05t0172800-01	2.1896	2.4824	1.9591	3.6549	4.977	3.6508	92	115	81	141	196	126	1.39166	7.45889e-14	2.90475e-12	up	chr05	4365501	4370561	+	Os05t0172800-01	--	--	--	hypothetical protein EE612_027423, partial [Oryza sativa]	--	A0A0E0HBL9_ORYNI SubName: Full=Uncharacterized protein {ECO:0000313|EnsemblPlants:ONIVA05G09400.1};	--	--	--	--	--	--
Os05t0217000-01	26.6533	24.3754	29.4059	43.6244	46.899	39.6201	362	365	393	544	597	442	1.19554	7.51034e-14	2.91492e-12	up	chr05	7219354	7219947	-	Os05t0217000-01	--	--	--	arabinogalactan protein 16 [Oryza sativa Japonica Group]	AGP16_ARATH RecName: Full=Arabinogalactan protein 16 {ECO:0000303|PubMed:11006345}; Short=AtAGP16 {ECO:0000303|PubMed:11006345}; AltName: Full=Arabinogalactan peptide 16 {ECO:0000303|PubMed:11006345}; Short=AG-peptide 16 {ECO:0000303|PubMed:11006345}; Flags: Precursor;	A0A0E0GIJ2_ORYNI SubName: Full=Uncharacterized protein {ECO:0000313|EnsemblPlants:ONIVA03G08050.1};	--	GO:0031225,anchored component of membrane; GO:0005886,plasma membrane; GO:0005575,cellular_component; GO:0016020,membrane; GO:0031224,intrinsic component of membrane; GO:0110165,cellular anatomical entity; GO:0071944,cell periphery	PF06376.15:Arabinogalactan peptide	--	--	--
Os04t0673300-01	19.0203	19.5863	24.0512	46.9659	34.6671	37.2778	569	646	708	1290	972	916	1.44322	7.52728e-14	2.91492e-12	up	chr04	34375978	34377092	+	Os04t0673300-01	--	K14492 two-component response regulator ARR-A family | (RefSeq) two-component response regulator ORR6 (A)	ko04075: Plant hormone signal transduction	RecName: Full=Two-component response regulator ORR6; AltName: Full=Type A response regulator 6; Short=OsRR6 [Oryza sativa Indica Group]	ORR6_ORYSI RecName: Full=Two-component response regulator ORR6 {ECO:0000305}; AltName: Full=Type A response regulator 6 {ECO:0000303|PubMed:16472405}; Short=OsRR6 {ECO:0000303|PubMed:16472405};	A0A0E0H7C2_ORYNI SubName: Full=Uncharacterized protein {ECO:0000313|EnsemblPlants:ONIVA04G27790.1};	GATA-4/5/6 transcription factors	GO:0009736,cytokinin-activated signaling pathway; GO:0000160,phosphorelay signal transduction system; GO:0007154,cell communication; GO:0007165,signal transduction; GO:0008150,biological_process; GO:0009719,response to endogenous stimulus; GO:0009725,response to hormone; GO:0009735,response to cytokinin; GO:0009755,hormone-mediated signaling pathway; GO:0009987,cellular process; GO:0010033,respon…	PF00072.27:Response regulator receiver domain	Others	TR	Others
Os06t0688400-00	2.6666	1.9858	2.1679	0.1529	0.1497	0.1025	95	78	76	5	5	3	-3.56416	8.03992e-14	3.10471e-12	down	chr06	28723153	28724356	-	Os06t0688400-00	--	--	--	hypothetical protein EE612_036166 [Oryza sativa]	FBL90_ARATH RecName: Full=Putative F-box/LRR-repeat protein At5g54820;	A0A0E0Q1W2_ORYRU RecName: Full=F-box domain-containing protein {ECO:0000259|PROSITE:PS50181};	--	--	PF12937.10:F-box-like	--	--	--
Os11t0703100-01	20.937	20.1795	19.9876	28.562	30.9133	32.1325	495	526	465	620	685	624	1.09714	8.217e-14	3.16389e-12	up	chr11	28783185	28783983	+	Os11t0703100-01	--	--	--	Thaumatin family protein, expressed [Oryza sativa Japonica Group]	OLP1_SOLLC RecName: Full=Osmotin-like protein; Flags: Precursor;	A0A0D9Z4K7_9ORYZ SubName: Full=Uncharacterized protein {ECO:0000313|EnsemblPlants:OGLUM03G10190.1};	--	GO:0005576,extracellular region; GO:0006952,defense response; GO:0006950,response to stress; GO:0008150,biological_process; GO:0050896,response to stimulus; GO:0005575,cellular_component; GO:0110165,cellular anatomical entity	PF00314.20:Thaumatin family	--	--	--
Os04t0548400-01	10.3985	10.8381	10.0113	16.74	16.9341	22.6542	228	262	216	337	348	408	1.37352	8.23905e-14	3.16389e-12	up	chr04	27460855	27461595	-	Os04t0548400-01	--	K13415 protein brassinosteroid insensitive 1 [EC:2.7.10.1 2.7.11.1] | (RefSeq) systemin receptor SR160 (A)	ko04075: Plant hormone signal transduction	hypothetical protein EE612_024757, partial [Oryza sativa]	TMKL1_ARATH RecName: Full=Putative kinase-like protein TMKL1; Flags: Precursor;	A0A0P0WDI8_ORYSJ SubName: Full=Os04g0548400 protein {ECO:0000313|EMBL:BAF15394.1}; Flags: Fragment;	Serine/threonine protein kinase	GO:0016021,integral component of membrane; GO:0005886,plasma membrane; GO:0009506,plasmodesma; GO:0005524,ATP binding; GO:0004672,protein kinase activity; GO:0006468,protein phosphorylation; GO:0000166,nucleotide binding; GO:0003674,molecular_function; GO:0005488,binding; GO:0017076,purine nucleotide binding; GO:0030554,adenyl nucleotide binding; GO:0032553,ribonucleotide binding; GO:0032555,puri…	PF00069.28:Protein kinase domain	--	--	--
Os09t0454500-01	14.8407	16.5295	14.8474	23.45	23.5464	21.4379	386	474	380	560	574	458	1.0809	8.37956e-14	3.20891e-12	up	chr09	17077665	17079624	-	Os09t0454500-01	--	K01674 carbonic anhydrase [EC:4.2.1.1] | (RefSeq) alpha carbonic anhydrase 7 isoform X1 (A)	ko00910: Nitrogen metabolism; ko01100: Metabolic pathways	hypothetical protein EE612_048258 [Oryza sativa]	ATCA2_ARATH RecName: Full=Alpha carbonic anhydrase 2; Short=AtaCA2; Short=AtalphaCA2; EC=4.2.1.1; AltName: Full=Alpha carbonate dehydratase 2; Flags: Precursor;	Q67UA4_ORYSJ RecName: Full=Carbonic anhydrase {ECO:0000256|ARBA:ARBA00012925, ECO:0000256|RuleBase:RU367011}; EC=4.2.1.1 {ECO:0000256|ARBA:ARBA00012925, ECO:0000256|RuleBase:RU367011};	Carbonic anhydrase	GO:0009570,chloroplast stroma; GO:0016020,membrane; GO:0004089,carbonate dehydratase activity; GO:0016836,hydro-lyase activity; GO:0008270,zinc ion binding; GO:0006730,one-carbon metabolic process; GO:0010037,response to carbon dioxide; GO:0003674,molecular_function; GO:0003824,catalytic activity; GO:0016829,lyase activity; GO:0016835,carbon-oxygen lyase activity; GO:0005488,binding; GO:0043167,i…	PF00194.24:Eukaryotic-type carbonic anhydrase	--	--	--
Os01t0593700-01	5.2868	5.2003	5.1385	7.9076	7.9309	8.4357	367	398	351	504	516	481	1.1515	9.07022e-14	3.46377e-12	up	chr01	23247278	23250623	+	Os01t0593700-01	--	K17471 sulfate transporter 3 | (RefSeq) probable sulfate transporter 3.5 (A)	--	probable sulfate transporter 3.5 [Oryza sativa Japonica Group]	SUT35_ARATH RecName: Full=Probable sulfate transporter 3.5;	A0A0E0MYR7_ORYRU SubName: Full=Uncharacterized protein {ECO:0000313|EnsemblPlants:ORUFI01G24070.1};	Sulfate/bicarbonate/oxalate exchanger SAT-1 and related transporters (SLC26 family)	GO:0005887,integral component of plasma membrane; GO:0015301,anion:anion antiporter activity; GO:0008271,secondary active sulfate transmembrane transporter activity; GO:0015293,symporter activity; GO:0003674,molecular_function; GO:0005215,transporter activity; GO:0008509,anion transmembrane transporter activity; GO:0015075,ion transmembrane transporter activity; GO:0015291,secondary active transm…	PF00916.23:Sulfate permease family	--	--	--
Os04t0156200-00	0.2016	0.1524	0.1195	0.8598	0.8065	0.7566	12	10	7	47	45	37	2.87614	9.41301e-14	3.58474e-12	up	chr04	3867343	3869354	+	Os04t0156200-00	--	--	--	Os04g0156200, partial [Oryza sativa Japonica Group]	--	A0A0N7KIK0_ORYSJ SubName: Full=Os04g0156200 protein {ECO:0000313|EMBL:BAS87833.1}; Flags: Fragment;	--	--	PF19220.3:Crescentin protein	--	--	--
Os02t0614732-01	0.0467	0.0705	0	0.7284	0.7799	0.4166	3	5	0	43	47	22	4.5196	9.67161e-14	3.67308e-12	up	chr02	24283088	24285260	+	Os02t0614732-01	--	--	--	uncharacterized protein LOC9266680 [Oryza sativa Japonica Group]	--	Q0DZJ6_ORYSJ SubName: Full=Os02g0614700 protein {ECO:0000313|EMBL:BAF09342.1};	--	--	--	--	--	--
Os03t0221200-01	5.6858	4.8287	5.5401	10.0892	9.3156	8.1147	267	250	256	435	410	313	1.2886	9.75578e-14	3.69487e-12	up	chr03	6354859	6357792	+	Os03t0221200-01	--	K00547 homocysteine S-methyltransferase [EC:2.1.1.10] | (RefSeq) homocysteine S-methyltransferase 1 (A)	ko00270: Cysteine and methionine metabolism; ko01100: Metabolic pathways; ko01110: Biosynthesis of secondary metabolites	hypothetical protein GUJ93_ZPchr0006g43100 [Zizania palustris]	HMT1_MAIZE RecName: Full=Homocysteine S-methyltransferase 1; EC=2.1.1.10; AltName: Full=S-methylmethionine:homocysteine methyltransferase 1; Short=SMM:Hcy S-methyltransferase 1; AltName: Full=ZmHMT-1;	A0A8J5SQG6_ZIZPA RecName: Full=Hcy-binding domain-containing protein {ECO:0000259|Pfam:PF02574};	Homocysteine S-methyltransferase	GO:0047150,betaine-homocysteine S-methyltransferase activity; GO:0008898,S-adenosylmethionine-homocysteine S-methyltransferase activity; GO:0061627,S-methylmethionine-homocysteine S-methyltransferase activity; GO:0008270,zinc ion binding; GO:0009086,methionine biosynthetic process; GO:0032259,methylation; GO:0003674,molecular_function; GO:0003824,catalytic activity; GO:0008168,methyltransferase a…	PF02574.19:Homocysteine S-methyltransferase	--	--	--
Os06t0697000-02	2.5083	3.1069	2.8506	4.1714	7.4533	4.8926	93	127	104	142	259	149	1.45023	1.13854e-13	4.30026e-12	up	chr06	29156457	29157874	-	Os06t0697000-02	--	K08235 xyloglucan:xyloglucosyl transferase [EC:2.4.1.207] | (RefSeq) probable xyloglucan endotransglucosylase/hydrolase protein 25 (A)	--	probable xyloglucan endotransglucosylase/hydrolase protein 25 [Oryza sativa Japonica Group]	XTH25_ARATH RecName: Full=Probable xyloglucan endotransglucosylase/hydrolase protein 25; Short=At-XTH25; Short=XTH-25; EC=2.4.1.207; Flags: Precursor;	Q5Z6G7_ORYSJ RecName: Full=Xyloglucan endotransglucosylase/hydrolase {ECO:0000256|RuleBase:RU361120}; EC=2.4.1.207 {ECO:0000256|RuleBase:RU361120};	--	GO:0048046,apoplast; GO:0004553,hydrolase activity, hydrolyzing O-glycosyl compounds; GO:0030247,polysaccharide binding; GO:0016762,xyloglucan:xyloglucosyl transferase activity; GO:0071555,cell wall organization; GO:0009832,plant-type cell wall biogenesis; GO:0010411,xyloglucan metabolic process; GO:0003674,molecular_function; GO:0003824,catalytic activity; GO:0016787,hydrolase activity; GO:00167…	PF00722.24:Glycosyl hydrolases family 16	--	--	--
Os04t0645600-01	89.0188	75.5386	97.2826	171.694	136.908	155.414	4578	4283	4923	8107	6599	6565	1.34237	1.21519e-13	4.57721e-12	up	chr04	32856597	32860277	-	Os04t0645600-01	--	K15289 solute carrier family 35, member F5 | (RefSeq) uncharacterized vacuolar membrane protein YML018C (A)	--	uncharacterized vacuolar membrane protein YML018C [Oryza sativa Japonica Group]	--	A0A0E0H6H5_ORYNI RecName: Full=EamA domain-containing protein {ECO:0000259|Pfam:PF00892};	Predicted membrane protein	GO:0016021,integral component of membrane; GO:0005575,cellular_component; GO:0016020,membrane; GO:0031224,intrinsic component of membrane; GO:0110165,cellular anatomical entity	PF00892.23:EamA-like transporter family	--	--	--
Os04t0604500-00	9.5818	10.4525	7.0399	0	0	0	148	178	107	0	0	0	-8.87825	1.25429e-13	4.7116e-12	down	chr04	30495547	30496068	+	Os04t0604500-00	--	--	--	uncharacterized protein LOC112938804 [Oryza sativa Japonica Group]	--	A0A5S6RBN7_ORYSJ SubName: Full=Os04g0604500 protein {ECO:0000313|EMBL:BAS90875.1};	--	--	--	--	--	--
Os02t0809800-01	0.1816	0.103	0.15	0.8037	0.5814	0.5528	16	10	13	65	48	40	2.68787	1.25997e-13	4.72009e-12	up	chr02	34609725	34615015	+	Os02t0809800-01	--	K24195 xenotropic and polytropic retrovirus receptor 1 | (RefSeq) phosphate transporter PHO1-2 (A)	--	phosphate transporter PHO1-2 [Oryza sativa Japonica Group]	PHO12_ORYSJ RecName: Full=Phosphate transporter PHO1-2; AltName: Full=Protein PHO1-2; Short=OsPHO1;2;	I1P5E0_ORYGL SubName: Full=Uncharacterized protein {ECO:0000313|EnsemblPlants:ORGLA02G0319600.1};	Predicted small molecule transporter	GO:0005737,cytoplasm; GO:0005794,Golgi apparatus; GO:0016021,integral component of membrane; GO:0005886,plasma membrane; GO:0000822,inositol hexakisphosphate binding; GO:0015114,phosphate ion transmembrane transporter activity; GO:0016036,cellular response to phosphate starvation; GO:0006817,phosphate ion transport; GO:0003674,molecular_function; GO:0005488,binding; GO:0036094,small molecule bind…	PF03124.17:EXS family	--	--	--
Os04t0627900-01	29.8647	27.0211	30.6113	45.8501	44.2886	50.133	813	811	820	1146	1130	1121	1.19584	1.26794e-13	4.73709e-12	up	chr04	31957711	31958630	-	Os04t0627900-01	--	K03113 translation initiation factor 1 | (RefSeq) protein translation factor SUI1 homolog (A)	--	Os04g0627900, partial [Oryza sativa Japonica Group]	SUI12_ARATH RecName: Full=Protein translation factor SUI1 homolog 2;	Q0J9W8_ORYSJ SubName: Full=Os04g0627900 protein {ECO:0000313|EMBL:BAS91135.1}; Flags: Fragment;	Translation initiation factor 1 (eIF-1/SUI1)	GO:0005829,cytosol; GO:0005634,nucleus; GO:0003729,mRNA binding; GO:0003723,RNA binding; GO:0003743,translation initiation factor activity; GO:0003674,molecular_function; GO:0003676,nucleic acid binding; GO:0005488,binding; GO:0097159,organic cyclic compound binding; GO:1901363,heterocyclic compound binding; GO:0008135,translation factor activity, RNA binding; GO:0045182,translation regulator act…	PF01253.25:Translation initiation factor SUI1	--	--	--
Os04t0573000-01	1.3243	1.7225	1.257	0.1905	0.3066	0.0456	106	152	99	14	23	3	-2.46908	1.33296e-13	4.96654e-12	down	chr04	28862600	28868988	+	Os04t0573000-01	--	--	--	hypothetical protein OsJ_15847 [Oryza sativa Japonica Group]	SPXM2_ORYSI RecName: Full=SPX domain-containing membrane protein OsI_17046;	A0A0E0PCY2_ORYRU RecName: Full=SPX domain-containing protein {ECO:0000259|PROSITE:PS51382};	Predicted transporter/transmembrane protein	GO:0016021,integral component of membrane; GO:0022857,transmembrane transporter activity; GO:0003674,molecular_function; GO:0005215,transporter activity; GO:0005575,cellular_component; GO:0016020,membrane; GO:0031224,intrinsic component of membrane; GO:0110165,cellular anatomical entity	PF07690.19:Major Facilitator Superfamily	--	--	--
Os03t0655100-00	1.9414	2.674	2.1922	5.3254	5.6772	3.7642	54	82	60	136	148	86	1.62475	1.46189e-13	5.43226e-12	up	chr03	25547399	25548779	+	Os03t0655100-00	--	K23953 plant cysteine oxidase [EC:1.13.11.-] | (RefSeq) plant cysteine oxidase 2 (A)	--	hypothetical protein EE612_019359 [Oryza sativa]	PCO2_ARATH RecName: Full=Plant cysteine oxidase 2 {ECO:0000303|PubMed:24599061}; Short=AtPCO2 {ECO:0000303|PubMed:33207269}; EC=1.13.11.20 {ECO:0000269|PubMed:24599061, ECO:0000269|PubMed:29848548, ECO:0000269|PubMed:33207269}; AltName: Full=Hypoxia-responsive unknown protein 43 {ECO:0000303|PubMed:20097791};	A0A0N7KHR4_ORYSJ RecName: Full=Cysteine dioxygenase {ECO:0000256|ARBA:ARBA00013133}; EC=1.13.11.20 {ECO:0000256|ARBA:ARBA00013133};	Uncharacterized conserved protein	GO:0005829,cytosol; GO:0005634,nucleus; GO:0017172,cysteine dioxygenase activity; GO:0005506,iron ion binding; GO:0071456,cellular response to hypoxia; GO:0070483,detection of hypoxia; GO:0018171,peptidyl-cysteine oxidation; GO:0001666,response to hypoxia; GO:0003674,molecular_function; GO:0003824,catalytic activity; GO:0016491,oxidoreductase activity; GO:0016701,oxidoreductase activity, acting o…	PF07847.15:PCO_ADO	--	--	--
Os04t0112100-01	0	0	0	0.9496	1.2515	0.714	0	0	0	55	74	37	8.91574	1.6503e-13	6.09949e-12	up	chr04	692896	695278	-	Os04t0112100-01	--	K13457 disease resistance protein RPM1 | (RefSeq) disease resistance protein RPM1 isoform X1 (A)	ko04626: Plant-pathogen interaction	putative disease resistance protein RGA4 [Oryza sativa Japonica Group]	RGA4_SOLBU RecName: Full=Putative disease resistance protein RGA4; AltName: Full=RGA4-blb;	A0A0P0W6I3_ORYSJ SubName: Full=OSJNBb0060M15.7 protein {ECO:0000313|EMBL:CAE03195.2}; SubName: Full=Os04g0112100 protein {ECO:0000313|EMBL:BAF13949.2};	Apoptotic ATPase	GO:0043531,ADP binding; GO:0005524,ATP binding; GO:0050832,defense response to fungus; GO:0000166,nucleotide binding; GO:0003674,molecular_function; GO:0005488,binding; GO:0017076,purine nucleotide binding; GO:0030554,adenyl nucleotide binding; GO:0032553,ribonucleotide binding; GO:0032555,purine ribonucleotide binding; GO:0032559,adenyl ribonucleotide binding; GO:0036094,small molecule binding; …	PF00931.25:NB-ARC domain	--	--	--
Os06t0204100-00	4.1776	4.1002	4.1822	0	0	0	134	145	132	0	0	0	-8.82509	1.75114e-13	6.45488e-12	down	chr06	5265125	5268373	-	Os06t0204100-00	--	K22640 trimethyltridecatetraene synthase [EC:1.14.14.58] | (RefSeq) flavonoid 3'-monooxygenase (A)	ko00904: Diterpenoid biosynthesis	Os06g0204100, partial [Oryza sativa Japonica Group]	C92C6_MAIZE RecName: Full=Trimethyltridecatetraene synthase {ECO:0000303|PubMed:27662898}; EC=1.14.14.58 {ECO:0000269|PubMed:27662898}; AltName: Full=Cytochrome P-450 20 {ECO:0000312|EMBL:ONM27923.1}; AltName: Full=Cytochrome P450 92C6 {ECO:0000303|PubMed:27662898};	A0A0N7KLQ6_ORYSJ SubName: Full=Os06g0204100 protein {ECO:0000313|EMBL:BAS96681.1}; Flags: Fragment;	Cytochrome P450 CYP2 subfamily	GO:0016021,integral component of membrane; GO:0097007,4,8,12-trimethyltrideca-1,3,7,11-tetraene synthase activity; GO:0020037,heme binding; GO:0005506,iron ion binding; GO:0010333,terpene synthase activity; GO:0080027,response to herbivore; GO:0016114,terpenoid biosynthetic process; GO:0003674,molecular_function; GO:0003824,catalytic activity; GO:0004497,monooxygenase activity; GO:0016491,oxidore…	PF00067.25:Cytochrome P450	--	--	--
Os02t0709200-01	108.128	100.219	109.084	181.284	151.957	170.36	5212	5326	5174	8023	6865	6745	1.18728	1.91558e-13	7.04218e-12	up	chr02	29324774	29328372	-	Os02t0709200-01	--	K00817 histidinol-phosphate aminotransferase [EC:2.6.1.9] | (RefSeq) histidinol-phosphate aminotransferase, chloroplastic (A)	ko00340: Histidine metabolism; ko00350: Tyrosine metabolism; ko00360: Phenylalanine metabolism; ko00400: Phenylalanine, tyrosine and tryptophan biosynthesis; ko00960: Tropane, piperidine and pyridine alkaloid biosynthesis; ko01100: Metabolic pathways; ko01110: Biosynthesis of secondary metabolites; ko01230: Biosynthesis of amino acids	histidinol-phosphate aminotransferase, chloroplastic [Oryza sativa Japonica Group]	HIS8_TOBAC RecName: Full=Histidinol-phosphate aminotransferase, chloroplastic; EC=2.6.1.9; AltName: Full=Imidazole acetol-phosphate transaminase; Flags: Precursor;	Q0DY86_ORYSJ RecName: Full=Imidazole acetol-phosphate transaminase {ECO:0000256|ARBA:ARBA00030262};	Histidinol phosphate aminotransferase	GO:0009507,chloroplast; GO:0004400,histidinol-phosphate transaminase activity; GO:0030170,pyridoxal phosphate binding; GO:0000105,histidine biosynthetic process; GO:0003674,molecular_function; GO:0003824,catalytic activity; GO:0008483,transaminase activity; GO:0016740,transferase activity; GO:0016769,transferase activity, transferring nitrogenous groups; GO:0005488,binding; GO:0019842,vitamin bin…	PF00155.24:Aminotransferase class I and II	--	--	--
Os03t0707900-01	15.3968	14.683	16.2692	25.0647	23.2792	22.6719	1031	1084	1072	1541	1461	1247	1.1282	1.9654e-13	7.2061e-12	up	chr03	28533104	28541241	-	Os03t0707900-01	--	K01426 amidase [EC:3.5.1.4] | (RefSeq) amidase 1 (A)	ko00330: Arginine and proline metabolism; ko00360: Phenylalanine metabolism; ko00380: Tryptophan metabolism; ko01100: Metabolic pathways	outer envelope protein 64, chloroplastic [Oryza sativa Japonica Group]	OE64C_ARATH RecName: Full=Outer envelope protein 64, chloroplastic; AltName: Full=Translocon at the outer membrane of chloroplasts 64-III;	A0A5S6R9X6_ORYSJ SubName: Full=Chloroplast protein-translocon-like protein {ECO:0000313|EMBL:AAK50116.1}; SubName: Full=Os03g0707900 protein {ECO:0000313|EMBL:BAF12947.1};	Amidases	GO:0009507,chloroplast; GO:0009941,chloroplast envelope; GO:0005829,cytosol; GO:0031359,integral component of chloroplast outer membrane; GO:0009536,plastid; GO:0015031,protein transport; GO:0006810,transport; GO:0006811,ion transport; GO:0006820,anion transport; GO:0008104,protein localization; GO:0008150,biological_process; GO:0015833,peptide transport; GO:0033036,macromolecule localization; GO…	PF01425.24:Amidase	--	--	--
novel.275	0	0	0	3.5055	3.7407	2.9389	0	0	0	56	61	42	8.87366	2.0659e-13	7.55451e-12	up	chr07	7840649	7842411	+	--	--	--	--	hypothetical protein OsI_25479 [Oryza sativa Indica Group]	--	A2YJS6_ORYSI SubName: Full=Uncharacterized protein {ECO:0000313|EMBL:EAZ03337.1};	--	--	--	--	--	--
Os10t0198900-00	1.5521	1.3547	1.7559	3.6043	3.3121	4.1714	53	51	59	113	106	117	1.76649	2.19813e-13	8.01678e-12	up	chr10	6897044	6905955	+	Os10t0198900-00	--	--	--	Os10g0198900 [Oryza sativa Japonica Group]	WTR45_ARATH RecName: Full=WAT1-related protein At5g64700;	A0A0P0XTL1_ORYSJ RecName: Full=WAT1-related protein {ECO:0000256|RuleBase:RU363077};	--	GO:0016021,integral component of membrane; GO:0005886,plasma membrane; GO:0022857,transmembrane transporter activity; GO:0003674,molecular_function; GO:0005215,transporter activity; GO:0005575,cellular_component; GO:0016020,membrane; GO:0031224,intrinsic component of membrane; GO:0110165,cellular anatomical entity; GO:0071944,cell periphery	PF00892.23:EamA-like transporter family	--	--	--
Os07t0407900-01	2.253	2.7993	2.6346	4.3699	5.4334	4.8847	73	100	84	130	165	130	1.43844	2.43797e-13	8.82147e-12	up	chr07	12665274	12666368	+	Os07t0407900-01	--	--	--	protein DMP5 [Oryza sativa Japonica Group]	DMP5_ARATH RecName: Full=Protein DMP5 {ECO:0000303|PubMed:20712629}; Short=AtDMP5 {ECO:0000303|PubMed:20712629};	Q69Q72_ORYSJ SubName: Full=Os07g0407900 protein {ECO:0000313|EMBL:BAT01106.1}; SubName: Full=cDNA clone:002-152-D03, full insert sequence {ECO:0000313|EMBL:BAG98555.1};	--	GO:0005783,endoplasmic reticulum; GO:0005789,endoplasmic reticulum membrane; GO:0016021,integral component of membrane; GO:0010256,endomembrane system organization; GO:0008150,biological_process; GO:0009987,cellular process; GO:0016043,cellular component organization; GO:0071840,cellular component organization or biogenesis; GO:0005575,cellular_component; GO:0005622,intracellular anatomical struc…	PF05078.15:Protein of unknown function (DUF679)	--	--	--
Os04t0433800-01	0.8093	0.8422	1.0562	2.1805	1.5998	2.1365	95	109	122	235	176	206	1.65134	2.45671e-13	8.86601e-12	up	chr04	21547173	21558299	-	Os04t0433800-01	--	K10901 bloom syndrome protein [EC:5.6.2.4] | (RefSeq) ATP-dependent DNA helicase Q-like 4A isoform X1 (A)	ko03440: Homologous recombination	Os04g0433800, partial [Oryza sativa Japonica Group]	RQL4A_ARATH RecName: Full=ATP-dependent DNA helicase Q-like 4A; EC=3.6.4.12; AltName: Full=RecQ-like protein 4A; Short=AtRecQ4A; Short=AtRecQl4A; AltName: Full=SGS1-like protein; Short=AtSGS1;	A0A0P0WAF3_ORYSJ RecName: Full=DNA helicase {ECO:0000256|ARBA:ARBA00012551}; EC=3.6.4.12 {ECO:0000256|ARBA:ARBA00012551}; Flags: Fragment;	ATP-dependent DNA helicase	GO:0005694,chromosome; GO:0005737,cytoplasm; GO:0005634,nucleus; GO:0009506,plasmodesma; GO:0043138,3'-5' DNA helicase activity; GO:0005524,ATP binding; GO:0016887,ATPase activity; GO:0009378,four-way junction helicase activity; GO:0046872,metal ion binding; GO:0003676,nucleic acid binding; GO:0071215,cellular response to abscisic acid stimulus; GO:0070417,cellular response to cold; GO:0006974,ce…	PF09382.13:RQC domain	--	--	--
Os06t0141400-01	100.272	116.927	117.658	168.013	164.688	157.455	2160	2777	2494	3323	3325	2786	1.06209	2.65774e-13	9.56647e-12	up	chr06	2170963	2173400	-	Os06t0141400-01	--	--	--	uncharacterized protein LOC4340077 isoform X1 [Oryza sativa Japonica Group]	NO93_SOYBN RecName: Full=Early nodulin-93; Short=N-93;	Q5VSC6_ORYSJ SubName: Full=cDNA clone:J023084M13, full insert sequence {ECO:0000313|EMBL:BAH00356.1};	--	GO:0016021,integral component of membrane; GO:0009877,nodulation; GO:0008150,biological_process; GO:0009653,anatomical structure morphogenesis; GO:0032502,developmental process; GO:0048646,anatomical structure formation involved in morphogenesis; GO:0048856,anatomical structure development; GO:0005575,cellular_component; GO:0016020,membrane; GO:0031224,intrinsic component of membrane; GO:0110165,…	--	--	--	--
Os11t0601950-01	0.896	0.795	0.9304	2.2912	1.8497	2.3714	46	45	47	108	89	100	1.83589	2.66859e-13	9.58053e-12	up	chr11	23142168	23145064	+	Os11t0601950-01	--	--	--	Os11g0601950, partial [Oryza sativa Japonica Group]	--	A0A0P0Y463_ORYSJ SubName: Full=Os11g0601950 protein {ECO:0000313|EMBL:BAT14759.1}; Flags: Fragment;	--	--	--	--	--	--
Os10t0369000-01	1.6247	1.6536	1.2477	2.5529	3.0567	2.1893	131	147	99	189	231	145	1.2934	2.80394e-13	1.00403e-11	up	chr10	11581310	11585280	-	Os10t0369000-01	--	K01885 glutamyl-tRNA synthetase [EC:6.1.1.17] | (RefSeq) glutamate--tRNA ligase, cytoplasmic (A)	ko00860: Porphyrin metabolism; ko00970: Aminoacyl-tRNA biosynthesis; ko01100: Metabolic pathways; ko01110: Biosynthesis of secondary metabolites; ko01240: Biosynthesis of cofactors	glutamate--tRNA ligase, cytoplasmic [Oryza sativa Japonica Group]	SYEC_ARATH RecName: Full=Glutamate--tRNA ligase, cytoplasmic {ECO:0000305}; EC=6.1.1.17 {ECO:0000305}; AltName: Full=GluRSAt {ECO:0000303|PubMed:9765600}; AltName: Full=Glutamyl-tRNA synthetase {ECO:0000305}; Short=GluRS {ECO:0000305};	Q8S5M6_ORYSJ RecName: Full=Glutamate--tRNA ligase {ECO:0000256|ARBA:ARBA00012835}; EC=6.1.1.17 {ECO:0000256|ARBA:ARBA00012835};	Glutamyl-tRNA synthetase	GO:0005829,cytosol; GO:0017102,methionyl glutamyl tRNA synthetase complex; GO:0009536,plastid; GO:0005524,ATP binding; GO:0004818,glutamate-tRNA ligase activity; GO:0006424,glutamyl-tRNA aminoacylation; GO:0009791,post-embryonic development; GO:0048608,reproductive structure development; GO:0000166,nucleotide binding; GO:0003674,molecular_function; GO:0005488,binding; GO:0017076,purine nucleotide…	PF00749.24:tRNA synthetases class I (E and Q), catalytic domain	--	--	--
Os02t0621600-01	0.2985	0.2166	0.2124	1.4632	1.2104	1.3448	10	8	7	45	38	37	2.99206	2.86186e-13	1.02211e-11	up	chr02	24738160	24739291	-	Os02t0621600-01	--	--	--	formin-like protein 20 [Oryza sativa Japonica Group]	--	Q6K9N7_ORYSJ SubName: Full=Os02g0621600 protein {ECO:0000313|EMBL:BAS79827.1}; SubName: Full=cDNA clone:002-145-F12, full insert sequence {ECO:0000313|EMBL:BAG98447.1}; SubName: Full=cDNA clone:J023078O20, full insert sequence {ECO:0000313|EMBL:BAG92293.1};	--	--	--	--	--	--
Os08t0169100-01	1.9503	1.5887	2.2724	4.5325	3.3599	3.6675	314	282	360	670	507	485	1.50802	3.0756e-13	1.09561e-11	up	chr08	4036770	4042210	+	Os08t0169100-01	--	--	--	hypothetical protein [Oryza sativa Japonica Group]	--	A0A0E0NX76_ORYRU SubName: Full=Uncharacterized protein {ECO:0000313|EnsemblPlants:ORUFI03G23910.1};	--	--	--	--	--	--
novel.405	3.3556	4.1577	4.4148	6.9505	7.576	11.5626	112	153	145	213	237	317	1.64813	3.21048e-13	1.14071e-11	up	chr11	10090698	10091825	+	--	--	--	--	--	--	--	--	--	--	--	--	--
Os08t0535050-02	0.0565	0	0	1.19	0.8643	1.2155	3	0	0	58	43	53	6.42829	3.3603e-13	1.19088e-11	up	chr08	26707919	26712480	+	Os08t0535050-02	--	--	--	uncharacterized protein LOC127782269 [Oryza glaberrima]	--	A3BV79_ORYSJ SubName: Full=Uncharacterized protein {ECO:0000313|EMBL:EAZ43468.1};	--	--	--	--	--	--
novel.270	5.0333	6.9567	5.7484	10.7031	10.3827	10.9717	105	160	118	205	203	188	1.37211	3.38943e-13	1.19812e-11	up	chr07	2243660	2245776	+	--	--	--	--	Os07g0144200 [Oryza sativa Japonica Group]	--	I1Q800_ORYGL SubName: Full=Uncharacterized protein {ECO:0000313|EnsemblPlants:ORGLA07G0024200.1};	--	GO:0016021,integral component of membrane; GO:0005575,cellular_component; GO:0016020,membrane; GO:0031224,intrinsic component of membrane; GO:0110165,cellular anatomical entity	--	--	--	--
Os08t0131200-01	627.467	825.329	598.609	115.875	222.611	224.223	10156	14728	9534	1722	3377	2981	-1.36053	3.7948e-13	1.33798e-11	down	chr08	1755976	1757069	+	Os08t0131200-01	--	--	--	hypothetical protein OsJ_25937 [Oryza sativa Japonica Group]	NLTPA_RICCO RecName: Full=Non-specific lipid-transfer protein A; Short=NS-LTP A; AltName: Full=Phospholipid transfer protein; Short=PLTP;	A3BPC6_ORYSJ SubName: Full=Os08g0131200 protein {ECO:0000313|EMBL:BAF22842.1}; SubName: Full=Putative lipid transfer protein {ECO:0000313|EMBL:BAD09646.1};	--	GO:0008289,lipid binding; GO:0006869,lipid transport; GO:0003674,molecular_function; GO:0005488,binding; GO:0006810,transport; GO:0006811,ion transport; GO:0006820,anion transport; GO:0008150,biological_process; GO:0010876,lipid localization; GO:0033036,macromolecule localization; GO:0051179,localization; GO:0051234,establishment of localization; GO:0071702,organic substance transport	PF00234.25:Protease inhibitor/seed storage/LTP family	--	--	--
Os11t0134300-01	5.0191	5.908	4.5339	0	0	0.0272	225	292	200	0	0	1	-8.6496	3.97158e-13	1.39674e-11	down	chr11	1605182	1609130	+	Os11t0134300-01	--	K07198 5'-AMP-activated protein kinase, catalytic alpha subunit [EC:2.7.11.11] | (RefSeq) CBL-interacting protein kinase 5 (A)	--	Os11g0134300, partial [Oryza sativa Japonica Group]	CIPKX_ORYSJ RecName: Full=CBL-interacting protein kinase 33; EC=2.7.11.1; AltName: Full=OsCIPK33;	A0A0P0XYJ3_ORYSJ SubName: Full=Os11g0134300 protein {ECO:0000313|EMBL:BAT12552.1}; Flags: Fragment;	Serine/threonine protein kinase	GO:0005524,ATP binding; GO:0106310,protein serine kinase activity; GO:0004674,protein serine/threonine kinase activity; GO:0035556,intracellular signal transduction; GO:0006468,protein phosphorylation; GO:0000166,nucleotide binding; GO:0003674,molecular_function; GO:0005488,binding; GO:0017076,purine nucleotide binding; GO:0030554,adenyl nucleotide binding; GO:0032553,ribonucleotide binding; GO:0…	PF00069.28:Protein kinase domain	--	--	--
Os08t0400300-01	31.387	32.0994	34.0526	53.7096	46.4381	50.697	1968	2219	2101	3092	2729	2611	1.14871	4.11784e-13	1.44449e-11	up	chr08	19094906	19098835	+	Os08t0400300-01	--	--	--	uncharacterized protein LOC4345510 [Oryza sativa Japonica Group]	--	A0A0E0QIP6_ORYRU SubName: Full=Uncharacterized protein {ECO:0000313|EnsemblPlants:ORUFI08G15690.1};	--	GO:0016021,integral component of membrane; GO:0005575,cellular_component; GO:0016020,membrane; GO:0031224,intrinsic component of membrane; GO:0110165,cellular anatomical entity	--	--	--	--
Os05t0551000-01	0.5149	0.5923	0.5233	1.573	1.3265	1.055	41	52	41	115	99	69	1.79689	4.20673e-13	1.46824e-11	up	chr05	27377539	27382166	+	Os05t0551000-01	--	K16276 zinc finger protein-like protein | (RefSeq) uncharacterized protein LOC4339530 isoform X1 (A)	--	zinc finger protein BRUTUS isoform X1 [Oryza sativa Japonica Group]	BTS_ARATH RecName: Full=Zinc finger protein BRUTUS {ECO:0000303|PubMed:20675571}; AltName: Full=Protein EMBRYO DEFECTIVE 2454 {ECO:0000303|PubMed:20675571};	B9FLH3_ORYSJ SubName: Full=Uncharacterized protein {ECO:0000313|EMBL:EEE64605.1};	Zn-finger protein	GO:0016021,integral component of membrane; GO:0005634,nucleus; GO:0005506,iron ion binding; GO:0016874,ligase activity; GO:0061630,ubiquitin protein ligase activity; GO:0008270,zinc ion binding; GO:0071456,cellular response to hypoxia; GO:0010106,cellular response to iron ion starvation; GO:0060586,multicellular organismal iron ion homeostasis; GO:0016567,protein ubiquitination; GO:0006511,ubiqui…	PF14599.9:Zinc-ribbon	--	--	--
Os07t0100800-01	0.085	0	0.0216	1.0417	0.9298	0.6987	4	0	1	45	41	27	5.20671	4.20683e-13	1.46824e-11	up	chr07	48787	53212	-	Os07t0100800-01	--	K24917 amino acid permease | (RefSeq) amino acid permease 3 (A)	--	hypothetical protein EE612_036632, partial [Oryza sativa]	PROT2_ORYSJ RecName: Full=Probable proline transporter 2;	A0A0P0X1E9_ORYSJ SubName: Full=Os07g0100800 protein {ECO:0000313|EMBL:BAS99674.1}; Flags: Fragment;	Amino acid transporters	GO:0016021,integral component of membrane; GO:0016020,membrane; GO:0005886,plasma membrane; GO:0015171,amino acid transmembrane transporter activity; GO:0003333,amino acid transmembrane transport; GO:0003674,molecular_function; GO:0005215,transporter activity; GO:0005342,organic acid transmembrane transporter activity; GO:0008509,anion transmembrane transporter activity; GO:0015075,ion transmembr…	PF01490.21:Transmembrane amino acid transporter protein	--	--	--
Os11t0539600-00	0	0	0	1.3728	1.7931	1.1828	0	0	0	48	64	37	8.76697	4.31553e-13	1.50237e-11	up	chr11	19701215	19702758	-	Os11t0539600-00	--	--	--	uncharacterized protein LOC4350664 isoform X2 [Oryza sativa Japonica Group]	--	A0A0P0Y381_ORYSJ SubName: Full=Os11g0539600 protein {ECO:0000313|EMBL:BAT14327.1};	--	--	--	--	--	--
Os08t0162800-01	4.853	5.8866	4.8724	7.1324	12.664	11.6029	83	111	82	112	203	163	1.50501	5.2476e-13	1.82225e-11	up	chr08	3698349	3700499	-	Os08t0162800-01	--	K08762 diazepam-binding inhibitor (GABA receptor modulator, acyl-CoA-binding protein) | (RefSeq) acyl-CoA-binding protein (A)	--	Crystal Structure of Oryza sativa Acyl-CoA-Binding Protein 1 [Oryza sativa Japonica Group]	ACBP1_ORYSJ RecName: Full=Acyl-CoA-binding domain-containing protein 1 {ECO:0000305}; Short=Acyl-CoA binding protein 1 {ECO:0000303|PubMed:21128943}; Short=OsACBP1 {ECO:0000303|PubMed:21128943};	A0A0D3GWN0_9ORYZ RecName: Full=ACB domain-containing protein {ECO:0000259|PROSITE:PS51228};	Acyl-CoA-binding protein	GO:0005829,cytosol; GO:0000062,fatty-acyl-CoA binding; GO:0008289,lipid binding; GO:0006631,fatty acid metabolic process; GO:0000166,nucleotide binding; GO:0003674,molecular_function; GO:0005488,binding; GO:0017076,purine nucleotide binding; GO:0030554,adenyl nucleotide binding; GO:0032553,ribonucleotide binding; GO:0032555,purine ribonucleotide binding; GO:0032559,adenyl ribonucleotide binding; …	PF00887.22:Acyl CoA binding protein	--	--	--
Os11t0689800-01	3.8802	3.7302	4.1068	0	0	0.0218	217	230	226	0	0	1	-8.57973	6.61831e-13	2.29246e-11	down	chr11	28031068	28032957	+	Os11t0689800-01	--	--	--	hypothetical protein DAI22_08g150850 [Oryza sativa Japonica Group]	--	B9FEM8_ORYSJ SubName: Full=Uncharacterized protein {ECO:0000313|EMBL:EEE60811.1};	--	--	--	--	--	--
Os11t0432800-01	1.4202	1.2881	1.3756	2.9002	2.9595	2.5394	64	64	61	120	125	94	1.55148	6.6821e-13	2.30876e-11	up	chr11	13969460	13971406	-	Os11t0432800-01	--	--	--	LOW QUALITY PROTEIN: uncharacterized protein LOC4350400 [Oryza sativa Japonica Group]	RER1_ARATH RecName: Full=Protein RETICULATA-RELATED 1, chloroplastic {ECO:0000303|PubMed:23596191}; Flags: Precursor;	B9GAJ0_ORYSJ SubName: Full=Uncharacterized protein {ECO:0000313|EMBL:EEE52046.1};	--	GO:0009941,chloroplast envelope; GO:0009706,chloroplast inner membrane; GO:0016021,integral component of membrane; GO:0009536,plastid; GO:0099402,plant organ development; GO:0007275,multicellular organism development; GO:0008150,biological_process; GO:0032501,multicellular organismal process; GO:0032502,developmental process; GO:0048731,system development; GO:0048856,anatomical structure developm…	PF11891.11:Protein RETICULATA-related	--	--	--
Os01t0625200-01	19.4276	14.5264	22.2436	44.4933	33.532	32.6665	837	690	943	1760	1354	1156	1.48754	7.00841e-13	2.40964e-11	up	chr01	24961079	24962826	+	Os01t0625200-01	--	K10393 kinesin family member 2/24 | (RefSeq) kinesin-13A (A)	--	hypothetical protein EE612_004455, partial [Oryza sativa]	KN13B_ORYSJ RecName: Full=Kinesin-like protein KIN-13B {ECO:0000305};	A0A0E0MZG8_ORYRU RecName: Full=Kinesin-like protein {ECO:0000256|RuleBase:RU000394};	Kinesin-like protein	GO:0005874,microtubule; GO:0005524,ATP binding; GO:0008017,microtubule binding; GO:0003777,microtubule motor activity; GO:0007019,microtubule depolymerization; GO:0007018,microtubule-based movement; GO:0000166,nucleotide binding; GO:0003674,molecular_function; GO:0005488,binding; GO:0017076,purine nucleotide binding; GO:0030554,adenyl nucleotide binding; GO:0032553,ribonucleotide binding; GO:0032…	PF00225.26:Kinesin motor domain	--	--	--
Os08t0112300-01	0.3753	0.7942	0.5085	1.6576	2.2467	1.1929	18	42	24	73	101	47	2.09781	7.00903e-13	2.40964e-11	up	chr08	655771	657391	-	Os08t0112300-01	--	K19747 BAHD acyltransferase [EC:2.3.1.-] | (RefSeq) BAHD acyltransferase DCR (A)	--	uncharacterized acetyltransferase At3g50280 [Oryza sativa Japonica Group]	Y3028_ARATH RecName: Full=Uncharacterized acetyltransferase At3g50280; EC=2.3.1.-;	A0A0P0XB42_ORYSJ SubName: Full=Os08g0112300 protein {ECO:0000313|EMBL:BAT03513.1}; Flags: Fragment;	--	GO:0016746,transferase activity, transferring acyl groups; GO:0003674,molecular_function; GO:0003824,catalytic activity; GO:0016740,transferase activity	PF02458.18:Transferase family	--	--	--
Os10t0507500-00	5.5442	5.5094	5.6757	10.5229	9.0906	10.4225	136	149	137	237	209	210	1.36503	7.46336e-13	2.55945e-11	up	chr10	19413262	19414196	+	Os10t0507500-00	--	--	--	leukocyte receptor cluster member 1 homolog [Oryza sativa Japonica Group]	--	A0A0P0XW29_ORYSJ SubName: Full=Os10g0507500 protein {ECO:0000313|EMBL:BAT11585.1};	--	--	PF10197.12:N-terminal domain of CBF1 interacting co-repressor CIR	--	--	--
Os12t0545600-01	3.4862	3.8502	4.1055	7.3929	7.0453	5.3427	170	207	197	331	322	214	1.29748	8.54985e-13	2.92477e-11	up	chr12	22022000	22031120	+	Os12t0545600-01	--	--	--	hypothetical protein DAI22_12g169100 [Oryza sativa Japonica Group]	--	A0A0N7KU62_ORYSJ SubName: Full=Os12g0545600 protein {ECO:0000313|EMBL:BAT17530.1}; Flags: Fragment;	--	--	--	--	--	--
Os02t0511800-01	1.6002	2.0146	1.6019	0.052	0.1274	0.1454	67	93	66	2	5	5	-3.5191	8.70901e-13	2.97184e-11	down	chr02	18343574	18347034	-	Os02t0511800-01	--	K14565 nucleolar protein 58 | (RefSeq) uncharacterized protein LOC4329457 (A)	ko03008: Ribosome biogenesis in eukaryotes	Os02g0511800, partial [Oryza sativa Japonica Group]	NOP5A_ARATH RecName: Full=Probable nucleolar protein 5-1; AltName: Full=MAR-binding NOP56/58 homolog 1; AltName: Full=NOP58-like protein F108; AltName: Full=Nucleolar protein 58-1;	A0A0N7KFC9_ORYSJ SubName: Full=Os02g0511800 protein {ECO:0000313|EMBL:BAS78865.1}; Flags: Fragment;	Ribosome biogenesis protein - Nop58p/Nop5p	GO:0031428,box C/D RNP complex; GO:0005730,nucleolus; GO:0009506,plasmodesma; GO:0032040,small-subunit processome; GO:0003729,mRNA binding; GO:0030515,snoRNA binding; GO:0042254,ribosome biogenesis; GO:0003674,molecular_function; GO:0003676,nucleic acid binding; GO:0003723,RNA binding; GO:0005488,binding; GO:0097159,organic cyclic compound binding; GO:1901363,heterocyclic compound binding; GO:000…	PF08156.16:NOP5NT (NUC127) domain	--	--	--
Os02t0709000-00	1.0164	0.7682	0.8895	3.075	1.9882	2.5779	36	30	31	100	66	75	2.0479	1.00231e-12	3.41182e-11	up	chr02	29318628	29320855	+	Os02t0709000-00	--	K18327 RNA exonuclease 4 [EC:3.1.-.-] | (RefSeq) RNA exonuclease 4 (A)	--	RNA exonuclease 4 [Oryza sativa Japonica Group]	SDN1_ARATH RecName: Full=Small RNA degrading nuclease 1; EC=3.1.-.-;	A0A0D3F9J3_9ORYZ RecName: Full=RNA exonuclease 4 {ECO:0000256|ARBA:ARBA00016937};	3'-5' exonuclease	GO:0005634,nucleus; GO:0008408,3'-5' exonuclease activity; GO:0000175,3'-5'-exoribonuclease activity; GO:0044748,3'-5'-exoribonuclease activity involved in mature miRNA 3'-end processing; GO:0004527,exonuclease activity; GO:0035198,miRNA binding; GO:0010587,miRNA catabolic process; GO:0003674,molecular_function; GO:0003824,catalytic activity; GO:0004518,nuclease activity; GO:0016787,hydrolase act…	PF00929.27:Exonuclease	--	--	--
Os08t0558100-01	31.3747	32.5982	29.0199	49.7894	44.198	40.1741	1024	1173	932	1492	1352	1077	1.04982	1.03105e-12	3.50101e-11	up	chr08	27931885	27934321	-	Os08t0558100-01	--	K13448 calcium-binding protein CML | (RefSeq) probable calcium-binding protein CML48 (A)	ko04626: Plant-pathogen interaction	probable calcium-binding protein CML48 [Oryza sativa Japonica Group]	CBP_ORYSJ RecName: Full=Calcium-binding protein CBP {ECO:0000303|PubMed:22212404}; Short=OsCBP {ECO:0000303|PubMed:22212404};	Q6YZJ1_ORYSJ SubName: Full=Os08g0558100 protein {ECO:0000313|EMBL:BAT06673.1}; SubName: Full=cDNA clone:J013022O12, full insert sequence {ECO:0000313|EMBL:BAG94139.1};	Ca2+-binding protein, EF-Hand protein superfamily	GO:0005509,calcium ion binding; GO:0009610,response to symbiotic fungus; GO:0003674,molecular_function; GO:0005488,binding; GO:0043167,ion binding; GO:0043169,cation binding; GO:0046872,metal ion binding; GO:0008150,biological_process; GO:0009605,response to external stimulus; GO:0009607,response to biotic stimulus; GO:0009608,response to symbiont; GO:0009620,response to fungus; GO:0043207,respon…	PF00036.35:EF hand	--	--	--
Os07t0474700-01	4.7538	3.8516	6.0304	10.8719	8.2849	10.3263	431	385	538	905	704	769	1.52389	1.03442e-12	3.50381e-11	up	chr07	17126204	17129929	+	Os07t0474700-01	--	K13648 alpha-1,4-galacturonosyltransferase [EC:2.4.1.43] | (RefSeq) galacturonosyltransferase 8 (A)	ko00520: Amino sugar and nucleotide sugar metabolism; ko01100: Metabolic pathways	hypothetical protein EE612_039165, partial [Oryza sativa]	--	A0A0N7KNF1_ORYSJ SubName: Full=Os07g0474700 protein {ECO:0000313|EMBL:BAT01442.1}; Flags: Fragment;	--	--	--	--	--	--
Os12t0621300-02	0	0.0722	0	0.6283	0.9975	1.0413	0	4	0	29	47	43	5.62942	1.06562e-12	3.60066e-11	up	chr12	26498568	26504588	-	Os12t0621300-02	--	--	--	hypothetical protein EE612_061012, partial [Oryza sativa]	--	A0A0P0YCA4_ORYSJ SubName: Full=Os12g0621300 protein {ECO:0000313|EMBL:BAT18139.1}; Flags: Fragment;	--	GO:0008270,zinc ion binding; GO:0003674,molecular_function; GO:0005488,binding; GO:0043167,ion binding; GO:0043169,cation binding; GO:0046872,metal ion binding; GO:0046914,transition metal ion binding	PF04434.20:SWIM zinc finger	--	--	--
Os04t0272200-01	0	0	0	0.9417	0.6819	1.2815	0	0	0	46	34	56	8.69982	1.07356e-12	3.61862e-11	up	chr04	11408523	11410320	-	Os04t0272200-01	--	K13496 UDP-glucosyltransferase 73C [EC:2.4.1.-] | (RefSeq) UDP-glycosyltransferase 73C1 (A)	ko00908: Zeatin biosynthesis; ko01110: Biosynthesis of secondary metabolites	hypothetical protein DAI22_04g059200 [Oryza sativa Japonica Group]	U92A1_ARATH RecName: Full=UDP-glycosyltransferase 92A1; EC=2.4.1.-;	A0A0P0W8C2_ORYSJ SubName: Full=OSJNBb0056F09.12 protein {ECO:0000313|EMBL:CAE01749.2}; SubName: Full=Os04g0272200 protein {ECO:0000313|EMBL:BAH92553.1};	UDP-glucuronosyl and UDP-glucosyl transferase	GO:0008194,UDP-glycosyltransferase activity; GO:0003674,molecular_function; GO:0003824,catalytic activity; GO:0016740,transferase activity; GO:0016757,transferase activity, transferring glycosyl groups	--	--	--	--
Os02t0592000-00	0.3702	0.4029	0.4138	1.411	2.1722	1.6674	10	12	11	35	55	37	2.64422	1.17293e-12	3.9439e-11	up	chr02	22900707	22910523	-	Os02t0592000-00	--	K23947 2-oxoglutarate-dependent dioxygenase [EC:1.14.11.-] | (RefSeq) 2-oxoglutarate-dependent dioxygenase DAO-like (A)	ko00380: Tryptophan metabolism	2-oxoglutarate-dependent dioxygenase DAO-like [Oryza sativa Japonica Group]	DAO_ORYSI RecName: Full=2-oxoglutarate-dependent dioxygenase DAO; EC=1.14.11.-; AltName: Full=Protein DIOXYGENASE FOR AUXIN OXIDATION;	A0A0D3F720_9ORYZ RecName: Full=Fe2OG dioxygenase domain-containing protein {ECO:0000259|PROSITE:PS51471};	Iron/ascorbate family oxidoreductases	GO:0051213,dioxygenase activity; GO:0046872,metal ion binding; GO:0009852,auxin catabolic process; GO:0003674,molecular_function; GO:0003824,catalytic activity; GO:0016491,oxidoreductase activity; GO:0005488,binding; GO:0043167,ion binding; GO:0043169,cation binding; GO:0008150,biological_process; GO:0008152,metabolic process; GO:0009056,catabolic process; GO:0009850,auxin metabolic process; GO:0…	PF03171.23:2OG-Fe(II) oxygenase superfamily	--	--	--
Os02t0306250-00	3.8543	3.4959	3.0093	0.0512	0.1003	0.2289	82	82	63	1	2	4	-4.30366	1.19884e-12	4.02122e-11	down	chr02	11974329	11976267	+	Os02t0306250-00	--	K15902 EKC/KEOPS complex subunit LAGE3/PCC1 | (RefSeq) uncharacterized protein LOC4346149 (A)	--	hypothetical protein EE612_010686, partial [Oryza sativa]	--	A0A0P0VI01_ORYSJ SubName: Full=Os02g0306250 protein {ECO:0000313|EMBL:BAS78287.1}; SubName: Full=Os08g0534400 protein {ECO:0000313|EMBL:BAT06428.1}; Flags: Fragment;	--	GO:0000408,EKC/KEOPS complex; GO:0070525,tRNA threonylcarbamoyladenosine metabolic process; GO:0006139,nucleobase-containing compound metabolic process; GO:0006725,cellular aromatic compound metabolic process; GO:0006807,nitrogen compound metabolic process; GO:0008150,biological_process; GO:0008152,metabolic process; GO:0009987,cellular process; GO:0016070,RNA metabolic process; GO:0034641,cellul…	PF09341.13:Transcription factor Pcc1	--	--	--
Os06t0483200-02	0.0261	0.0236	0	0.2697	0.2085	0.23	4	4	0	38	30	29	4.34571	1.20423e-12	4.02949e-11	up	chr06	16400699	16432408	-	Os06t0483200-02	--	K19011 achilleol B synthase [EC:5.4.99.48] | (RefSeq) achilleol B synthase isoform X2 (A)	ko00909: Sesquiterpenoid and triterpenoid biosynthesis	Os06g0483200, partial [Oryza sativa Japonica Group]	ACBSY_ORYSJ RecName: Full=Achilleol B synthase; EC=5.4.99.48;	Q0DC55_ORYSJ SubName: Full=Os06g0483200 protein {ECO:0000313|EMBL:BAF19568.1}; Flags: Fragment;	Oxidosqualene-lanosterol cyclase and related proteins	GO:0016021,integral component of membrane; GO:0005811,lipid droplet; GO:0016866,intramolecular transferase activity; GO:0016104,triterpenoid biosynthetic process; GO:0003674,molecular_function; GO:0003824,catalytic activity; GO:0016853,isomerase activity; GO:0006629,lipid metabolic process; GO:0006720,isoprenoid metabolic process; GO:0006721,terpenoid metabolic process; GO:0006722,triterpenoid me…	PF13249.9:Squalene-hopene cyclase N-terminal domain	--	--	--
Os10t0416800-03	3.8742	5.1629	3.2103	0.3895	0.9221	0.8345	130	191	106	12	29	23	-2.01332	1.23699e-12	4.1291e-11	down	chr10	14602523	14603656	+	Os10t0416800-03	--	--	--	chitinase 2 [Oryza sativa Japonica Group]	CHIT1_TULSB RecName: Full=Chitinase 1; EC=3.2.1.14; AltName: Full=Tulip bulb chitinase-1; Short=TBC-1; Flags: Precursor;	Q7XEL9_ORYSJ SubName: Full=Chitinase 1, putative, expressed {ECO:0000313|EMBL:AAP53770.1}; SubName: Full=Os10g0416800 protein {ECO:0000313|EMBL:BAT10858.1}; SubName: Full=cDNA clone:001-007-F06, full insert sequence {ECO:0000313|EMBL:BAG96577.1}; SubName: Full=cDNA clone:001-208-E12, full insert sequence {ECO:0000313|EMBL:BAG99691.1}; SubName: Full=cDNA clone:006-303-H08, full insert sequence {EC…	--	GO:0008061,chitin binding; GO:0004568,chitinase activity; GO:0006032,chitin catabolic process; GO:0000272,polysaccharide catabolic process; GO:0003674,molecular_function; GO:0005488,binding; GO:0097367,carbohydrate derivative binding; GO:0003824,catalytic activity; GO:0004553,hydrolase activity, hydrolyzing O-glycosyl compounds; GO:0016787,hydrolase activity; GO:0016798,hydrolase activity, acting…	PF00704.31:Glycosyl hydrolases family 18	--	--	--
novel.192	0	0	0	1.4737	1.5421	1.4601	0	0	0	44	47	39	8.59206	1.41315e-12	4.70572e-11	up	chr04	31632338	31633436	+	--	--	--	--	hypothetical protein DAI22_04g266600 [Oryza sativa Japonica Group]	--	A0A0D9W9P4_9ORYZ SubName: Full=Uncharacterized protein {ECO:0000313|EnsemblPlants:LPERR04G21330.1};	--	GO:0016021,integral component of membrane; GO:0005575,cellular_component; GO:0016020,membrane; GO:0031224,intrinsic component of membrane; GO:0110165,cellular anatomical entity	PF12442.11:Protein of unknown function (DUF3681)	--	--	--
Os02t0808500-01	0.0387	0	0	3.6682	3.3456	3.2991	1	0	0	87	81	70	8.50837	1.42448e-12	4.73202e-11	up	chr02	34559305	34560177	-	Os02t0808500-01	--	--	--	uncharacterized protein LOC4331084 [Oryza sativa Japonica Group]	--	B9F454_ORYSJ SubName: Full=Os02g0808500 protein {ECO:0000313|EMBL:BAF10373.1};	--	--	--	--	--	--
Os04t0553500-01	1.1217	1.0435	0.9061	2.1302	2.8846	2.3811	39	40	31	68	94	68	1.77245	1.46058e-12	4.84028e-11	up	chr04	27706669	27707965	-	Os04t0553500-01	--	K01051 pectinesterase [EC:3.1.1.11] | (RefSeq) probable pectinesterase 53 (A)	ko00040: Pentose and glucuronate interconversions; ko01100: Metabolic pathways	hypothetical protein EE612_024818 [Oryza sativa]	PME68_ARATH RecName: Full=Probable pectinesterase 68; Short=PE 68; EC=3.1.1.11; AltName: Full=Pectin methylesterase 68; Short=AtPME68; Flags: Precursor;	A0A0E0PCF0_ORYRU RecName: Full=Pectinesterase {ECO:0000256|RuleBase:RU000589}; EC=3.1.1.11 {ECO:0000256|RuleBase:RU000589};	--	GO:0005576,extracellular region; GO:0045330,aspartyl esterase activity; GO:0052689,carboxylic ester hydrolase activity; GO:0030599,pectinesterase activity; GO:0042545,cell wall modification; GO:0045490,pectin catabolic process; GO:0003674,molecular_function; GO:0003824,catalytic activity; GO:0016787,hydrolase activity; GO:0016788,hydrolase activity, acting on ester bonds; GO:0008150,biological_pr…	PF01095.22:Pectinesterase	--	--	--
Os06t0125200-01	8.7355	9.2081	7.5749	9.9551	17.2373	12.7292	259	301	221	271	479	310	1.13857	1.57401e-12	5.20368e-11	up	chr06	1361368	1362505	+	Os06t0125200-01	--	--	--	uncharacterized protein LOC4339960 [Oryza sativa Japonica Group]	FLZ2_ARATH RecName: Full=FCS-Like Zinc finger 2 {ECO:0000303|PubMed:24901469};	Q0DF11_ORYSJ SubName: Full=Os06g0125200 protein {ECO:0000313|EMBL:BAS95909.1}; SubName: Full=cDNA clone:J033087E11, full insert sequence {ECO:0000313|EMBL:BAG95439.1};	--	GO:0019900,kinase binding; GO:0046872,metal ion binding; GO:0009749,response to glucose; GO:1905582,response to mannose; GO:0042594,response to starvation; GO:0009744,response to sucrose; GO:0003674,molecular_function; GO:0005488,binding; GO:0005515,protein binding; GO:0019899,enzyme binding; GO:0043167,ion binding; GO:0043169,cation binding; GO:0008150,biological_process; GO:0009743,response to …	PF04570.17:zinc-finger of the FCS-type, C2-C2	--	--	--
novel.331	0.0525	0.0238	0	1.3717	1.4278	1.1819	2	1	0	48	51	37	6.21997	1.61966e-12	5.34177e-11	up	chr08	27179545	27180832	+	--	--	--	--	--	--	A0A0E0QLX8_ORYRU SubName: Full=Uncharacterized protein {ECO:0000313|EnsemblPlants:ORUFI08G24800.1};	--	--	--	--	--	--
Os03t0186600-01	0.8399	1.5013	0.5523	2.6368	2.2668	3.158	34	67	22	98	86	105	2.01753	1.65877e-12	5.45717e-11	up	chr03	4519405	4525692	-	Os03t0186600-01	--	K09264 MADS-box transcription factor, plant | (RefSeq) MADS-box transcription factor 27 (A)	--	mADS-box transcription factor 47 isoform 1 [Oryza sativa Japonica Group]	MAD47_ORYSJ RecName: Full=MADS-box transcription factor 47 {ECO:0000305}; AltName: Full=MADS-domain-containing protein 1 {ECO:0000303|PubMed:16827922}; Short=OsMDP1 {ECO:0000303|PubMed:16827922}; AltName: Full=OsMADS47 {ECO:0000303|PubMed:14701936};	A0A0E0NQQ9_ORYRU SubName: Full=Uncharacterized protein {ECO:0000313|EnsemblPlants:ORUFI03G06210.1};	MADS box transcription factor	GO:0005634,nucleus; GO:0003700,DNA-binding transcription factor activity; GO:0000981,DNA-binding transcription factor activity, RNA polymerase II-specific; GO:0046983,protein dimerization activity; GO:0000978,RNA polymerase II cis-regulatory region sequence-specific DNA binding; GO:0009742,brassinosteroid mediated signaling pathway; GO:0045944,positive regulation of transcription by RNA polymeras…	PF00319.21:SRF-type transcription factor (DNA-binding and dimerisation domain)	MADS-MIKC	TF	MADS->MADS-MIKC
Os03t0785900-01	11.289	9.6217	9.2143	2.1858	3.6326	2.3997	315	296	253	56	95	55	-1.37979	1.7031e-12	5.57695e-11	down	chr03	32619263	32620205	-	Os03t0785900-01	--	K00799 glutathione S-transferase [EC:2.5.1.18] | (RefSeq) probable glutathione S-transferase GSTU1 (A)	ko00480: Glutathione metabolism; ko01100: Metabolic pathways	probable glutathione S-transferase GSTU1 [Oryza sativa Japonica Group]	GSTU1_ORYSJ RecName: Full=Probable glutathione S-transferase GSTU1; EC=2.5.1.18;	A0A0E0P280_ORYRU RecName: Full=Glutathione transferase {ECO:0000256|ARBA:ARBA00012452}; EC=2.5.1.18 {ECO:0000256|ARBA:ARBA00012452};	Glutathione S-transferase	GO:0005737,cytoplasm; GO:0004364,glutathione transferase activity; GO:0006749,glutathione metabolic process; GO:0042221,response to chemical; GO:0003674,molecular_function; GO:0003824,catalytic activity; GO:0016740,transferase activity; GO:0016765,transferase activity, transferring alkyl or aryl (other than methyl) groups; GO:0006518,peptide metabolic process; GO:0006575,cellular modified amino a…	PF13417.9:Glutathione S-transferase, N-terminal domain	--	--	--
Os06t0560400-01	4.0334	3.991	4.0058	7.355	6.4552	7.5145	132	144	129	221	198	202	1.34688	1.72259e-12	5.62741e-11	up	chr06	21431314	21435702	-	Os06t0560400-01	--	K22763 deubiquitinase DESI2 [EC:3.4.19.12] | (RefSeq) deSI-like protein At4g17486 (A)	--	hypothetical protein DAI22_06g187200 [Oryza sativa Japonica Group]	PPDEX_ARATH RecName: Full=DeSI-like protein At4g17486; EC=3.4.-.-;	Q0DBJ0_ORYSJ SubName: Full=EREBP-4 like protein {ECO:0000313|EMBL:BAD53736.1}; SubName: Full=Os06g0560400 protein {ECO:0000313|EMBL:BAF19783.1};	Uncharacterized conserved protein	GO:0101005,ubiquitinyl hydrolase activity; GO:0016579,protein deubiquitination; GO:0070646,protein modification by small protein removal; GO:0003674,molecular_function; GO:0003824,catalytic activity; GO:0016787,hydrolase activity; GO:0140096,catalytic activity, acting on a protein; GO:0006464,cellular protein modification process; GO:0006508,proteolysis; GO:0006807,nitrogen compound metabolic pro…	PF05903.17:PPPDE putative peptidase domain	--	--	--
Os03t0748100-01	1.8187	1.6796	1.9155	3.2774	4.3749	3.7038	55	56	57	91	124	92	1.56984	1.73195e-12	5.64461e-11	up	chr03	30788424	30789445	+	Os03t0748100-01	--	K00059 3-oxoacyl-[acyl-carrier protein] reductase [EC:1.1.1.100] | (RefSeq) short-chain type dehydrogenase/reductase (A)	ko00061: Fatty acid biosynthesis; ko00780: Biotin metabolism; ko01100: Metabolic pathways; ko01110: Biosynthesis of secondary metabolites; ko01212: Fatty acid metabolism; ko01240: Biosynthesis of cofactors	NADPH-dependent aldehyde reductase-like protein, chloroplastic [Oryza sativa Japonica Group]	ADRC3_ARATH RecName: Full=NADPH-dependent aldehyde reductase-like protein, chloroplastic {ECO:0000250|UniProtKB:Q9SQR2}; EC=1.1.1.- {ECO:0000250|UniProtKB:Q9SQR2}; Flags: Precursor;	Q10CW5_ORYSJ SubName: Full=NAD dependent epimerase/dehydratase family protein, expressed {ECO:0000313|EMBL:ABF98869.1}; SubName: Full=Os03g0748100 protein {ECO:0000313|EMBL:BAS86377.1}; SubName: Full=cDNA clone:002-141-D03, full insert sequence {ECO:0000313|EMBL:BAG98359.1};	Reductases with broad range of substrate specificities	GO:0009507,chloroplast; GO:0016491,oxidoreductase activity; GO:0003674,molecular_function; GO:0003824,catalytic activity; GO:0005575,cellular_component; GO:0005622,intracellular anatomical structure; GO:0005737,cytoplasm; GO:0009536,plastid; GO:0043226,organelle; GO:0043227,membrane-bounded organelle; GO:0043229,intracellular organelle; GO:0043231,intracellular membrane-bounded organelle; GO:0110…	PF13561.9:Enoyl-(Acyl carrier protein) reductase	--	--	--
Os01t0779201-00	112.651	113.19	124.442	175.595	172.485	166.179	770	853	837	1102	1105	933	1.06399	1.7578e-12	5.71534e-11	up	chr01	32994691	32994921	-	Os01t0779201-00	--	--	--	hypothetical protein EE612_006085 [Oryza sativa]	--	Q5ZCE9_ORYSJ SubName: Full=Os01g0779201 protein {ECO:0000313|EMBL:BAS74630.1}; SubName: Full=Uncharacterized protein P0010B10.11 {ECO:0000313|EMBL:BAD52844.1};	--	--	--	--	--	--
Os02t0173650-00	48.565	45.4116	49.7357	81.3868	73.0509	70.0971	388	400	391	597	547	460	1.15827	1.76933e-12	5.73929e-11	up	chr02	4033225	4033494	-	Os02t0173650-00	--	--	--	Os02g0173650, partial [Oryza sativa Japonica Group]	--	A0A0P0VFA7_ORYSJ SubName: Full=Os02g0173650 protein {ECO:0000313|EMBL:BAS77223.1}; Flags: Fragment;	Predicted hydrolase (HAD superfamily)	--	--	--	--	--
novel.277	0	0	0	1.8616	1.948	1.7025	0	0	0	44	47	36	8.55464	1.814e-12	5.87039e-11	up	chr07	11341513	11342382	.	--	--	--	--	hypothetical protein [Oryza sativa Japonica Group]	--	Q84ZG2_ORYSJ SubName: Full=Uncharacterized protein P0656C04.118 {ECO:0000313|EMBL:BAC55727.1};	--	--	--	--	--	--
Os01t0779100-00	8.2166	8.2595	7.765	11.0154	11.2934	11.5961	628	696	584	773	809	728	1.00022	1.83226e-12	5.91447e-11	up	chr01	32985048	32994371	+	Os01t0779100-00	--	K01408 insulysin [EC:3.4.24.56] | (RefSeq) zinc-metallopeptidase, peroxisomal (A)	--	Os01g0779100 [Oryza sativa Japonica Group]	IDE1_ARATH RecName: Full=Insulin-degrading enzyme-like 1, peroxisomal; EC=3.4.24.-; AltName: Full=Insulysin-like 1; AltName: Full=Peroxisomal M16 protease; AltName: Full=Zinc-metallopeptidase;	A0A0P0V8V5_ORYSJ SubName: Full=Os01g0779100 protein {ECO:0000313|EMBL:BAS74629.1};	N-arginine dibasic convertase NRD1 and related Zn2+-dependent endopeptidases, insulinase superfamily	GO:0005829,cytosol; GO:0005739,mitochondrion; GO:0005777,peroxisome; GO:0046872,metal ion binding; GO:0004222,metalloendopeptidase activity; GO:0043171,peptide catabolic process; GO:0051603,proteolysis involved in cellular protein catabolic process; GO:0003674,molecular_function; GO:0005488,binding; GO:0043167,ion binding; GO:0043169,cation binding; GO:0003824,catalytic activity; GO:0004175,endop…	PF16187.8:Middle or third domain of peptidase_M16	--	--	--
Os03t0191400-01	13.1574	11.5403	12.1155	18.7678	18.1715	19.7589	394	381	357	516	510	486	1.13978	1.84519e-12	5.92954e-11	up	chr03	4763790	4766335	+	Os03t0191400-01	--	K07893 Ras-related protein Rab-6A | (RefSeq) ras-related protein RABH1e (A)	--	ras-related protein RABH1e-like [Oryza glaberrima]	RAH1E_ARATH RecName: Full=Ras-related protein RABH1e; Short=AtRABH1e;	Q10QM5_ORYSJ SubName: Full=Os03g0191400 protein {ECO:0000313|EMBL:BAS82720.1}; SubName: Full=Ras-related protein Rab-6A, putative, expressed {ECO:0000313|EMBL:ABF94402.1};	GTPase Rab6/YPT6/Ryh1, small G protein superfamily	GO:0005829,cytosol; GO:0005794,Golgi apparatus; GO:0000139,Golgi membrane; GO:0005886,plasma membrane; GO:0005525,GTP binding; GO:0003924,GTPase activity; GO:0006891,intra-Golgi vesicle-mediated transport; GO:0006886,intracellular protein transport; GO:0042147,retrograde transport, endosome to Golgi; GO:0006890,retrograde vesicle-mediated transport, Golgi to endoplasmic reticulum; GO:0000166,nucl…	PF00071.25:Ras family	--	--	--
Os03t0190400-01	1.2564	1.0755	1.3772	2.4754	2.5756	2.0624	89	84	96	161	171	120	1.44442	1.89995e-12	6.09133e-11	up	chr03	4702039	4705495	+	Os03t0190400-01	--	--	--	hypothetical protein OsJ_09722 [Oryza sativa Japonica Group]	--	Q8H7M7_ORYSJ SubName: Full=Leucine-rich repeat family protein, putative, expressed {ECO:0000313|EMBL:ABF94395.1}; SubName: Full=Os03g0190300 protein {ECO:0000313|EMBL:BAS82711.1};	Protein phosphatase 1, regulatory subunit, and related proteins	GO:0005737,cytoplasm; GO:0019901,protein kinase binding; GO:0003674,molecular_function; GO:0005488,binding; GO:0005515,protein binding; GO:0019899,enzyme binding; GO:0019900,kinase binding; GO:0005575,cellular_component; GO:0005622,intracellular anatomical structure; GO:0110165,cellular anatomical entity	PF12799.10:Leucine Rich repeats (2 copies)	--	--	--
novel.273	3.1572	3.3896	3.4704	0	0	0	98	116	106	0	0	0	-8.46367	1.90471e-12	6.09241e-11	down	chr07	4420151	4421199	.	--	--	--	--	Os07g0183500 [Oryza sativa Japonica Group]	--	A0A0P0X368_ORYSJ SubName: Full=Os07g0183500 protein {ECO:0000313|EMBL:BAT00344.1};	--	--	--	--	--	--
Os10t0485500-01	11.3171	12.2824	9.062	3.464	4.2887	3.2069	580	694	457	163	206	135	-1.06544	1.95952e-12	6.25324e-11	down	chr10	18357342	18359911	+	Os10t0485500-01	--	--	--	uncharacterized protein LOC4348943 [Oryza sativa Japonica Group]	--	A0A5S6R9F3_ORYSJ SubName: Full=Os10g0485500 protein {ECO:0000313|EMBL:BAF26811.1};	--	--	PF01476.23:LysM domain	--	--	--
novel.407	27.6038	21.5272	26.3481	0	0.1376	0	214	184	201	0	1	0	-8.41824	1.98453e-12	6.31842e-11	down	chr11	11939137	11939398	.	--	--	--	--	hypothetical protein OsI_35926 [Oryza sativa Indica Group]	--	A0A0D3HL01_9ORYZ SubName: Full=Uncharacterized protein {ECO:0000313|EnsemblPlants:OBART11G10920.1};	--	--	--	--	--	--
Os12t0103580-00	4.327	4.2291	3.0705	0	0	0	116	125	81	0	0	0	-8.45598	2.00465e-12	6.36776e-11	down	chr12	168472	169377	+	Os12t0103580-00	--	K08597 sentrin-specific protease 8 [EC:3.4.22.68] | (RefSeq) uncharacterized protein LOC4351243 (A)	--	Os12g0103580 [Oryza sativa Japonica Group]	RUBP1_ARATH RecName: Full=NEDD8-specific protease 1; EC=3.4.22.-; AltName: Full=Deneddylase-1;	A0A0P0Y5X3_ORYSJ SubName: Full=Os12g0103580 protein {ECO:0000313|EMBL:BAT15469.1};	Sentrin-specific cysteine protease (Ulp1 family)	GO:0008234,cysteine-type peptidase activity; GO:0019784,NEDD8-specific protease activity; GO:0000338,protein deneddylation; GO:0003674,molecular_function; GO:0003824,catalytic activity; GO:0008233,peptidase activity; GO:0016787,hydrolase activity; GO:0140096,catalytic activity, acting on a protein; GO:0019783,ubiquitin-like protein-specific protease activity; GO:0006464,cellular protein modificat…	PF02902.22:Ulp1 protease family, C-terminal catalytic domain	--	--	--
Os10t0361900-00	4.2735	6.0147	4.0434	0.5885	0.5765	0.7774	87	135	81	11	11	13	-2.37681	2.05727e-12	6.5199e-11	down	chr10	11185582	11186269	+	Os10t0361900-00	--	--	--	PLAT domain-containing protein 3 [Oryza sativa Japonica Group]	PLAT2_ARATH RecName: Full=PLAT domain-containing protein 2 {ECO:0000305}; Short=AtPLAT2 {ECO:0000303|PubMed:25396746}; Short=PLAT domain protein 2 {ECO:0000303|PubMed:25396746}; Flags: Precursor;	A0A0E0QY44_ORYRU RecName: Full=PLAT domain-containing protein {ECO:0000259|PROSITE:PS50095};	--	GO:0005783,endoplasmic reticulum; GO:0099503,secretory vesicle; GO:0009579,thylakoid; GO:0005773,vacuole; GO:0005575,cellular_component; GO:0005622,intracellular anatomical structure; GO:0005737,cytoplasm; GO:0012505,endomembrane system; GO:0043226,organelle; GO:0043227,membrane-bounded organelle; GO:0043229,intracellular organelle; GO:0043231,intracellular membrane-bounded organelle; GO:0110165,…	PF01477.26:PLAT/LH2 domain	--	--	--
Os01t0293000-01	1.8967	1.7594	1.1609	0.0469	0.207	0.0787	88	90	53	2	9	3	-3.34257	2.06359e-12	6.52492e-11	down	chr01	10657543	10660137	-	Os01t0293000-01	--	K00789 S-adenosylmethionine synthetase [EC:2.5.1.6] | (RefSeq) S-adenosylmethionine synthase 3 (A)	ko00270: Cysteine and methionine metabolism; ko00999: Biosynthesis of various plant secondary metabolites; ko01100: Metabolic pathways; ko01110: Biosynthesis of secondary metabolites; ko01230: Biosynthesis of amino acids; ko01240: Biosynthesis of cofactors	S-adenosylmethionine synthase 3 [Oryza sativa Japonica Group]	METK3_ORYSJ RecName: Full=S-adenosylmethionine synthase 3; Short=AdoMet synthase 3; EC=2.5.1.6 {ECO:0000250|UniProtKB:Q96551}; AltName: Full=Methionine adenosyltransferase 3; Short=MAT 3;	A0A0E0MV06_ORYRU RecName: Full=S-adenosylmethionine synthase {ECO:0000256|RuleBase:RU000541}; EC=2.5.1.6 {ECO:0000256|RuleBase:RU000541};	S-adenosylmethionine synthetase	GO:0005829,cytosol; GO:0005524,ATP binding; GO:0046872,metal ion binding; GO:0004478,methionine adenosyltransferase activity; GO:0006730,one-carbon metabolic process; GO:0006556,S-adenosylmethionine biosynthetic process; GO:0000166,nucleotide binding; GO:0003674,molecular_function; GO:0005488,binding; GO:0017076,purine nucleotide binding; GO:0030554,adenyl nucleotide binding; GO:0032553,ribonucle…	PF02773.19:S-adenosylmethionine synthetase, C-terminal domain	--	--	--
Os03t0793900-00	6.3399	5.8929	7.1351	12.0411	11.0131	12.7578	121	124	134	211	197	200	1.40182	2.15474e-12	6.79752e-11	up	chr03	33026084	33027418	-	Os03t0793900-00	--	--	--	hypothetical protein EE612_020965, partial [Oryza sativa]	LTG20_ARATH RecName: Full=Non-specific lipid transfer protein GPI-anchored 20 {ECO:0000303|PubMed:23893219}; Short=AtLTPG-20 {ECO:0000303|PubMed:23893219}; Short=Protein LTP-GPI-ANCHORED 20 {ECO:0000303|PubMed:23893219}; Flags: Precursor;	A0A0P0W474_ORYSJ SubName: Full=Os03g0793900 protein {ECO:0000313|EMBL:BAS86812.1}; Flags: Fragment;	--	GO:0031225,anchored component of membrane; GO:0009941,chloroplast envelope; GO:0005886,plasma membrane; GO:0005575,cellular_component; GO:0016020,membrane; GO:0031224,intrinsic component of membrane; GO:0110165,cellular anatomical entity; GO:0005622,intracellular anatomical structure; GO:0005737,cytoplasm; GO:0009507,chloroplast; GO:0009526,plastid envelope; GO:0009536,plastid; GO:0031967,organel…	--	--	--	--
Os06t0218200-01	4.2448	4.226	3.4332	1.1216	1.4203	1.0091	338	371	269	82	106	66	-1.23837	2.26527e-12	7.0975e-11	down	chr06	6046735	6050762	-	Os06t0218200-01	--	--	--	Os06g0218200, partial [Oryza sativa Japonica Group]	--	Q0DDK4_ORYSJ SubName: Full=Os06g0218200 protein {ECO:0000313|EMBL:BAF19069.1}; Flags: Fragment;	--	GO:0003677,DNA binding; GO:0004803,transposase activity; GO:0008270,zinc ion binding; GO:0006313,transposition, DNA-mediated; GO:0003674,molecular_function; GO:0003676,nucleic acid binding; GO:0005488,binding; GO:0097159,organic cyclic compound binding; GO:1901363,heterocyclic compound binding; GO:0003824,catalytic activity; GO:0140097,catalytic activity, acting on DNA; GO:0043167,ion binding; GO…	PF10551.12:MULE transposase domain	--	--	--
Os06t0271500-01	1.3533	1.4965	1.168	0.101	0.0791	0.1354	73	89	62	5	4	6	-3.17481	2.31567e-12	7.23897e-11	down	chr06	9131060	9135885	-	Os06t0271500-01	--	--	--	Os06g0271500 [Oryza sativa Japonica Group]	--	Q0DCZ8_ORYSJ SubName: Full=Os06g0271500 protein {ECO:0000313|EMBL:BAS97194.1};	--	--	PF13963.9:Transposase-associated domain	--	--	--
Os12t0127200-01	16.7074	15.4458	18.4954	28.2355	25.2562	27.7855	571	582	622	886	809	780	1.19669	2.49679e-12	7.7875e-11	up	chr12	1309549	1310703	-	Os12t0127200-01	--	--	--	NDR1/HIN1-like protein 13 [Oryza sativa Japonica Group]	NHL13_ARATH RecName: Full=NDR1/HIN1-like protein 13 {ECO:0000303|PubMed:26206852};	A0A0E0GV96_ORYNI RecName: Full=LEA_2 domain-containing protein {ECO:0000259|Pfam:PF03168};	--	GO:0016021,integral component of membrane; GO:0005886,plasma membrane; GO:0009506,plasmodesma; GO:0042742,defense response to bacterium; GO:0006950,response to stress; GO:0006952,defense response; GO:0008150,biological_process; GO:0009605,response to external stimulus; GO:0009607,response to biotic stimulus; GO:0009617,response to bacterium; GO:0043207,response to external biotic stimulus; GO:004…	PF03168.16:Late embryogenesis abundant protein	--	--	--
Os01t0729500-01	11.1808	9.2234	11.2082	23.9694	16.7335	19.1553	221	201	218	435	310	311	1.44661	2.55241e-12	7.94301e-11	up	chr01	30412907	30413574	-	Os01t0729500-01	--	--	--	Os01g0729500 [Oryza sativa Japonica Group]	--	Q0JJM9_ORYSJ SubName: Full=Os01g0729500 protein {ECO:0000313|EMBL:BAS74162.1}; SubName: Full=cDNA clone:002-103-A10, full insert sequence {ECO:0000313|EMBL:BAG89015.1};	--	GO:0016021,integral component of membrane; GO:0005575,cellular_component; GO:0016020,membrane; GO:0031224,intrinsic component of membrane; GO:0110165,cellular anatomical entity	--	--	--	--
Os06t0702100-00	3.5047	2.895	3.021	0	0	0	112	102	95	0	0	0	-8.41536	2.64844e-12	8.22329e-11	down	chr06	29593426	29595540	+	Os06t0702100-00	--	--	--	hypothetical protein OsJ_22540 [Oryza sativa Japonica Group]	MBD2_ARATH RecName: Full=Methyl-CpG-binding domain-containing protein 2; Short=AtMBD2; Short=MBD02; AltName: Full=Methyl-CpG-binding protein MBD2;	A0A0E0Q297_ORYRU SubName: Full=Uncharacterized protein {ECO:0000313|EnsemblPlants:ORUFI06G28450.1};	Methyl-CpG binding transcription regulators	GO:0000118,histone deacetylase complex; GO:0005634,nucleus; GO:0003677,DNA binding; GO:0019899,enzyme binding; GO:0008270,zinc ion binding; GO:0003674,molecular_function; GO:0003676,nucleic acid binding; GO:0005488,binding; GO:0097159,organic cyclic compound binding; GO:1901363,heterocyclic compound binding; GO:0005515,protein binding; GO:0043167,ion binding; GO:0043169,cation binding; GO:0046872…	PF01429.22:Methyl-CpG binding domain	--	--	--
novel.266	4.3772	4.2142	3.2804	0.0266	0	0.0298	179	190	132	1	0	1	-7.25219	3.01882e-12	9.33126e-11	down	chr06	27345993	27349195	+	--	--	--	--	hypothetical protein DAI22_06g243003 [Oryza sativa Japonica Group]	--	A0A0D9Y1Y4_9ORYZ SubName: Full=Uncharacterized protein {ECO:0000313|EnsemblPlants:OGLUM01G00010.1};	--	--	--	--	--	--
Os04t0244800-01	254.878	293.02	248.986	279.944	450.748	422.278	6041	7657	5807	6092	10013	8221	1.03446	3.08946e-12	9.52485e-11	up	chr04	9368053	9369130	-	Os04t0244800-01	--	K07213 copper chaperone | (RefSeq) copper transport protein ATX1 (A)	--	heavy metal-associated isoprenylated plant protein 27 [Oryza sativa Japonica Group]	HIP26_ARATH RecName: Full=Heavy metal-associated isoprenylated plant protein 26 {ECO:0000303|PubMed:21072340, ECO:0000303|PubMed:23368984}; Short=AtHIP26 {ECO:0000303|PubMed:23368984}; Short=AtHIPP26 {ECO:0000303|PubMed:21072340, ECO:0000303|PubMed:23368984}; AltName: Full=Farnesylated protein 6 {ECO:0000303|PubMed:8837031}; Short=AtFP6 {ECO:0000303|PubMed:8837031}; Flags: Precursor;	A0A0P0W892_ORYSJ SubName: Full=OSJNBa0091C12.3 protein {ECO:0000313|EMBL:CAD39925.2}; SubName: Full=Os04g0244800 protein {ECO:0000313|EMBL:BAF14218.1};	Copper chaperone	GO:0031965,nuclear membrane; GO:0005886,plasma membrane; GO:0009506,plasmodesma; GO:0046870,cadmium ion binding; GO:0005507,copper ion binding; GO:0032791,lead ion binding; GO:0010286,heat acclimation; GO:0003674,molecular_function; GO:0005488,binding; GO:0043167,ion binding; GO:0043169,cation binding; GO:0046872,metal ion binding; GO:0046914,transition metal ion binding; GO:0006950,response to s…	PF00403.29:Heavy-metal-associated domain	--	--	--
Os12t0592900-02	0.9503	1.7239	0.9657	4.1401	3.5488	3.8324	16	32	16	64	56	53	2.18179	3.09526e-12	9.52485e-11	up	chr12	24871763	24872331	+	Os12t0592900-02	--	--	--	uncharacterized protein LOC4352683 [Oryza sativa Japonica Group]	--	Q2QMS6_ORYSJ SubName: Full=Expressed protein {ECO:0000313|EMBL:ABA99165.1}; SubName: Full=Os12g0592900 protein {ECO:0000313|EMBL:BAT17895.1}; SubName: Full=cDNA clone:001-125-F07, full insert sequence {ECO:0000313|EMBL:BAG88989.1}; SubName: Full=cDNA clone:002-188-E08, full insert sequence {ECO:0000313|EMBL:BAG99848.1};	--	--	--	--	--	--
novel.377	1.0001	0.563	0.771	2.1784	2.1708	3.0228	29	18	22	58	59	72	2.18096	3.10638e-12	9.53776e-11	up	chr10	14718896	14723235	-	--	--	--	--	--	--	--	--	--	--	--	--	--
Os05t0428700-01	0.7816	0.8327	1.0339	0.0676	0.0662	0.0453	63	74	82	5	5	3	-3.38484	3.35321e-12	1.02727e-10	down	chr05	21039575	21044860	-	Os05t0428700-01	--	K21867 potassium channel | (RefSeq) potassium channel AKT2 (A)	--	potassium channel AKT2 [Oryza sativa Japonica Group]	AKT2_ORYSJ RecName: Full=Potassium channel AKT2;	H9BAN2_ORYSJ RecName: Full=Potassium channel {ECO:0000256|RuleBase:RU369015};	K+-channel ERG and related proteins, contain PAS/PAC sensor domain	GO:0016021,integral component of membrane; GO:0005249,voltage-gated potassium channel activity; GO:0034765,regulation of ion transmembrane transport; GO:0003674,molecular_function; GO:0005215,transporter activity; GO:0005216,ion channel activity; GO:0005244,voltage-gated ion channel activity; GO:0005261,cation channel activity; GO:0005267,potassium channel activity; GO:0008324,cation transmembran…	PF00520.34:Ion transport protein	--	--	--
Os12t0495600-01	0.0307	0.0093	0.0312	0.3673	0.2508	0.4977	3	1	3	33	23	40	4.53031	3.45028e-12	1.05467e-10	up	chr12	18757947	18764040	-	Os12t0495600-01	--	K13457 disease resistance protein RPM1 | (RefSeq) disease resistance protein RPM1 (A)	ko04626: Plant-pathogen interaction	disease resistance protein Pik-2-like [Oryza sativa Japonica Group]	PIK2_ORYSJ RecName: Full=Disease resistance protein Pik-2 {ECO:0000305}; AltName: Full=Pik-2 blast resistance protein {ECO:0000312|EMBL:ADZ48538.1};	Q2QQG1_ORYSJ SubName: Full=NB-ARC domain containing protein, expressed {ECO:0000313|EMBL:ABA98571.2}; SubName: Full=Os12g0495600 protein {ECO:0000313|EMBL:BAT17223.1};	Apoptotic ATPase	GO:0043531,ADP binding; GO:0005524,ATP binding; GO:0042742,defense response to bacterium; GO:0002758,innate immune response-activating signal transduction; GO:0009626,plant-type hypersensitive response; GO:0000166,nucleotide binding; GO:0003674,molecular_function; GO:0005488,binding; GO:0017076,purine nucleotide binding; GO:0030554,adenyl nucleotide binding; GO:0032553,ribonucleotide binding; GO:…	PF00931.25:NB-ARC domain	--	--	--
Os01t0393400-00	11.6984	9.6773	11.1729	18.817	17.1622	18.7258	216	197	203	319	297	284	1.26535	3.46884e-12	1.058e-10	up	chr01	16731979	16733411	+	Os01t0393400-00	--	K05658 ATP-binding cassette, subfamily B (MDR/TAP), member 1 [EC:7.6.2.2] | (RefSeq) ABC transporter B family member 21 (A)	ko02010: ABC transporters	hypothetical protein EE612_002840 [Oryza sativa]	AB4B_ARATH RecName: Full=ABC transporter B family member 4; Short=ABC transporter ABCB.4; Short=AtABCB4; AltName: Full=Multidrug resistance protein 4; AltName: Full=P-glycoprotein 4;	A0A0P0V2Y1_ORYSJ SubName: Full=Os01g0393400 protein {ECO:0000313|EMBL:BAS72296.1};	Multidrug/pheromone exporter, ABC superfamily	GO:0005829,cytosol; GO:0016021,integral component of membrane; GO:0016020,membrane; GO:0005886,plasma membrane; GO:0009506,plasmodesma; GO:0008559,ABC-type xenobiotic transporter activity; GO:0005524,ATP binding; GO:0042626,ATPase-coupled transmembrane transporter activity; GO:0010329,auxin efflux transmembrane transporter activity; GO:0010328,auxin influx transmembrane transporter activity; GO:0…	--	--	--	--
Os03t0847500-01	0.0109	0	0	0.8449	0.9909	0.7981	1	0	0	71	85	60	8.35285	3.58909e-12	1.09226e-10	up	chr03	35625641	35629619	+	Os03t0847500-01	--	K17893 ubiquinol oxidase [EC:1.10.3.11] | (RefSeq) ubiquinol oxidase 4, chloroplastic/chromoplastic (A)	--	ubiquinol oxidase 4, chloroplastic/chromoplastic isoform X2 [Oryza sativa Japonica Group]	AOX4_ARATH RecName: Full=Ubiquinol oxidase 4, chloroplastic/chromoplastic; EC=1.10.3.11; AltName: Full=Alternative oxidase 4; AltName: Full=Plastid terminal oxidase; AltName: Full=Protein IMMUTANS; Flags: Precursor;	Q10AM8_ORYSJ RecName: Full=Ubiquinol oxidase (non-electrogenic) {ECO:0000256|ARBA:ARBA00011898}; EC=1.10.3.11 {ECO:0000256|ARBA:ARBA00011898};	--	GO:0009535,chloroplast thylakoid membrane; GO:0046862,chromoplast membrane; GO:0016021,integral component of membrane; GO:0005739,mitochondrion; GO:0070469,respirasome; GO:0009579,thylakoid; GO:0009916,alternative oxidase activity; GO:0046872,metal ion binding; GO:0106292,superoxide-generating NADPH oxidase activity; GO:0102721,ubiquinol:oxygen oxidoreductase activity; GO:0010230,alternative resp…	--	--	--	--
Os01t0687500-01	7.442	6.5316	7.7408	11.729	11.2565	11.1654	340	329	348	492	482	419	1.16376	3.79012e-12	1.14688e-10	up	chr01	28364038	28368033	+	Os01t0687500-01	--	K00604 methionyl-tRNA formyltransferase [EC:2.1.2.9] | (RefSeq) methionyl-tRNA formyltransferase (A)	ko00670: One carbon pool by folate; ko00970: Aminoacyl-tRNA biosynthesis; ko01100: Metabolic pathways	uncharacterized protein LOC4324118 [Oryza sativa Japonica Group]	PURU1_ARATH RecName: Full=Formyltetrahydrofolate deformylase 1, mitochondrial; EC=3.5.1.10; Flags: Precursor;	A0A0P0V6V5_ORYSJ RecName: Full=Methionyl-tRNA formyltransferase {ECO:0000256|ARBA:ARBA00016014}; EC=2.1.2.9 {ECO:0000256|ARBA:ARBA00012261}; AltName: Full=Methionyl-tRNA formyltransferase, mitochondrial {ECO:0000256|ARBA:ARBA00014185};	Methionyl-tRNA formyltransferase	GO:0005739,mitochondrion; GO:0008864,formyltetrahydrofolate deformylase activity; GO:0016742,hydroxymethyl-, formyl- and related transferase activity; GO:0006189,'de novo' IMP biosynthetic process; GO:0006730,one-carbon metabolic process; GO:0009853,photorespiration; GO:0046653,tetrahydrofolate metabolic process; GO:0003674,molecular_function; GO:0003824,catalytic activity; GO:0016787,hydrolase a…	PF00551.22:Formyl transferase	--	--	--
Os02t0807600-01	0	0	0	2.7439	2.9502	2.3938	0	0	0	41	45	32	8.44462	3.79355e-12	1.14688e-10	up	chr02	34493339	34493888	+	Os02t0807600-01	--	--	--	hypothetical protein EE612_014355, partial [Oryza sativa]	--	A0A0P0VR36_ORYSJ SubName: Full=Os02g0807600 protein {ECO:0000313|EMBL:BAS81486.1}; Flags: Fragment;	--	--	--	--	--	--
Os07t0182400-01	2.47	3.1101	2.0376	3.6397	5.7668	4.7052	85	118	69	115	186	133	1.39154	3.91105e-12	1.17982e-10	up	chr07	4355211	4356572	-	Os07t0182400-01	--	K14484 auxin-responsive protein IAA | (RefSeq) auxin-responsive protein IAA24 (A)	ko04075: Plant hormone signal transduction	auxin-responsive protein IAA24 [Oryza sativa Japonica Group]	IAA24_ORYSJ RecName: Full=Auxin-responsive protein IAA24; AltName: Full=Indoleacetic acid-induced protein 24;	A0A0E0Q4V8_ORYRU RecName: Full=Auxin-responsive protein {ECO:0000256|RuleBase:RU004549};	--	GO:0005634,nucleus; GO:0009734,auxin-activated signaling pathway; GO:0006355,regulation of transcription, DNA-templated; GO:0009733,response to auxin; GO:0007154,cell communication; GO:0007165,signal transduction; GO:0008150,biological_process; GO:0009719,response to endogenous stimulus; GO:0009725,response to hormone; GO:0009755,hormone-mediated signaling pathway; GO:0009987,cellular process; GO…	PF02309.19:AUX/IAA family	AUX/IAA	TR	AUX/IAA
Os04t0604250-01	0	0	0	3.3671	2.3239	3.6782	0	0	0	44	31	43	8.48485	3.92185e-12	1.18049e-10	up	chr04	30477844	30478399	-	Os04t0604250-01	--	--	--	Os04g0604250 [Oryza sativa Japonica Group]	--	A0A0E0PDP2_ORYRU RecName: Full=Xyloglucan:xyloglucosyl transferase {ECO:0000256|ARBA:ARBA00012152}; EC=2.4.1.207 {ECO:0000256|ARBA:ARBA00012152};	--	GO:0048046,apoplast; GO:0004553,hydrolase activity, hydrolyzing O-glycosyl compounds; GO:0016762,xyloglucan:xyloglucosyl transferase activity; GO:0042546,cell wall biogenesis; GO:0010411,xyloglucan metabolic process; GO:0003674,molecular_function; GO:0003824,catalytic activity; GO:0016787,hydrolase activity; GO:0016798,hydrolase activity, acting on glycosyl bonds; GO:0016740,transferase activity;…	--	--	--	--
Os11t0685200-01	1.3468	1.1311	1.1152	0	0	0	108	100	88	0	0	0	-8.35039	3.96171e-12	1.18989e-10	down	chr11	27717464	27721075	+	Os11t0685200-01	--	--	--	hypothetical protein OsJ_30487 [Oryza sativa Japonica Group]	--	A0A0P0Y5I0_ORYSJ SubName: Full=Os11g0685200 protein {ECO:0000313|EMBL:BAT15269.1};	--	--	--	--	--	--
Os05t0570350-01	0.8331	0.8781	0.6635	2.6484	1.8978	1.6173	37	43	29	108	79	59	1.90474	3.98363e-12	1.19388e-10	up	chr05	28388746	28390246	-	Os05t0570350-01	--	--	--	Os05g0570350, partial [Oryza sativa Japonica Group]	--	A0A0N7KL98_ORYSJ SubName: Full=Os05g0570350 protein {ECO:0000313|EMBL:BAS95417.1}; Flags: Fragment;	--	--	PF03478.21:Protein of unknown function (DUF295)	--	--	--
Os08t0109300-01	162.645	164.12	173.471	242.716	229.651	286.689	5857	6516	6147	8025	7751	8480	1.12247	4.33983e-12	1.29781e-10	up	chr08	461655	464813	-	Os08t0109300-01	--	K00939 adenylate kinase [EC:2.7.4.3] | (RefSeq) probable adenylate kinase 2, chloroplastic (A)	ko00230: Purine metabolism; ko00730: Thiamine metabolism; ko01100: Metabolic pathways; ko01110: Biosynthesis of secondary metabolites; ko01232: Nucleotide metabolism; ko01240: Biosynthesis of cofactors	probable adenylate kinase 2, chloroplastic [Oryza sativa Japonica Group]	KAD2_ORYSJ RecName: Full=Probable adenylate kinase 2, chloroplastic; EC=2.7.4.3; AltName: Full=Adenylate monophosphate kinase 2; Flags: Precursor;	A0A0D3GVL6_9ORYZ RecName: Full=Adenylate kinase {ECO:0000256|ARBA:ARBA00012955}; EC=2.7.4.3 {ECO:0000256|ARBA:ARBA00012955};	Adenylate kinase	GO:0009507,chloroplast; GO:0005737,cytoplasm; GO:0004017,adenylate kinase activity; GO:0005524,ATP binding; GO:0004127,cytidylate kinase activity; GO:0004550,nucleoside diphosphate kinase activity; GO:0097009,energy homeostasis; GO:0006165,nucleoside diphosphate phosphorylation; GO:0009142,nucleoside triphosphate biosynthetic process; GO:0003674,molecular_function; GO:0003824,catalytic activity; …	PF00406.25:Adenylate kinase	--	--	--
Os02t0184700-00	2.8813	3.2618	3.0822	0.3539	0.7859	0.7121	133	166	140	15	34	27	-1.8283	4.52126e-12	1.34914e-10	down	chr02	4724319	4726015	-	Os02t0184700-00	--	K21291 ent-cassadiene hydroxylase [EC:1.14.14.69] | (RefSeq) ent-cassadiene C2-hydroxylase (A)	ko00904: Diterpenoid biosynthesis; ko01110: Biosynthesis of secondary metabolites	cytochrome P450 71D7 [Oryza sativa Japonica Group]	C71BE_SINHE RecName: Full=Desmethyl-deoxy-podophyllotoxin synthase {ECO:0000303|PubMed:26359402}; EC=1.14.14.- {ECO:0000269|PubMed:26359402}; AltName: Full=Cytochrome P450 family 71 subfamily BE polypeptide 54 {ECO:0000303|PubMed:26359402};	A0A0P0VFQ8_ORYSJ SubName: Full=Os02g0184700 protein {ECO:0000313|EMBL:BAF08025.1}; SubName: Full=Putative cytochrome P450 {ECO:0000313|EMBL:BAD15430.1};	Cytochrome P450 CYP2 subfamily	GO:0016021,integral component of membrane; GO:0020037,heme binding; GO:0005506,iron ion binding; GO:0004497,monooxygenase activity; GO:0016705,oxidoreductase activity, acting on paired donors, with incorporation or reduction of molecular oxygen; GO:0019438,aromatic compound biosynthetic process; GO:0009699,phenylpropanoid biosynthetic process; GO:0003674,molecular_function; GO:0005488,binding; GO…	PF00067.25:Cytochrome P450	--	--	--
Os05t0144900-01	1.7131	1.5067	1.9168	0.3204	0.1292	0.2107	99	96	109	17	7	10	-2.44902	4.92142e-12	1.46537e-10	down	chr05	2595500	2598458	+	Os05t0144900-01	--	K07024 sucrose-6-phosphatase [EC:3.1.3.24] | (RefSeq) probable sucrose-phosphatase 3 (A)	ko00500: Starch and sucrose metabolism; ko01110: Biosynthesis of secondary metabolites	probable sucrose-phosphatase 3 isoform X1 [Oryza sativa Japonica Group]	SPP3_ORYSJ RecName: Full=Probable sucrose-phosphatase 3; Short=OsSPP3; EC=3.1.3.24;	B9FME4_ORYSJ RecName: Full=Sucrose-phosphatase {ECO:0000256|RuleBase:RU368007}; EC=3.1.3.24 {ECO:0000256|RuleBase:RU368007};	--	GO:0000287,magnesium ion binding; GO:0050307,sucrose-phosphate phosphatase activity; GO:0005986,sucrose biosynthetic process; GO:0003674,molecular_function; GO:0005488,binding; GO:0043167,ion binding; GO:0043169,cation binding; GO:0046872,metal ion binding; GO:0003824,catalytic activity; GO:0016787,hydrolase activity; GO:0016788,hydrolase activity, acting on ester bonds; GO:0016791,phosphatase ac…	PF05116.16:Sucrose-6F-phosphate phosphohydrolase	--	--	--
Os06t0355800-01	0.0617	0.0839	0.0627	0.8396	1.1844	1.0887	2	3	2	25	36	29	4.40048	5.22477e-12	1.55234e-10	up	chr06	14602718	14605945	-	Os06t0355800-01	--	--	--	hypothetical protein OsJ_21295 [Oryza sativa Japonica Group]	--	Q0DCB4_ORYSJ SubName: Full=Os06g0355800 protein {ECO:0000313|EMBL:BAS97693.1}; SubName: Full=cDNA clone:J033118J09, full insert sequence {ECO:0000313|EMBL:BAG95883.1};	--	GO:0016021,integral component of membrane; GO:0005575,cellular_component; GO:0016020,membrane; GO:0031224,intrinsic component of membrane; GO:0110165,cellular anatomical entity	--	--	--	--
Os09t0323500-01	7.8201	8.7063	7.6979	9.0851	16.0331	13.4035	255	313	247	272	490	359	1.16234	5.4618e-12	1.61928e-10	up	chr09	9476484	9478842	-	Os09t0323500-01	--	--	--	transport and Golgi organization 2 homolog [Oryza sativa Japonica Group]	--	Q6K2D5_ORYSJ SubName: Full=Os09g0323500 protein {ECO:0000313|EMBL:BAT07463.1}; SubName: Full=cDNA clone:J023109A10, full insert sequence {ECO:0000313|EMBL:BAG92662.1};	Uncharacterized conserved protein	--	PF05742.15:Transport and Golgi organisation 2	--	--	--
Os05t0527100-01	2.5483	3.1755	1.9605	0.3632	0.3558	0.4929	107	147	81	14	14	17	-2.15379	5.55562e-12	1.64356e-10	down	chr05	26201350	26202768	-	Os05t0527100-01	--	K08237 hydroquinone glucosyltransferase [EC:2.4.1.218] | (RefSeq) UDP-glycosyltransferase 72B1 (A)	--	UDP-glycosyltransferase 88F3 [Oryza sativa Japonica Group]	U88F3_PYRCO RecName: Full=UDP-glycosyltransferase 88F3 {ECO:0000303|Ref.1}; EC=2.4.1.- {ECO:0000305}; AltName: Full=UDP-glucose:chalcone 2'-O-glucosyltransferase {ECO:0000305};	Q65XD4_ORYSJ RecName: Full=Glycosyltransferase {ECO:0000256|RuleBase:RU362057}; EC=2.4.1.- {ECO:0000256|RuleBase:RU362057};	UDP-glucuronosyl and UDP-glucosyl transferase	GO:0008194,UDP-glycosyltransferase activity; GO:0003674,molecular_function; GO:0003824,catalytic activity; GO:0016740,transferase activity; GO:0016757,transferase activity, transferring glycosyl groups	PF00201.21:UDP-glucoronosyl and UDP-glucosyl transferase	--	--	--
Os02t0618100-01	0.2264	1.4377	0.5178	2.6512	3.8051	3.2391	4	28	9	43	63	47	2.64695	5.80199e-12	1.71277e-10	up	chr02	24566319	24568207	+	Os02t0618100-01	--	K03676 glutaredoxin 3 | (RefSeq) glutaredoxin-C4, chloroplastic (A)	--	glutaredoxin-C4, chloroplastic [Oryza sativa Japonica Group]	GRXC4_ORYSJ RecName: Full=Glutaredoxin-C4, chloroplastic; AltName: Full=Glutaredoxin-C2 homolog 2; Flags: Precursor;	I1P291_ORYGL RecName: Full=Glutaredoxin domain-containing protein {ECO:0000259|Pfam:PF00462};	Glutaredoxin and related proteins	GO:0009507,chloroplast; GO:0005737,cytoplasm; GO:0015038,glutathione disulfide oxidoreductase activity; GO:0097573,glutathione oxidoreductase activity; GO:0004362,glutathione-disulfide reductase activity; GO:0034599,cellular response to oxidative stress; GO:0003674,molecular_function; GO:0003824,catalytic activity; GO:0015036,disulfide oxidoreductase activity; GO:0015037,peptide disulfide oxidore…	PF00462.27:Glutaredoxin	--	--	--
Os11t0649300-01	4.1172	4.7846	4.1405	1.0977	1.2584	1.0443	192	246	190	47	55	40	-1.43292	6.12227e-12	1.80345e-10	down	chr11	25877770	25882187	-	Os11t0649300-01	--	--	--	uncharacterized protein LOC4351031 [Oryza sativa Japonica Group]	--	Q2R0D5_ORYSJ SubName: Full=Expressed protein {ECO:0000313|EMBL:ABA94996.1}; SubName: Full=Os11g0649300 protein {ECO:0000313|EMBL:BAT15068.1};	--	--	PF12274.11:Protein of unknown function (DUF3615)	--	--	--
Os04t0150300-01	1.8878	1.326	1.9906	3.6947	3.15	3.3696	133	103	138	239	208	195	1.48534	6.42455e-12	1.88846e-10	up	chr04	3465253	3470075	+	Os04t0150300-01	--	--	--	uncharacterized protein LOC4335022 [Oryza sativa Japonica Group]	--	A3AQN5_ORYSJ RecName: Full=DUF4220 domain-containing protein {ECO:0000259|Pfam:PF13968};	--	GO:0016021,integral component of membrane; GO:0005575,cellular_component; GO:0016020,membrane; GO:0031224,intrinsic component of membrane; GO:0110165,cellular anatomical entity	PF13968.9:Domain of unknown function (DUF4220)	--	--	--
novel.109	0.5224	0.5229	0.6957	1.295	1.1244	1.294	58	64	76	132	117	118	1.60735	6.46235e-12	1.89553e-10	up	chr03	7175236	7179084	-	--	--	--	--	--	--	--	--	--	--	--	--	--
novel.174	4.7336	5.3668	4.3248	7.1138	7.6487	6.4556	208	260	187	287	315	233	1.06967	6.50445e-12	1.90383e-10	up	chr04	19042552	19058741	+	--	--	K09264 MADS-box transcription factor, plant | (RefSeq) MADS-box transcription factor 58 (A)	--	hypothetical protein OsI_15654 [Oryza sativa Indica Group]	MAD25_ORYSJ RecName: Full=MADS-box transcription factor 25; AltName: Full=OsMADS25;	A0A0E0P8A4_ORYRU RecName: Full=MADS-box domain-containing protein {ECO:0000259|PROSITE:PS50066};	MADS box transcription factor	GO:0005634,nucleus; GO:0000981,DNA-binding transcription factor activity, RNA polymerase II-specific; GO:0046983,protein dimerization activity; GO:0000978,RNA polymerase II cis-regulatory region sequence-specific DNA binding; GO:0045944,positive regulation of transcription by RNA polymerase II; GO:0006357,regulation of transcription by RNA polymerase II; GO:0003674,molecular_function; GO:0003700,…	PF00319.21:SRF-type transcription factor (DNA-binding and dimerisation domain)	MADS-M-type	TF	MADS->MADS-M-type
Os07t0213400-01	38.7036	37.9268	39.6868	56.9065	53.5433	52.8667	1443	1559	1456	1948	1871	1619	1.00422	6.81303e-12	1.98992e-10	up	chr07	6232648	6234546	+	Os07t0213400-01	--	--	--	protein PXR1 isoform X2 [Oryza sativa Japonica Group]	--	A0A0P0X3N5_ORYSJ SubName: Full=Os07g0213400 protein {ECO:0000313|EMBL:BAF21095.1};	--	--	--	--	--	--
Os08t0406700-01	0.0469	0.0425	0	3.5226	3.4008	2.5679	1	1	0	69	68	45	7.22362	7.08949e-12	2.06629e-10	up	chr08	19446649	19447369	+	Os08t0406700-01	--	--	--	unknown protein [Oryza sativa Japonica Group]	--	A0A0E0QIT6_ORYRU SubName: Full=Uncharacterized protein {ECO:0000313|EnsemblPlants:ORUFI08G16030.1};	--	--	--	--	--	--
Os06t0502900-02	0.0937	0.0425	0.0635	0.4422	0.5165	0.6845	6	3	4	26	31	36	3.56686	7.14815e-12	2.07899e-10	up	chr06	17812085	17816172	+	Os06t0502900-02	--	K13118 protein DGCR14 | (RefSeq) protein DGCR14 isoform X1 (A)	--	splicing factor ESS-2 homolog isoform X2 [Oryza sativa Japonica Group]	--	A0A0P0WWY1_ORYSJ SubName: Full=Os06g0502900 protein {ECO:0000313|EMBL:BAF19625.1}; SubName: Full=Putative ES2 protein {ECO:0000313|EMBL:BAD45267.1};	Nuclear protein ES2	GO:0005634,nucleus; GO:0005575,cellular_component; GO:0005622,intracellular anatomical structure; GO:0043226,organelle; GO:0043227,membrane-bounded organelle; GO:0043229,intracellular organelle; GO:0043231,intracellular membrane-bounded organelle; GO:0110165,cellular anatomical entity	PF09751.12:Nuclear protein Es2	--	--	--
Os03t0244200-01	8.6167	8.1097	7.9799	14.582	12.6537	10.857	372	386	339	578	512	385	1.14203	7.37411e-12	2.13317e-10	up	chr03	7626455	7628048	+	Os03t0244200-01	--	--	--	hypothetical protein EE612_016442, partial [Oryza sativa]	THLP1_ARATH RecName: Full=Thaumatin-like protein 1 {ECO:0000303|PubMed:15988566}; Short=AtTLP1 {ECO:0000303|PubMed:15988566}; Flags: Precursor;	A0A0P0VVE5_ORYSJ SubName: Full=Os03g0244200 protein {ECO:0000313|EMBL:BAS83221.1}; Flags: Fragment;	--	GO:0006952,defense response; GO:0009617,response to bacterium; GO:0009723,response to ethylene; GO:0006950,response to stress; GO:0008150,biological_process; GO:0050896,response to stimulus; GO:0009605,response to external stimulus; GO:0009607,response to biotic stimulus; GO:0043207,response to external biotic stimulus; GO:0044419,biological process involved in interspecies interaction between or…	PF00314.20:Thaumatin family	--	--	--
Os05t0142900-01	0.2959	0.5905	0.7819	3.0942	2.4628	2.3778	5	11	13	48	39	33	2.76718	7.38815e-12	2.13317e-10	up	chr05	2477904	2478474	-	Os05t0142900-01	--	--	--	unknown protein [Oryza sativa Japonica Group]	--	A0A0P0WHY5_ORYSJ SubName: Full=Os05g0142900 protein {ECO:0000313|EMBL:BAS92213.1};	--	--	--	--	--	--
Os08t0534350-00	1.0108	0.5182	1.2505	2.5847	3.0009	3.5312	23	13	28	54	64	66	2.2225	8.02942e-12	2.30612e-10	up	chr08	26658525	26667717	+	Os08t0534350-00	--	K08507 unconventional SNARE in the endoplasmic reticulum protein 1 | (RefSeq) uncharacterized protein LOC9271609 isoform X1 (A)	ko04130: SNARE interactions in vesicular transport	hypothetical protein OsJ_06395 [Oryza sativa Japonica Group]	--	B9F573_ORYSJ SubName: Full=Uncharacterized protein {ECO:0000313|EMBL:EEE56804.1};	--	GO:0005789,endoplasmic reticulum membrane; GO:0016021,integral component of membrane; GO:0015031,protein transport; GO:0006810,transport; GO:0006811,ion transport; GO:0006820,anion transport; GO:0008104,protein localization; GO:0008150,biological_process; GO:0015833,peptide transport; GO:0033036,macromolecule localization; GO:0042886,amide transport; GO:0045184,establishment of protein localizati…	PF09753.12:Membrane fusion protein Use1	--	--	--
Os02t0672500-01	6.9876	6.2342	6.6532	9.5132	10.0684	8.7655	428	421	401	535	578	441	1.01958	8.27924e-12	2.37292e-10	up	chr02	27357591	27359660	-	Os02t0672500-01	--	K17794 mitochondrial import inner membrane translocase subunit TIM23 | (RefSeq) mitochondrial import inner membrane translocase subunit TIM23-1 isoform X1 (A)	--	hypothetical protein EE612_012951, partial [Oryza sativa]	TI231_ARATH RecName: Full=Mitochondrial import inner membrane translocase subunit TIM23-1;	A0A0P0VMT4_ORYSJ SubName: Full=Os02g0672500 protein {ECO:0000313|EMBL:BAS80246.1}; Flags: Fragment;	Mitochondrial import inner membrane translocase, subunit TIM23	GO:0031305,integral component of mitochondrial inner membrane; GO:0005743,mitochondrial inner membrane; GO:0005744,TIM23 mitochondrial import inner membrane translocase complex; GO:0008320,protein transmembrane transporter activity; GO:0015450,P-P-bond-hydrolysis-driven protein transmembrane transporter activity; GO:0030150,protein import into mitochondrial matrix; GO:0006626,protein targeting to…	PF02466.22:Tim17/Tim22/Tim23/Pmp24 family	--	--	--
Os12t0578200-01	130.188	120.973	136.052	193.714	185.216	168.638	5189	5316	5336	7089	6919	5521	1.0088	8.37088e-12	2.39421e-10	up	chr12	23918907	23923365	+	Os12t0578200-01	--	K01850 chorismate mutase [EC:5.4.99.5] | (RefSeq) chorismate mutase 1, chloroplastic (A)	ko00400: Phenylalanine, tyrosine and tryptophan biosynthesis; ko01100: Metabolic pathways; ko01110: Biosynthesis of secondary metabolites; ko01230: Biosynthesis of amino acids	chorismate mutase 1, chloroplastic [Oryza sativa Japonica Group]	CM1_MAIZE RecName: Full=Chorismate mutase 1, chloroplastic {ECO:0000305}; Short=ZmCM1 {ECO:0000303|PubMed:21976020}; EC=5.4.99.5 {ECO:0000255|PROSITE-ProRule:PRU00516}; Flags: Precursor;	Q2QN58_ORYSJ RecName: Full=Chorismate mutase {ECO:0000256|ARBA:ARBA00012404}; EC=5.4.99.5 {ECO:0000256|ARBA:ARBA00012404};	Chorismate mutase	GO:0009507,chloroplast; GO:0005737,cytoplasm; GO:0004106,chorismate mutase activity; GO:0042803,protein homodimerization activity; GO:0009073,aromatic amino acid family biosynthetic process; GO:0008652,cellular amino acid biosynthetic process; GO:0046417,chorismate metabolic process; GO:0003674,molecular_function; GO:0003824,catalytic activity; GO:0016853,isomerase activity; GO:0016866,intramolec…	--	--	--	--
Os07t0680900-01	2.1344	1.3982	1.8799	0.1808	0.1771	0.1444	90	65	78	7	7	5	-2.92897	8.6846e-12	2.4788e-10	down	chr07	28857663	28859508	+	Os07t0680900-01	--	K04688 ribosomal protein S6 kinase beta [EC:2.7.11.1] | (RefSeq) serine/threonine-protein kinase AtPK2/AtPK19 (A)	--	hypothetical protein EE612_041405, partial [Oryza sativa]	KPK2_ARATH RecName: Full=Serine/threonine-protein kinase AtPK2/AtPK19; EC=2.7.11.1; AltName: Full=Ribosomal-protein S6 kinase homolog 2;	A0A0P0XA68_ORYSJ SubName: Full=Os07g0680900 protein {ECO:0000313|EMBL:BAF22562.1}; Flags: Fragment;	Ribosomal protein S6 kinase and related proteins	GO:0005737,cytoplasm; GO:0005634,nucleus; GO:0005524,ATP binding; GO:0016301,kinase activity; GO:0004672,protein kinase activity; GO:0106310,protein serine kinase activity; GO:0004674,protein serine/threonine kinase activity; GO:0071456,cellular response to hypoxia; GO:0018105,peptidyl-serine phosphorylation; GO:0045727,positive regulation of translation; GO:0006468,protein phosphorylation; GO:00…	PF00069.28:Protein kinase domain	--	--	--
Os05t0427100-01	0.0547	0.149	0.0927	0.6161	0.8372	0.5332	3	9	5	31	43	24	3.2336	8.76545e-12	2.49226e-10	up	chr05	20939553	20942190	+	Os05t0427100-01	--	--	--	hypothetical protein OsI_20041 [Oryza sativa Indica Group]	--	A2Y4W3_ORYSI RecName: Full=PB1 domain-containing protein {ECO:0000259|SMART:SM00666};	--	GO:0005634,nucleus; GO:0005575,cellular_component; GO:0005622,intracellular anatomical structure; GO:0043226,organelle; GO:0043227,membrane-bounded organelle; GO:0043229,intracellular organelle; GO:0043231,intracellular membrane-bounded organelle; GO:0110165,cellular anatomical entity	PF00564.27:PB1 domain	--	--	--
Os08t0395300-01	3.3976	3.205	2.6242	5.7235	6.3319	5.2395	75	78	57	116	131	95	1.41826	8.76792e-12	2.49226e-10	up	chr08	18758478	18760304	+	Os08t0395300-01	--	K12403 AP-4 complex subunit sigma-1 | (RefSeq) AP-4 complex subunit sigma (A)	--	AP-4 complex subunit sigma [Oryza brachyantha]	AP4S_ARATH RecName: Full=AP-4 complex subunit sigma; AltName: Full=AP-4 adaptor complex subunit sigma; AltName: Full=Adaptor-related protein complex 4 subunit sigma; AltName: Full=Sigma subunit of AP-4; AltName: Full=Sigma4-adaptin;	A0A0E0QIK7_ORYRU RecName: Full=AP complex subunit sigma {ECO:0000256|PIRNR:PIRNR015588};	Clathrin adaptor complex, small subunit	GO:0030124,AP-4 adaptor complex; GO:0005905,clathrin-coated pit; GO:0043231,intracellular membrane-bounded organelle; GO:0005802,trans-Golgi network; GO:0015031,protein transport; GO:0016192,vesicle-mediated transport; GO:0006810,transport; GO:0006811,ion transport; GO:0006820,anion transport; GO:0008104,protein localization; GO:0008150,biological_process; GO:0015833,peptide transport; GO:0033036…	PF01217.23:Clathrin adaptor complex small chain	--	--	--
Os10t0446800-02	0	0.0071	0	0.4957	0.653	0.5636	0	1	0	58	78	59	8.20623	9.12757e-12	2.58915e-10	up	chr10	16160566	16167901	-	Os10t0446800-02	--	K00053 ketol-acid reductoisomerase [EC:1.1.1.86] | (RefSeq) ketol-acid reductoisomerase, chloroplastic (A)	ko00290: Valine, leucine and isoleucine biosynthesis; ko00770: Pantothenate and CoA biosynthesis; ko01100: Metabolic pathways; ko01110: Biosynthesis of secondary metabolites; ko01210: 2-Oxocarboxylic acid metabolism; ko01230: Biosynthesis of amino acids	Os10g0446800, partial [Oryza sativa Japonica Group]	PIRL5_ORYSJ RecName: Full=Plant intracellular Ras-group-related LRR protein 5; AltName: Full=Intracellular Ras-group-related LRR protein 5; Short=OsIRL5;	A0A0E0Q706_ORYRU RecName: Full=KARI N-terminal Rossmann domain-containing protein {ECO:0000259|Pfam:PF07991};	--	GO:0009416,response to light stimulus; GO:0008150,biological_process; GO:0009314,response to radiation; GO:0009628,response to abiotic stimulus; GO:0050896,response to stimulus	--	--	--	--
Os01t0959200-01	83.4851	84.4936	82.1755	29.8611	28.1	29.4333	1623	1811	1572	533	512	470	-1.00021	9.2558e-12	2.62013e-10	down	chr01	42282832	42283619	+	Os01t0959200-01	--	--	--	hypothetical protein EE612_008108, partial [Oryza sativa]	ASR2_SOLLC RecName: Full=Abscisic stress-ripening protein 2 {ECO:0000303|PubMed:7846175};	A0A0P0VD37_ORYSJ SubName: Full=Os01g0959200 protein {ECO:0000313|EMBL:BAS76319.1}; Flags: Fragment;	--	--	PF02496.19:ABA/WDS induced protein	--	--	--
Os02t0520100-01	0.0256	0	0.104	0.5294	1.0918	1.2458	1	0	4	19	40	40	5.00935	9.47562e-12	2.67139e-10	up	chr02	18936409	18939517	-	Os02t0520100-01	--	K07766 diphosphoinositol-polyphosphate diphosphatase [EC:3.6.1.52] | (RefSeq) nudix hydrolase 12, mitochondrial (A)	--	nudix hydrolase 12, mitochondrial [Oryza sativa Japonica Group]	NUD12_ARATH RecName: Full=Nudix hydrolase 12, mitochondrial; Short=AtNUDT12; EC=3.6.1.-; Flags: Precursor;	A0A0P0VJU1_ORYSJ SubName: Full=MutT-like protein {ECO:0000313|EMBL:BAD26313.1}; SubName: Full=Os02g0520100 protein {ECO:0000313|EMBL:BAF08887.1};	Diadenosine and diphosphoinositol polyphosphate phosphohydrolase	GO:0005737,cytoplasm; GO:0005739,mitochondrion; GO:0005634,nucleus; GO:0016787,hydrolase activity; GO:0046872,metal ion binding; GO:0003674,molecular_function; GO:0003824,catalytic activity; GO:0005488,binding; GO:0043167,ion binding; GO:0043169,cation binding; GO:0005575,cellular_component; GO:0005622,intracellular anatomical structure; GO:0110165,cellular anatomical entity; GO:0043226,organelle…	PF00293.31:NUDIX domain	--	--	--
Os04t0204300-01	0	0	0	1.1376	1.5099	1.3947	0	0	0	31	42	34	8.30533	9.59829e-12	2.70045e-10	up	chr04	7045088	7046466	-	Os04t0204300-01	--	--	--	Os04g0204300, partial [Oryza sativa Japonica Group]	--	Q0JET7_ORYSJ SubName: Full=Os04g0204300 protein {ECO:0000313|EMBL:BAS88087.1}; Flags: Fragment;	--	--	PF14111.9:Domain of unknown function (DUF4283)	--	--	--
Os12t0104400-01	9.2475	8.1165	10.347	16.3592	14.2119	14.3515	495	479	545	804	713	631	1.20833	1.04361e-11	2.93017e-10	up	chr12	226239	230184	-	Os12t0104400-01	--	K10257 acyl-lipid omega-3 desaturase [EC:1.14.19.25 1.14.19.35 1.14.19.36] | (RefSeq) fatty acid desaturase DES3 (A)	--	fatty acid desaturase DES3 [Oryza sativa Japonica Group]	DES3_SORBI RecName: Full=Fatty acid desaturase DES3 {ECO:0000303|PubMed:17178719}; Short=SbDES3 {ECO:0000303|PubMed:17178719}; EC=1.14.19.13 {ECO:0000269|PubMed:17178719};	Q2QYW4_ORYSJ SubName: Full=Omega-3 fatty acid desaturase, chloroplast, putative, expressed {ECO:0000313|EMBL:ABA95596.1}; SubName: Full=Os12g0104400 protein {ECO:0000313|EMBL:BAT15477.1}; SubName: Full=cDNA clone:J023083P12, full insert sequence {ECO:0000313|EMBL:BAG92361.1};	--	GO:0016021,integral component of membrane; GO:0016717,oxidoreductase activity, acting on paired donors, with oxidation of a pair of donors resulting in the reduction of molecular oxygen to two molecules of water; GO:0006636,unsaturated fatty acid biosynthetic process; GO:0003674,molecular_function; GO:0003824,catalytic activity; GO:0016491,oxidoreductase activity; GO:0016705,oxidoreductase activi…	PF00487.27:Fatty acid desaturase	--	--	--
Os12t0550600-01	2.8521	2.7259	2.3374	0	0	0	93	98	75	0	0	0	-8.18848	1.0657e-11	2.98351e-10	down	chr12	22283176	22284740	-	Os12t0550600-01	--	--	--	transposon protein, putative, Pong sub-class, expressed [Oryza sativa Japonica Group]	--	Q2QNX7_ORYSJ SubName: Full=Transposon protein, putative, Pong sub-class, expressed {ECO:0000313|EMBL:ABA98899.1};	--	--	PF13837.9:Myb/SANT-like DNA-binding domain	--	--	--
Os07t0419800-01	6.5092	5.5064	5.9691	8.283	9.6342	8.5116	297	277	268	347	412	319	1.05997	1.06693e-11	2.98351e-10	up	chr07	13436764	13440194	-	Os07t0419800-01	--	--	--	uncharacterized protein LOC4343039 isoform X1 [Oryza sativa Japonica Group]	--	Q8LHI5_ORYSJ SubName: Full=Os07g0419800 protein {ECO:0000313|EMBL:BAT01180.1}; SubName: Full=cDNA clone:001-045-A12, full insert sequence {ECO:0000313|EMBL:BAG88218.1};	--	--	PF07800.15:Protein of unknown function (DUF1644)	--	--	--
Os06t0191200-01	3.3906	3.1422	2.809	6.2618	4.581	5.4739	184	188	150	312	233	244	1.33751	1.10915e-11	3.09184e-10	up	chr06	4612261	4615892	+	Os06t0191200-01	--	K22685 DNA-dependent metalloprotease WSS1 [EC:3.4.24.-] | (RefSeq) DNA-dependent metalloprotease WSS1 (A)	--	Os06g0191200, partial [Oryza sativa Japonica Group]	--	Q0DDY2_ORYSJ SubName: Full=Os06g0191200 protein {ECO:0000313|EMBL:BAF18941.2}; Flags: Fragment;	Fe2+/Zn2+ regulated transporter	GO:0046872,metal ion binding; GO:0003674,molecular_function; GO:0005488,binding; GO:0043167,ion binding; GO:0043169,cation binding	PF08325.13:WLM domain	--	--	--
Os06t0132500-01	0.9594	0.8	1.2109	2.6123	1.9977	1.9969	62	57	77	155	121	106	1.66903	1.11015e-11	3.09184e-10	up	chr06	1736723	1742581	-	Os06t0132500-01	--	--	--	probable lysophospholipase BODYGUARD 3 [Oryza sativa Japonica Group]	BDG3_ARATH RecName: Full=Probable lysophospholipase BODYGUARD 3 {ECO:0000303|PubMed:16415209}; Short=AtBDG3 {ECO:0000303|PubMed:16415209}; EC=3.1.1.- {ECO:0000305}; Flags: Precursor;	I1PZ91_ORYGL RecName: Full=AB hydrolase-1 domain-containing protein {ECO:0000259|Pfam:PF00561};	Predicted hydrolase/acyltransferase (alpha/beta hydrolase superfamily)	GO:0005576,extracellular region; GO:0005886,plasma membrane; GO:0016787,hydrolase activity; GO:0071555,cell wall organization; GO:0003674,molecular_function; GO:0003824,catalytic activity; GO:0008150,biological_process; GO:0009987,cellular process; GO:0016043,cellular component organization; GO:0045229,external encapsulating structure organization; GO:0071554,cell wall organization or biogenesis;…	PF00561.23:alpha/beta hydrolase fold	--	--	--
novel.344	0.9205	1.0734	0.9354	2.2677	2.0344	2.0812	42	54	42	95	87	78	1.64182	1.11497e-11	3.09898e-10	up	chr09	8124151	8125692	-	--	--	--	--	bromodomain-containing protein 4A-like [Oryza sativa Japonica Group]	--	B8BE80_ORYSI SubName: Full=Uncharacterized protein {ECO:0000313|EMBL:EEC84318.1};	--	--	--	--	--	--
Os01t0521200-01	1.3884	1.4665	1.6252	0	0	0	79	92	91	0	0	0	-8.17952	1.2071e-11	3.34831e-10	down	chr01	18584847	18587837	+	Os01t0521200-01	--	--	--	hypothetical protein EE612_003093 [Oryza sativa]	--	A0A0D9Y9T6_9ORYZ SubName: Full=Uncharacterized protein {ECO:0000313|EnsemblPlants:OGLUM01G21310.2};	--	--	--	--	--	--
Os02t0696500-01	9.2676	9	9.4675	14.6651	13.2791	13.5276	382	409	384	555	513	458	1.09698	1.21445e-11	3.36193e-10	up	chr02	28622391	28624619	+	Os02t0696500-01	--	K08235 xyloglucan:xyloglucosyl transferase [EC:2.4.1.207] | (RefSeq) probable xyloglucan endotransglucosylase/hydrolase protein 30 (A)	--	probable xyloglucan endotransglucosylase/hydrolase protein 30 [Oryza sativa Japonica Group]	XTH30_ARATH RecName: Full=Probable xyloglucan endotransglucosylase/hydrolase protein 30; Short=At-XTH30; Short=XTH-30; EC=2.4.1.207; Flags: Precursor;	Q6YUP5_ORYSJ RecName: Full=Xyloglucan endotransglucosylase/hydrolase {ECO:0000256|RuleBase:RU361120}; EC=2.4.1.207 {ECO:0000256|RuleBase:RU361120};	--	GO:0048046,apoplast; GO:0004553,hydrolase activity, hydrolyzing O-glycosyl compounds; GO:0030247,polysaccharide binding; GO:0016762,xyloglucan:xyloglucosyl transferase activity; GO:0042546,cell wall biogenesis; GO:0071555,cell wall organization; GO:0010411,xyloglucan metabolic process; GO:0003674,molecular_function; GO:0003824,catalytic activity; GO:0016787,hydrolase activity; GO:0016798,hydrolas…	PF00722.24:Glycosyl hydrolases family 16	--	--	--
Os04t0415200-01	16.4298	17.1425	17.6096	24.4165	24.2383	25.2423	439	505	463	599	607	554	1.04382	1.23846e-11	3.42152e-10	up	chr04	20526110	20528248	+	Os04t0415200-01	--	K17279 receptor expression-enhancing protein 5/6 | (RefSeq) HVA22-like protein a (A)	--	putative HVA22-like protein g [Oryza sativa Japonica Group]	HA22G_ARATH RecName: Full=Putative HVA22-like protein g; Short=AtHVA22g;	Q0JDB4_ORYSJ RecName: Full=HVA22-like protein {ECO:0000256|RuleBase:RU362006};	HVA22/DP1 gene product-related proteins	--	PF03134.22:TB2/DP1, HVA22 family	--	--	--
Os03t0137800-01	3.6221	3.1093	3.4509	6.0584	5.9349	5.709	112	106	105	172	172	145	1.31055	1.2997e-11	3.58355e-10	up	chr03	2088673	2091654	+	Os03t0137800-01	--	--	--	cyclin-dependent kinase inhibitor 5 [Oryza sativa Japonica Group]	KRP5_ORYSJ RecName: Full=Cyclin-dependent kinase inhibitor 5; AltName: Full=KIP-related protein 5;	I1R8H2_ORYGL RecName: Full=Cyclin-dependent kinase inhibitor {ECO:0000256|PIRNR:PIRNR017811};	--	GO:0005634,nucleus; GO:0004861,cyclin-dependent protein serine/threonine kinase inhibitor activity; GO:0003674,molecular_function; GO:0004857,enzyme inhibitor activity; GO:0004860,protein kinase inhibitor activity; GO:0016538,cyclin-dependent protein serine/threonine kinase regulator activity; GO:0019207,kinase regulator activity; GO:0019210,kinase inhibitor activity; GO:0019887,protein kinase re…	PF02234.22:Cyclin-dependent kinase inhibitor	--	--	--
Os02t0727200-00	3.4368	4.6239	3.6673	0	0.55	0.2789	60	89	63	0	9	4	-3.33149	1.35549e-11	3.72988e-10	down	chr02	30260591	30261180	+	Os02t0727200-00	--	--	--	Os04g0411651, partial [Oryza sativa Japonica Group]	--	A0A0P0WAC7_ORYSJ SubName: Full=Os04g0411651 protein {ECO:0000313|EMBL:BAS89117.1}; Flags: Fragment;	--	--	--	--	--	--
Os02t0822800-01	6.4572	6.1955	7.1946	12.8456	10.1268	9.6609	415	439	455	758	610	510	1.23428	1.43547e-11	3.94212e-10	up	chr02	35325638	35331918	-	Os02t0822800-01	--	K12116 flavin-binding kelch repeat F-box protein 1 | (RefSeq) adagio-like protein 3 isoform X1 (A)	ko04712: Circadian rhythm - plant	acyl-CoA-binding domain-containing protein 4 isoform X1 [Oryza sativa Japonica Group]	ACBP4_ARATH RecName: Full=Acyl-CoA-binding domain-containing protein 4; Short=Acyl-CoA binding protein 4;	Q5SMT1_ORYSJ SubName: Full=Os02g0822800 protein {ECO:0000313|EMBL:BAS81652.1};	Kelch repeat-containing proteins	GO:0005737,cytoplasm; GO:0005829,cytosol; GO:0000062,fatty-acyl-CoA binding; GO:0008289,lipid binding; GO:0006869,lipid transport; GO:0009723,response to ethylene; GO:0009753,response to jasmonic acid; GO:0009416,response to light stimulus; GO:0000166,nucleotide binding; GO:0003674,molecular_function; GO:0005488,binding; GO:0017076,purine nucleotide binding; GO:0030554,adenyl nucleotide binding; …	PF13964.9:Kelch motif	--	--	--
Os04t0204200-01	0	0.0108	0	0.4078	0.3994	0.3183	0	2	0	63	63	44	7.13051	1.45004e-11	3.97419e-10	up	chr04	7038498	7044184	-	Os04t0204200-01	--	K18482 4-amino-4-deoxychorismate lyase [EC:4.1.3.38] | (RefSeq) D-amino-acid transaminase, chloroplastic (A)	ko00790: Folate biosynthesis; ko01240: Biosynthesis of cofactors	uncharacterized protein LOC127303264 [Lolium perenne]	RNHX1_ARATH RecName: Full=Putative ribonuclease H protein At1g65750; EC=3.1.26.4;	C5NNP0_ORYSI SubName: Full=Putative unclassified retrotransposon protein {ECO:0000313|EMBL:BAH79979.1};	FOG: Reverse transcriptase	GO:0046872,metal ion binding; GO:0003676,nucleic acid binding; GO:0004523,RNA-DNA hybrid ribonuclease activity; GO:0003674,molecular_function; GO:0005488,binding; GO:0043167,ion binding; GO:0043169,cation binding; GO:0097159,organic cyclic compound binding; GO:1901363,heterocyclic compound binding; GO:0003824,catalytic activity; GO:0004518,nuclease activity; GO:0004519,endonuclease activity; GO:0…	PF00078.30:Reverse transcriptase (RNA-dependent DNA polymerase)	--	--	--
Os03t0157600-00	77.2601	80.0307	91.4866	146.706	121.38	117.31	1598	1825	1862	2786	2353	1993	1.14615	1.58697e-11	4.34086e-10	up	chr03	3096030	3096880	-	Os03t0157600-00	--	K13993 HSP20 family protein | (RefSeq) 18.9 kDa heat shock protein (A)	ko04141: Protein processing in endoplasmic reticulum	hypothetical protein EE612_015413 [Oryza sativa]	RTM2B_ARATH RecName: Full=Inactive protein RESTRICTED TEV MOVEMENT 2; AltName: Full=Inactive restricted tobacco etch virus movement protein 2;	A0A0P0VTB1_ORYSJ SubName: Full=Os03g0157600 protein {ECO:0000313|EMBL:BAS82375.1};	Molecular chaperone (small heat-shock protein Hsp26/Hsp42)	GO:0016021,integral component of membrane; GO:0005886,plasma membrane; GO:0006952,defense response; GO:0006950,response to stress; GO:0008150,biological_process; GO:0050896,response to stimulus; GO:0005575,cellular_component; GO:0016020,membrane; GO:0031224,intrinsic component of membrane; GO:0110165,cellular anatomical entity; GO:0071944,cell periphery	PF00011.24:Hsp20/alpha crystallin family	--	--	--
Os11t0621825-00	0.8129	1.3694	0.7081	3.4152	5.6999	5.09	7	13	6	27	46	36	2.78958	1.74573e-11	4.76566e-10	up	chr11	24267570	24268145	-	Os11t0621825-00	--	--	--	hypothetical protein EE612_056704 [Oryza sativa]	--	A0A0P0Y4W2_ORYSJ SubName: Full=Os11g0621825 protein {ECO:0000313|EMBL:BAT14911.1};	--	--	PF00582.29:Universal stress protein family	--	--	--
Os03t0356414-01	35.9046	34.8496	36.9259	52.2231	48.3032	52.1065	1583	1694	1602	2114	1996	1887	1.0206	1.86881e-11	5.09159e-10	up	chr03	13633732	13637491	-	Os03t0356414-01	--	K04506 E3 ubiquitin-protein ligase SIAH1 [EC:2.3.2.27] | (RefSeq) E3 ubiquitin-protein ligase SINAT5 isoform X1 (A)	ko04120: Ubiquitin mediated proteolysis	hypothetical protein OsI_11609 [Oryza sativa Indica Group]	DIS1_ORYSJ RecName: Full=E3 ubiquitin-protein ligase DIS1 {ECO:0000305}; EC=2.3.2.27 {ECO:0000269|PubMed:21719639}; AltName: Full=Drought-induced SINA protein 1 {ECO:0000303|PubMed:21719639}; Short=OsDIS1 {ECO:0000303|PubMed:21719639}; AltName: Full=RING-type E3 ubiquitin transferase DIS1 {ECO:0000305};	B8APT2_ORYSI RecName: Full=RING-type E3 ubiquitin transferase {ECO:0000256|ARBA:ARBA00012483}; EC=2.3.2.27 {ECO:0000256|ARBA:ARBA00012483};	Zn finger protein	GO:0005737,cytoplasm; GO:0005634,nucleus; GO:0061630,ubiquitin protein ligase activity; GO:0008270,zinc ion binding; GO:0080148,negative regulation of response to water deprivation; GO:0006511,ubiquitin-dependent protein catabolic process; GO:0003674,molecular_function; GO:0003824,catalytic activity; GO:0004842,ubiquitin-protein transferase activity; GO:0016740,transferase activity; GO:0019787,ub…	PF03145.19:Seven in absentia protein family	--	--	--
Os04t0645100-01	7.9198	6.6269	8.0675	14.756	12.124	9.9697	1265	1167	1268	2164	1815	1308	1.215	1.9668e-11	5.34799e-10	up	chr04	32835280	32848285	+	Os04t0645100-01	--	K03255 protein TIF31 | (RefSeq) protein TSS isoform X1 (A)	--	protein TSS isoform X1 [Oryza sativa Japonica Group]	REC2_ARATH RecName: Full=Protein REDUCED CHLOROPLAST COVERAGE 2 {ECO:0000303|PubMed:26862170}; AltName: Full=Protein TPR-domain suppressor of STIMPY {ECO:0000303|PubMed:21185286};	B9FCT8_ORYSJ SubName: Full=OSJNBa0070O11.2 protein {ECO:0000313|EMBL:CAE03171.2};	Uncharacterized protein CLU1/cluA/TIF31 involved in mitochondrial morphology/distribution, also found associated with eIF-3	GO:0005737,cytoplasm; GO:0005829,cytosol; GO:0005634,nucleus; GO:0005886,plasma membrane; GO:0003729,mRNA binding; GO:0007049,cell cycle; GO:0019750,chloroplast localization; GO:0006996,organelle organization; GO:0003674,molecular_function; GO:0003676,nucleic acid binding; GO:0003723,RNA binding; GO:0005488,binding; GO:0097159,organic cyclic compound binding; GO:1901363,heterocyclic compound bind…	PF13424.9:Tetratricopeptide repeat	--	--	--
Os02t0513800-01	0.2523	0.0723	0.1215	0.6942	0.5809	0.6467	19	6	9	48	41	40	2.6408	2.0023e-11	5.43381e-10	up	chr02	18501234	18509632	-	Os02t0513800-01	--	K09602 ubiquitin thioesterase protein OTUB1 [EC:3.4.19.12] | (RefSeq) ubiquitin thioesterase otubain-like (A)	--	uncharacterized protein LOC4329466 [Oryza sativa Japonica Group]	OTU1_ARATH RecName: Full=OVARIAN TUMOR DOMAIN-containing deubiquitinating enzyme 1 {ECO:0000303|PubMed:24659992}; Short=OTU domain-containing protein 1 {ECO:0000303|PubMed:24659992}; EC=3.4.19.12 {ECO:0000269|PubMed:24659992}; AltName: Full=Deubiquitinating enzyme OTU1 {ECO:0000303|PubMed:24659992};	A0A0P0VJL0_ORYSJ SubName: Full=Os02g0513800 protein {ECO:0000313|EMBL:BAS78878.1}; Flags: Fragment;	Uncharacterized conserved protein	GO:0005634,nucleus; GO:0004843,thiol-dependent ubiquitin-specific protease activity; GO:1990380,Lys48-specific deubiquitinase activity; GO:0061815,ubiquitinyl hydrolase activity, acting on linear ubiquitin; GO:0043130,ubiquitin binding; GO:0071108,protein K48-linked deubiquitination; GO:0003674,molecular_function; GO:0003824,catalytic activity; GO:0008233,peptidase activity; GO:0008242,omega pept…	PF10275.12:Peptidase C65 Otubain	--	--	--
Os03t0205800-00	0.2775	0.2013	0.2538	1.3297	1.0954	0.9796	10	8	9	44	37	29	2.74128	2.01272e-11	5.45135e-10	up	chr03	5538810	5540247	-	Os03t0205800-00	--	--	--	acetyltransferase, GNAT family protein, expressed [Oryza sativa Japonica Group]	HLS1_ARATH RecName: Full=Probable N-acetyltransferase HLS1; EC=2.3.1.-; AltName: Full=Protein CONSTITUTIVE PHOTOMORPHOGENIC 3; AltName: Full=Protein HOOKLESS 1; AltName: Full=Protein UNUSUAL SUGAR RESPONSE 2;	Q10Q85_ORYSJ SubName: Full=Acetyltransferase, GNAT family protein, expressed {ECO:0000313|EMBL:ABF94546.1}; SubName: Full=Os03g0205800 protein {ECO:0000313|EMBL:BAS82862.1};	--	GO:0016747,transferase activity, transferring acyl groups other than amino-acyl groups; GO:0008080,N-acetyltransferase activity; GO:0009734,auxin-activated signaling pathway; GO:0009640,photomorphogenesis; GO:0040008,regulation of growth; GO:0009723,response to ethylene; GO:0009826,unidimensional cell growth; GO:0003674,molecular_function; GO:0003824,catalytic activity; GO:0016740,transferase act…	PF00583.28:Acetyltransferase (GNAT) family	GNAT	TR	GNAT
Os12t0151000-01	193.42	177.51	199.753	299.741	261.714	266.166	8625	8727	8765	12272	10938	9749	1.05201	2.06447e-11	5.58056e-10	up	chr12	2535927	2538830	+	Os12t0151000-01	--	K22390 acid phosphatase type 7 | (RefSeq) probable purple acid phosphatase 20 (A)	--	probable purple acid phosphatase 20 [Oryza sativa Japonica Group]	PPA20_ARATH RecName: Full=Probable purple acid phosphatase 20; EC=3.1.3.2; Flags: Precursor;	Q2QXM4_ORYSJ RecName: Full=Purple acid phosphatase {ECO:0000256|RuleBase:RU361203}; EC=3.1.3.2 {ECO:0000256|RuleBase:RU361203};	Purple acid phosphatase	GO:0005576,extracellular region; GO:0003993,acid phosphatase activity; GO:0046872,metal ion binding; GO:0003674,molecular_function; GO:0003824,catalytic activity; GO:0016787,hydrolase activity; GO:0016788,hydrolase activity, acting on ester bonds; GO:0016791,phosphatase activity; GO:0042578,phosphoric ester hydrolase activity; GO:0005488,binding; GO:0043167,ion binding; GO:0043169,cation binding;…	PF16656.8:Purple acid Phosphatase, N-terminal domain	--	--	--
Os03t0267800-01	2.2645	1.8345	2.1959	3.6526	3.7626	3.2621	131	117	125	194	204	155	1.26995	2.0843e-11	5.62311e-10	up	chr03	8870192	8875401	-	Os03t0267800-01	--	--	--	protein DA1-related 2 isoform X2 [Oryza sativa Japonica Group]	HDR3_ORYSJ RecName: Full=LIM domain-containing protein HDR3 {ECO:0000305}; AltName: Full=Protein HOMOLOG OF DA1 ON RICE CHROMOSOME 3 {ECO:0000303|PubMed:34323980};	A0A0E0NSY8_ORYRU RecName: Full=LIM zinc-binding domain-containing protein {ECO:0000259|PROSITE:PS50023};	Adaptor protein Enigma and related PDZ-LIM proteins	GO:0046872,metal ion binding; GO:0043130,ubiquitin binding; GO:0003674,molecular_function; GO:0005488,binding; GO:0043167,ion binding; GO:0043169,cation binding; GO:0005515,protein binding; GO:0032182,ubiquitin-like protein binding	PF12315.11:Protein DA1	Others	TR	Others
novel.61	5.7165	5.5849	5.7934	9.9138	7.8131	12.0019	363	391	362	578	465	626	1.33069	2.14053e-11	5.76356e-10	up	chr02	4015903	4023515	+	--	--	--	--	Os02g0173350 [Oryza sativa Japonica Group]	--	C7IZB7_ORYSJ SubName: Full=Os02g0173350 protein {ECO:0000313|EMBL:BAH91554.1};	--	--	--	--	--	--
Os03t0426350-00	0.0357	0	0	1.6731	2.8587	2.653	1	0	0	43	75	61	8.08202	2.21956e-11	5.96469e-10	up	chr03	17809791	17810736	+	Os03t0426350-00	--	--	--	Os03g0426350, partial [Oryza sativa Japonica Group]	--	A0A0N7KHG9_ORYSJ SubName: Full=Os03g0426350 protein {ECO:0000313|EMBL:BAS84785.1}; Flags: Fragment;	--	--	--	--	--	--
Os02t0249600-01	21878.6	21049.1	22711.3	32445.3	29182	30771	1034526	1097334	1056729	1408590	1293274	1195123	1.01042	2.24806e-11	6.02951e-10	up	chr02	8446623	8448546	+	Os02t0249600-01	--	--	--	glutelin type-B 2 [Oryza sativa Japonica Group]	GLUB2_ORYSJ RecName: Full=Glutelin type-B 2; AltName: Full=Glutelin type-B 7; Contains: RecName: Full=Glutelin type-B 2 acidic chain; Contains: RecName: Full=Glutelin type-B 2 basic chain; Flags: Precursor;	Q0E2D5_ORYSJ SubName: Full=Glutelin {ECO:0000313|EMBL:ABL74553.1};	--	GO:0045735,nutrient reservoir activity; GO:0003674,molecular_function	PF00190.25:Cupin	--	--	--
novel.31	23.3876	21.4543	26.4418	37.5327	33.8497	38.4262	1582	1600	1760	2331	2146	2135	1.13687	2.40016e-11	6.41253e-10	up	chr01	29589047	29591332	-	--	--	--	--	hypothetical protein [Oryza sativa Japonica Group]	--	Q9ASC8_ORYSJ SubName: Full=Uncharacterized protein {ECO:0000313|EMBL:BAB39431.1};	--	GO:0016021,integral component of membrane; GO:0005575,cellular_component; GO:0016020,membrane; GO:0031224,intrinsic component of membrane; GO:0110165,cellular anatomical entity	--	--	--	--
Os05t0405400-01	54.0104	50.2257	55.203	71.455	76.6812	94.5934	871	893	876	1058	1159	1253	1.12129	2.4169e-11	6.44476e-10	up	chr05	19740260	19740804	+	Os05t0405400-01	--	--	--	hypothetical protein EE612_029397, partial [Oryza sativa]	--	A0A0D9ZZ06_9ORYZ SubName: Full=Uncharacterized protein {ECO:0000313|EnsemblPlants:OGLUM05G16900.1};	--	--	PF15365.9:Proline-rich nuclear receptor coactivator motif	--	--	--
Os05t0151000-00	0.586	0.7253	0.608	0.1396	0.1238	0.052	96	131	98	21	19	7	-2.08463	2.45723e-11	6.53964e-10	down	chr05	2936549	2944391	-	Os05t0151000-00	--	K03006 DNA-directed RNA polymerase II subunit RPB1 [EC:2.7.7.6] | (RefSeq) DNA-directed RNA polymerase II subunit 1 (A)	ko03020: RNA polymerase	Os05g0151000 [Oryza sativa Japonica Group]	NRPB1_ARATH RecName: Full=DNA-directed RNA polymerase II subunit RPB1 {ECO:0000303|PubMed:19110459, ECO:0000303|PubMed:2103447}; Short=DNA polymerase II subunit B1 {ECO:0000303|PubMed:19110459, ECO:0000303|PubMed:2103447}; EC=2.7.7.6 {ECO:0000269|PubMed:19110459}; AltName: Full=DNA-directed RNA polymerase II largest subunit {ECO:0000303|PubMed:16497658}; AltName: Full=DNA-directed RNA polymerase …	A0A0P0WI29_ORYSJ RecName: Full=DNA-directed RNA polymerase subunit {ECO:0000256|RuleBase:RU004279}; EC=2.7.7.6 {ECO:0000256|RuleBase:RU004279};	RNA polymerase II, large subunit	GO:0000325,plant-type vacuole; GO:0009506,plasmodesma; GO:0005665,RNA polymerase II, core complex; GO:0003677,DNA binding; GO:0003899,DNA-directed 5'-3' RNA polymerase activity; GO:0046872,metal ion binding; GO:0006366,transcription by RNA polymerase II; GO:0003674,molecular_function; GO:0003676,nucleic acid binding; GO:0005488,binding; GO:0097159,organic cyclic compound binding; GO:1901363,heter…	PF04997.15:RNA polymerase Rpb1, domain 1	--	--	--
Os04t0269800-01	0.9681	0.918	1.1478	2.0928	1.925	1.9108	66	69	77	131	123	107	1.4788	2.5322e-11	6.71326e-10	up	chr04	11255676	11258882	+	Os04t0269800-01	--	--	--	hypothetical protein EE612_022703 [Oryza sativa]	--	A0A0P0W874_ORYSJ SubName: Full=Os04g0269800 protein {ECO:0000313|EMBL:BAS88319.1};	--	--	--	--	--	--
Os07t0181500-01	3.0875	3.121	2.684	5.8747	4.4651	4.6194	166	185	142	290	225	204	1.27945	2.79165e-11	7.38689e-10	up	chr07	4305620	4307513	+	Os07t0181500-01	--	--	--	hypothetical protein EE612_037503 [Oryza sativa]	--	B7EKS3_ORYSJ SubName: Full=Os07g0181500 protein {ECO:0000313|EMBL:BAT00325.1}; SubName: Full=cDNA clone:J023093E18, full insert sequence {ECO:0000313|EMBL:BAG92970.1};	--	--	PF04720.15:PDDEXK-like family of unknown function	--	--	--
Os06t0259901-00	14.8063	13.3537	14.5368	23.324	25.8832	18.2296	177	176	171	256	290	179	1.16154	2.88116e-11	7.60914e-10	up	chr06	8372480	8372883	-	Os06t0259901-00	--	--	--	--	--	A0A0E0LA62_ORYPU SubName: Full=Uncharacterized protein {ECO:0000313|EnsemblPlants:OPUNC06G09560.1};	--	--	--	--	--	--
[truncated: 801 more rows]

## Sheet: WYD4_Vs_SJ18
ID	WYD4-1_fpkm	WYD4-2_fpkm	WYD4-3_fpkm	SJ18-1_fpkm	SJ18-2_fpkm	SJ18-3_fpkm	WYD4-1_count	WYD4-2_count	WYD4-3_count	SJ18-1_count	SJ18-2_count	SJ18-3_count	log2FoldChange	pvalue	padj	regulated	chr	start	end	strand	gene_name	gene_description	KEGG	KEGG pathway	NR	Swissprot	Tremble	KOG	GO	Pfam	TF-Family	TF-Category	TF-Classification
[truncated: 4,156 more rows]
