# Supplementary material for: Metabonomic and transcriptomic profiling reveals amino acid metabolism affects the quality of premium japonica rice varieties in Northeast China
Source: Food Chem (Oxf). 2024 Nov 20;9:100230. doi: 10.1016/j.fochms.2024.100230 (PMC11621605; doi:10.1016/j.fochms.2024.100230)
Supplement: Table S7 — Selected rice varieties were evaluated as premium, second-best, and accepted groups. [file mmc7.xlsx]

## Sheet: Sheet1
Category	Varieties	Eating quality	Apparent Amylose (%)	Protein (%)	Moisture content（%）
Premium	variety 1	89.4	15.66	5.778	14.68
	variety 2	88.7	18.68	5.352	14.48
	variety 3	88.1	16.16	4.943	13.45
	variety 4	88.1	15.8	4.849	14.32
	variety 5	88	17.11	5.769	14.76
Second-best	variety 6	80.7	16.61	5.721	13.97
	variety 7	80.5	17.27	7.74	14.84
	variety 8	80	15.91	6.589	14.96
	variety 9	80	16.77	5.9	14.28
	variety 10	80	16.73	6.003	13.81
Accepted	variety 11	71.7	7.94	7.015	15.35
	variety 12	74.7	9.47	6.026	15.63
	variety 13	74.9	16.09	5.973	15.07
	variety 14	75.7	9.28	6.1	13.62
	variety 15	76.2	15.02	7.001	13.44
